# Supplementary material for: High-resolution spatial transcriptomics uncover epidermal-dermal divergences in Merkel cell carcinoma: spatial context reshapes the gene expression landscape
Source: Oncogene. 2025 Oct 23;44(47):4615–25. doi: 10.1038/s41388-025-03608-5 (PMC12623243; doi:10.1038/s41388-025-03608-5)
Supplement: Supplementary file 3 — Supplementary Table S1 [file 41388_2025_3608_MOESM3_ESM.xlsx]

## Sheet: Table 1
Supplemental Table S1: Comparison of the number of expressed genes and UMI counts between 2μm bin set and segmented cell set.
Sample ID	Total reads	2μm bins			Segmented cells
		N. Bins under tissue	Mean (median, range) expressed genes	Mean (median, range) UMI counts	N. Cells from segmentation	N. Cells after filtering	N. Cells after Seurat filtering	Mean (median, range) expressed genes	Mean (median, range) UMI counts
Sample #1	545086555	9253465	20.8 (19, 0-380)	21.0 (19, 0-430)	388296	351848	351149	421.9 (369, 1-2765)	650.7 (565, 51-5153)
Sample #2	375522853	6156047	4.37 (1, 0-284)	4.43 (1, 0-420)	197105	118876	117976	150.3 (99, 1-1624)	219.7 (154, 51-3419)
Sample #3	402504271	8804817	9.66 (8, 0-165)	9.70 (8, 0-169)	416059	373288	363701	206.9 (189, 1-1356)	287.0 (265, 51-2814)
Sample #4	565505414	9666016	6.64 (5, 0-146)	6.68 (5, 0-149)	460506	380797	353424	149.0 (133, 2-860)	184.1 (165, 51-1055)
