# Supplementary material for: High-resolution spatial transcriptomics uncover epidermal-dermal divergences in Merkel cell carcinoma: spatial context reshapes the gene expression landscape
Source: Oncogene. 2025 Oct 23;44(47):4615–25. doi: 10.1038/s41388-025-03608-5 (PMC12623243; doi:10.1038/s41388-025-03608-5)
Supplement: Supplementary file 4 — Supplementary Table S2 [file 41388_2025_3608_MOESM4_ESM.xlsx]

## Sheet: Table 2
Supplemental Table S2: Feature loading scores of the first 5 components of the
harmonized principal component analysis on the segmented cells.
Gene	Harmony 1	Harmony 2	Harmony 3	Harmony 4	Harmony 5
KRTDAP	-2047.89	-3189.16	-385.49	-349.785	-221.839
S100A8	-1995.45	-3097.37	-299.195	-6.42439	-60.7853
S100A9	-1799.66	-2762.45	-217.366	168.633	-89.7015
CALML5	-1455.08	-2327.38	-417.387	-390.069	-90.76
SBSN	-1424.74	-2233.46	-335.311	-286.582	-28.0303
DMKN	-1404.71	-2225.95	-361.844	-270.34	-115.582
CSTA	-1342.03	-2181.6	-353.822	-356.607	-32.4545
FLG	-1298.97	-2052.55	-385.435	-648.306	-189.364
SPRR1B	-1237.26	-1937.55	-316.863	-222.909	-7.81132
SFN	-1369.05	-1928.98	-5.94698	442.284	-23.9287
DSG1	-1121.99	-1846.83	-230.149	160.53	-2.82515
PERP	-1176.29	-1775.16	-156.414	94.1593	19.7761
CALML3	-1040.79	-1668.14	-225.232	-45.9722	-50.0685
HOPX	-1012.03	-1617.23	-257.779	-252.868	-83.1808
DSP	-1102.27	-1608.42	52.379	395.384	31.5215
TRIM29	-1016.4	-1547.74	-37.3681	168.564	43.2061
LOR	-882.714	-1426.61	-320.903	-547.642	-112.062
SPINK5	-888.033	-1416.21	-226.08	-269.126	-98.5403
FABP5	-856.235	-1363	-108.87	191.543	-101.926
ALDH3B2	-829.459	-1350.64	-185.248	31.0241	35.433
IVL	-865.047	-1341.35	-188.961	7.16976	-23.9959
TACSTD2	-862.232	-1284.08	-179.895	23.6031	-16.2043
LY6D	-870.983	-1280.38	-28.9532	356.48	-168.838
JUP	-874.628	-1274.64	-21.7019	146.126	-120.369
FLG2	-784.532	-1269.67	-236.39	-268.83	-139.829
KRT6A	-888.406	-1266.72	-3.00709	345.81	53.1891
IFFO2	-821.372	-1256.98	-124.122	-12.0876	-70.2193
TMEM45A	-779.998	-1254.22	-104.629	9.60559	-22.1239
KRT6B	-817.223	-1239.74	4.48723	508.391	-17.4995
CRABP2	-899.632	-1220.75	-185.566	58.6533	-87.5685
DSC1	-721.846	-1096.19	-154.715	90.526	-35.6055
KLK8	-655.525	-1062.48	-137.291	-68.0287	-58.9302
GJA1	-734.142	-1056.43	-149.074	200.067	-34.252
SCEL	-619.196	-1036.35	-198.602	-214.878	-22.5092
S100A16	-640.338	-996.131	-10.4572	92.8898	-58.3568
CASP14	-639.687	-993.136	-178.052	-305.708	-127.486
LYPD3	-641.59	-983.522	-130.761	6.06192	-55.7293
PKP1	-654.718	-949.173	-69.885	153.164	-34.7545
DSC3	-669.374	-925.197	-105.869	258.295	7.46196
IFI27	-671.579	-916.323	-206.463	82.8271	153.539
S100A2	-752.183	-906.209	134.457	557.004	-110.579
KLK7	-556	-901.185	-181.433	-239.459	-68.2869
GJB2	-511.765	-898.482	-149.8	-76.5577	60.8472
CNFN	-563.35	-894.569	-200.025	-396.793	-59.485
AQP3	-602.686	-893.145	3.26839	205.923	51.0321
YBX3	-723.841	-865.301	-289.3	214.989	31.6823
CLCA2	-519.691	-851.431	-90.502	-13.817	-19.7936
TUBA4A	-560.179	-844.702	-107.522	40.2812	-105.233
AHNAK	-338.633	-843.002	22.0114	335.551	6.05312
CDSN	-516.846	-838.587	-217.155	-419.781	-98.612
ITM2B	-448.193	-836.287	-196.555	-116.02	-5.75174
SDR9C7	-426.321	-823.021	-208.664	-313.43	-11.9222
ABCA12	-512.859	-795.117	-150.76	-114.358	24.5128
HSPB1	-413.788	-777.175	-69.9129	24.1636	-56.7445
BNIPL	-468.111	-767.137	-76.7202	33.1579	-6.94968
LAD1	-563.112	-767.042	-99.7802	31.2246	-53.3569
RORA	-376.51	-760.984	-165.628	-252.247	9.11977
ASPRV1	-484.555	-755.611	-235.626	-368.347	-115.181
TMEM79	-493.486	-738.412	-96.0929	11.7447	-4.6862
CST6	-479.686	-720.781	-196.928	-267.398	-43.9168
ABLIM1	-415.496	-706.991	-131.791	10.7464	40.5118
EPPK1	-508.965	-704.549	-8.06486	139.803	21.5384
LGALSL	-346.462	-701.876	-203.174	-145.43	-17.1495
PLA2G4E	-453.465	-690.673	-107.928	-25.6336	-0.243364
ANXA2	-409.143	-683.836	-141.68	235.256	101.065
KRT6C	-445.051	-681.54	-65.128	239.455	59.5036
AHNAK2	-393.52	-681.422	-31.8132	116.222	3.08035
CA2	-431.282	-677.141	-91.6877	-74.0912	-108.055
POF1B	-371.691	-662.04	-34.1041	-153.406	-22.2073
GJB6	-454.518	-658.484	-101.306	-92.3418	-4.17039
CA12	-375.131	-652.656	-63.0757	321.524	26.2351
CLTB	-400.967	-648.513	-113.36	-84.8183	57.4773
PI3	-408.846	-647.581	-101.931	-169.307	7.26683
CTNNBIP1	-532.555	-646.216	-7.42903	-94.2907	7.95682
KLF4	-413.429	-633.048	-135.111	-125.454	-89.4457
SH3RF2	-279.379	-626.221	-2.92377	227.474	31.586
SULT2B1	-405.227	-619.82	-116.655	-171.602	-39.5391
WFDC5	-381.116	-615.408	-149.767	-215.403	-22.21
SLURP2	-365.847	-613.725	-101.095	-153.396	-42.0371
TMEM154	-345.088	-612.978	-42.631	147.978	7.90893
PPP1R14C	-381.434	-609.096	-120.264	-43.4074	18.5329
LCE1C	-379.682	-603.326	-118.313	-295.465	-98.8516
DHCR24	-461.145	-602.951	-27.6777	-85.887	-166.983
CNN2	-489.887	-600.262	-127.847	219.17	128.159
S100A11	-452.448	-597.858	42.5462	164.28	29.8614
EIF6	-385.94	-595.978	-97.9378	-161.827	-48.3318
EVPL	-317.823	-594.838	-71.2293	-59.3779	-55.1258
KLK5	-388.588	-586.016	-122.842	-263.612	-59.8854
S100A14	-386.244	-585.847	11.0822	125.782	-80.0261
SLC2A1	-473.458	-579.83	-105.521	161.553	100.698
CERS3	-338.659	-578.978	-107.606	-81.6829	-30.9611
LIPM	-317.771	-576.523	-133.145	-202.375	-19.0764
SERPINB5	-396.639	-574.101	-61.8052	198.802	23.1706
BLMH	-412.1	-573.563	-267.53	-319.847	-52.71
PLA2G4F	-348.503	-569.272	-93.7578	65.711	16.7449
COL17A1	-559.571	-567.515	46.0856	542.726	44.2559
RAPGEFL1	-494.397	-566.662	20.3949	-66.3138	-57.4335
SERPINB3	-375.034	-563.128	-135.656	-264.702	8.41562
CLDN1	-384.414	-557.003	-80.2959	94.1383	52.1063
METRNL	-362.025	-556.004	-84.1168	115.482	-109.734
ZNF750	-372.135	-553.437	-59.4663	-44.245	18.1228
FAM162A	-297.66	-552.947	-140.627	-203.37	97.5451
NCCRP1	-352.79	-552.327	-159.595	-196.649	-17.0337
TUBB2A	-198.416	-543.459	-43.734	-180.172	-68.7293
ESRP2	-392.285	-538.99	-27.5757	17.9539	-31.8932
DEFB1	-313.1	-528.871	-53.6375	114.734	-22.6597
PKP3	-355.421	-524.372	-31.268	-124.994	-46.9347
CEBPB	-335.194	-522.433	-84.8304	-97.0806	-53.6211
SERPINB12	-282.861	-517.863	-100.112	-72.3965	-56.0273
CD36	-310.269	-508.699	-143.638	-156.83	18.3225
ATP6V1C2	-349.552	-506.723	-104.206	-56.3298	9.44826
TP63	-519.744	-503.728	-95.2598	328.504	-112.308
RNF141	-270.522	-503.198	-55.1798	83.8783	40.7403
PPL	-385.928	-501.161	-88.3954	-173.881	-77.3793
ACPP	-323.498	-500.646	-44.7347	-14.2143	11.5322
ADGRG1	-335.767	-499.583	-67.7907	-73.4962	-206.916
SLC27A4	-260.447	-496.995	-186.152	-241.675	-9.58553
SPRR2E	-306.954	-494.811	-89.3375	-138.869	-31.8882
TM7SF2	-242.688	-493.918	-92.014	-270.268	-9.76849
NECTIN1	-265.422	-493.164	-38.7344	123.758	30.6122
MAPKAPK3	-233.915	-492.848	-143.819	-86.1491	66.252
ITPRID2	-328.089	-488.715	-67.8918	-23.7077	120.112
RAB10	-228.321	-485.6	-57.6692	13.7262	92.501
DUSP7	-269.57	-483.338	-77.3614	134.848	-11.4194
KLF6	-193.44	-480.224	-139.637	21.977	14.4534
VAT1	-255.471	-474.5	-169.03	-44.3802	-36.7586
EPHA1	-259.547	-472.498	-118.175	-49.7691	-26.257
KLF5	-310.571	-472.106	-51.5119	111.396	-37.4307
C5orf46	-323.285	-471.397	-114.13	-286.903	-93.7484
KLK11	344.179	-471.053	51.8794	259.382	58.9867
ELOVL4	-231.58	-471.049	-95.4731	-202.446	-32.0538
HMGCR	-290.939	-470.683	-2.35224	-131.122	-42.0529
PDZK1IP1	-321.046	-469.237	-85.0627	-64.7204	-31.2212
MAF	-278.704	-468.004	-33.3081	248.555	16.6625
LTB4R	-346.731	-467.797	31.0027	253.753	-34.045
GATA3	-297.522	-467.515	-68.509	93.9933	18.8679
LY6G6C	-285.546	-467.082	-120.304	-126.962	-4.38235
VAMP8	-404.37	-466.532	-34.3211	43.0883	-146.013
TGM1	-372.854	-465.955	-78.7946	-75.2283	13.2575
CRYAB	-284.027	-464.431	-53.8378	31.4436	57.855
PTGS1	-282.705	-464.404	-21.4068	20.9038	-47.2744
RHOD	-244.889	-461.728	-112.758	-137.735	-15.983
SPRR2G	-309.864	-458.034	-38.7188	-15.4391	-15.4157
CXCL14	-398.208	-457.993	62.8965	338.583	-169.136
LAMTOR4	-234.371	-456.919	19.2698	83.7204	32.049
SDC1	-274.005	-455.268	-86.8353	-78.903	-21.2405
ABHD5	-315.303	-453.984	-85.2892	-124.35	-44.6935
SLPI	-402.603	-451.5	2.84908	140.553	81.6168
FAT2	-291.068	-449.697	-13.8683	133.076	44.5247
SNX21	-266.553	-448.867	-67.5128	75.3075	48.7417
TMSB4X	-223.169	-447.461	-339.969	329.729	89.2476
IMPA2	-402.731	-446.58	-118.704	155.611	-26.433
SLURP1	-270.073	-443.694	-82.5283	-119.332	-9.26056
DBI	-311.102	-442.869	-16.0062	-25.9994	-2.44612
C19orf33	-320.923	-439.676	-11.7106	185.05	20.6401
BPIFC	-267.832	-438.105	-60.5115	38.3998	-42.1361
CSNK2A2	-283.656	-435.48	-245.132	-221.595	-254.445
HAL	-273.94	-435.105	-104.343	-144.882	-38.6537
FCGBP	-345.677	-434.403	-71.0366	-94.129	-21.5248
TMEM134	-325.779	-432.674	-43.6428	78.6299	0.271299
NUPR1	-334.66	-432.052	1.19778	59.9905	-42.6608
GLTP	-290.633	-431.777	-91.8282	-87.3322	-31.8966
KIAA1522	-331.189	-431.332	-44.5666	111.479	61.6484
EPHA2	-303.256	-427.167	-67.0984	78.1637	74.3619
LCE1A	-270.003	-426.81	-113.813	-185.079	-23.613
CLIP1	-180.921	-420.605	32.8355	-22.4823	-107.375
CTNND1	-106.612	-419.448	45.4222	135.227	-83.845
SEMA3F	-324.04	-417.768	-78.6292	-26.4734	-61.0126
PROM2	-331.632	-414.617	-104.954	-93.2576	117.989
POU2F3	-255.481	-413.569	-59.2392	-120.251	-62.1068
EMP2	-255.294	-412.493	-24.9351	-78.8236	-106.338
RAB7A	-100.689	-410.441	-147.764	-210.446	-77.8228
S100A10	-342.359	-409.228	16.0037	441.171	152.181
ZFP36L1	-261.934	-407.706	-35.7965	172.924	8.55387
ALDH3A2	-266.423	-406.289	-29.2461	115.992	-42.1266
EPHX3	-252.52	-403.481	-78.6924	-8.18012	-32.7172
THEM5	-234.26	-402.903	-83.3229	-35.9601	-5.92653
CCL27	-260.303	-402.073	-19.3126	0.577802	-0.834182
IL20RB	-314.922	-399.845	-51.8532	87.0311	46.8043
TYRP1	-340.308	-399.363	-26.3956	338.729	35.4741
ELOF1	-308.04	-398.37	-47.9456	-18.0512	-107.587
MYH14	-72.3942	-395.437	-6.32206	-174.764	-30.4025
MID2	-278.851	-394.733	-46.6084	-41.3589	-6.43978
ACER1	-218.514	-394.473	-93.4055	-134.879	-33.6335
GPNMB	-295.351	-391.131	-47.3959	63.7439	47.0429
APPL2	-210.737	-390.418	-180.373	-87.2465	54.3574
FXYD3	28.5298	-389.784	2.47528	348.796	83.5603
EPHB6	-303.374	-388.751	-45.2675	85.8483	-19.7179
PTGER3	-231.666	-386.766	-84.8266	-78.3791	-8.97857
CSTB	-236.676	-385.636	-2.68753	53.8088	-80.3157
CLINT1	-212.115	-384.82	-21.5372	-105.968	-43.2766
CBLC	-247.143	-383.911	-60.0627	20.7992	-13.8148
TYMP	-308.211	-381.537	-39.2425	241.019	8.60758
CWH43	-228.809	-380.926	-53.5196	37.5265	23.7086
ATP11B	-76.275	-377.934	-69.2599	-139.356	26.0441
DST	-231.978	-377.807	-26.0275	393.961	77.6075
CTTN	-46.4229	-375.425	-72.1518	23.9	143.077
TMEM86A	-213.004	-374.815	-76.9039	-189.397	25.7476
CACNB4	-282.118	-374.036	-92.6878	-61.9677	0.898622
HEBP2	-169.119	-373.804	-43.1309	-29.406	-27.7704
ASAP3	-224.659	-372.724	-77.114	-38.9047	-8.10053
LGALS3	-106.382	-371.508	-98.0434	-188.126	-1.70711
PPDPF	-88.1651	-370.091	-63.7235	-116.892	-151.945
AADACL2	-216.882	-368.199	-43.597	-11.869	24.1599
SQLE	-302.729	-368.047	-69.5513	-5.02942	-24.1247
SERPINB7	-218.8	-366.458	-67.587	-58.5532	7.73926
ACADVL	-249.649	-364.588	-55.3647	20.8417	22.3465
ARHGEF4	-263.317	-363.473	10.9671	205.485	-14.6041
KDM5B	-84.7726	-362.291	-75.0404	-99.0276	33.1339
RAB38	-242.37	-361.547	-78.2431	-71.1696	26.2264
MYOF	-309.347	-359.409	-11.9051	94.0513	-27.0239
SPINT1	-170.342	-358.647	1.05981	44.9029	-21.4863
GP1BB	-284.325	-357.201	-57.2433	-45.5529	-40.2485
TUT7	-195.676	-354.531	-42.4961	-12.7522	10.3272
SCO2	-246.454	-353.616	8.85158	90.3686	5.79777
UGCG	-295.144	-351.807	-113.216	-21.2294	153.343
RNF149	-193.542	-351.115	-52.6583	104.875	14.2716
HR	-257.087	-351.111	16.9322	170.966	-56.7547
C6orf132	-255.421	-343.99	6.65886	110.058	-0.0656543
DHX32	-266.904	-339.834	-122.401	-174.367	7.52565
DSC2	-233.961	-338.408	-27.5059	119.467	-33.8017
RAB3D	-220.932	-337.636	-25.0622	-85.9985	6.81071
IGFL1	-255.587	-336.857	-18.5083	76.3149	16.3319
QSOX1	-165.41	-336.851	-103.491	70.361	23.4502
RXRA	-241.304	-336.498	2.95456	57.466	-26.3949
SPTLC3	-183.924	-336.258	-19.3985	-49.0558	-1.03769
DUSP1	-252.53	-334.788	-34.5583	8.82268	-2.59852
ACAP2	-190.959	-334.052	-67.4231	-93.074	-99.1488
MICAL2	-201.029	-333.971	-88.2032	82.9172	65.2008
IPPK	-195.302	-333.239	-36.1457	-73.7606	-34.6133
KLK13	-190.046	-330.343	-14.253	-38.7346	-14.9163
TUBA1C	-346.201	-329.355	7.77441	-5.86573	8.35192
LCE3D	-183.936	-328.441	-75.9883	-158.597	-43.4235
SERPINB2	-241.789	-325.214	-75.6788	11.1257	40.9446
EMP1	-312.418	-324.647	-113.859	152.095	66.5268
C1orf21	102.113	-323.291	-81.8099	155.839	106.408
CITED4	-184.885	-322.681	-132.889	32.2068	17.5348
SLAIN2	-200.016	-322.568	-193.054	27.7654	60.1659
ORAI1	-202.182	-320.331	-138.504	-110.267	-5.98357
GRHL1	-195.099	-318.727	-68.6524	-106.557	-2.34848
ALOX12B	-234.296	-318.427	-52.8542	-37.3346	-47.2209
ZNF219	-222.116	-315.978	-45.7718	30.2523	-37.5696
ALDH2	-302.332	-314.111	-117.393	104.477	-74.3083
THBD	-240.708	-313.218	-100.315	78.6602	57.508
CARD18	-235.009	-312.605	-71.7179	-175.113	-15.2399
BCL6	-109.186	-312.198	-64.3455	-10.3816	11.5598
GAN	-147.348	-311.968	-78.4878	-143.309	14.769
QARS	-206.956	-310.848	-21.8086	-85.6689	-115.485
PA2G4	-346.304	-310.454	-15.9199	-79.5451	-24.9959
PCYT1A	-179.723	-310.321	-80.1483	-68.195	84.2212
ARHGEF26	-282.337	-309.891	-74.7617	61.6359	-3.95322
RARG	-169.202	-309.589	-54.1165	-0.515598	-25.8982
RAB27B	-174.379	-309.506	-159.008	-81.6273	-20.2278
TNS4	-322.581	-309.302	144.042	249.333	-130.13
RNH1	-220.587	-306.828	50.6756	5.37002	76.4766
ARFGAP2	-236.323	-306.489	14.3038	-35.9568	-4.63869
DICER1	-155.19	-305.947	-74.9496	-7.22531	-48.5714
CD74	-248.77	-305.672	-327.776	231.964	167.891
ZFP36	-246.739	-303.513	-149.896	61.5727	72.6882
LRP10	-150.686	-300.345	-16.4165	68.5547	25.5036
CDH1	-78.9629	-300.242	-67.2474	19.973	27.8614
ANKRD13D	-157.287	-298.443	-14.2323	106.507	12.052
SERPINB13	-222.819	-297.397	-78.8477	-98.5625	-36.712
FBXO3	-172.159	-295.286	-16.9111	77.3837	2.93788
STAP2	-137.618	-292.719	-9.36183	1.57836	-27.9458
HSPA4L	-159.65	-291.682	-34.5804	15.9285	-20.6442
MAST4	-251.219	-291.597	17.8979	-51.6916	-10.5122
ATP2C2	-178.547	-290.725	-52.0504	-91.9794	6.08882
PBDC1	-160.715	-290.419	-139.665	-77.3711	38.5549
MPP7	-238.232	-290.381	-44.8504	9.49303	-62.0646
TSPO	101.609	-289.686	27.2954	63.1285	134.68
CDC42BPB	-241.066	-289.548	-60.7383	-71.4645	-69.7459
MAL2	-119.063	-289.054	45.171	39.1201	39.4347
GRK2	-293.197	-288.978	-198.018	-165.65	86.705
SERPINB4	-206.07	-287.991	-25.9412	-62.8142	10.2396
SLC39A2	-202.58	-287.886	-44.5337	-22.3485	-10.1697
HTATIP2	-91.0465	-287.587	-107.749	11.071	38.6156
ETS2	-120.902	-286.397	153.509	116.557	-0.737816
NDUFC1	-139.456	-285.372	-200.038	-35.3813	-27.1519
CDKN1A	-239.417	-283.726	-49.2089	-16.3046	-86.0355
NIPAL1	-190.94	-283.647	-34.8427	-40.8074	-8.07072
TMBIM1	-271.142	-283.218	50.0087	105.466	22.2526
TNKS1BP1	-102.147	-281.825	26.3682	46.437	-47.0824
A2ML1	-210.907	-281.105	-37.8976	-25.0275	37.7618
PIGG	-183.801	-280.939	-19.6723	18.4924	-28.3646
DGKA	-336.04	-280.518	42.6405	52.4137	-72.2291
DUSP2	-158.09	-279.986	-69.5889	-93.6966	-10.6056
TJP1	-189.027	-279.948	-128.72	-222.304	-4.7949
CEBPA	-179.129	-279.162	-48.2216	-3.30997	24.5107
TINCR	-180.722	-277.797	-80.9089	-113.381	-39.3604
DPP7	-137.678	-277.621	5.57449	100.044	65.6259
CYP4F22	-177.894	-275.861	-30.5298	11.6423	-2.6664
SERINC5	-194.884	-275.311	-14.7099	59.7784	-13.5161
LMNA	-303.095	-274.853	-39.7919	338.817	127.507
MPZL2	-208.46	-272.856	-17.1749	91.2581	15.5282
TAX1BP3	-217.658	-272.586	-58.6766	213.86	21.8329
SPTSSB	-212.906	-272.116	-29.7429	-16.615	-10.4079
LRATD1	-186.749	-271.769	-24.848	27.5661	-14.0665
DUOXA1	-158.118	-271.543	-14.5333	23.1417	-41.7531
NPC2	-89.9158	-271.168	11.4567	75.2455	-11.856
EIF2S1	-222.945	-270.949	-144.465	-59.3137	66.5243
EGR3	-140.493	-270.658	-62.7062	-21.816	49.4882
DUSP14	-210.855	-270.416	34.8045	50.3647	-48.0011
BSPRY	-145.243	-269.894	-37.9005	-135.098	-48.1196
AZGP1	-172.722	-269.881	-102.519	-185.825	-7.91859
ARHGAP30	-140.859	-269.632	-43.878	-30.018	8.01753
RIOX2	-45.3883	-269.429	-49.5952	-58.1155	79.9249
LCE6A	-162.717	-267.519	-88.9943	-128.111	-20.1759
TMEM40	-197.781	-266.444	-65.2389	-61.3473	-5.32391
PIK3C2B	-148.143	-266.405	-19.9741	-62.473	7.82012
C2CD2L	-170.196	-266.245	38.8028	197.115	-4.16483
CCND1	-228.589	-265.177	60.958	94.4781	-72.5198
KLK1	-218.126	-264.721	-89.4224	-148.34	-32.6561
PER1	-137.381	-264.313	-65.9551	23.2943	-43.6811
SPRR5	-216.129	-264.181	-72.6814	-152.785	-10.7003
ZBTB7B	-80.0502	-263.961	-30.4257	-59.3664	-9.04582
DEGS2	-148.422	-263.399	-71.6387	-160.467	-51.9683
CCSER2	-74.8112	-263.373	-60.5974	-109.613	-57.6163
NOTCH3	-178.549	-262.999	-277.428	54.427	37.5502
B3GNT5	-38.3742	-261.863	-29.7664	41.1433	86.308
KIAA0930	-164.76	-260.68	-38.6586	-154.933	-91.537
SEMA4A	-131.099	-260.66	-50.4767	-8.55293	9.60124
C4orf3	-21.6192	-260.261	-77.5301	-44.1377	62.2091
USP54	-239.55	-260.099	-24.0788	51.6343	-9.56792
DNAJC5	-232.97	-258.742	-23.0257	22.9985	-101.377
ERBB2	-179.915	-258.657	-82.5419	-81.3143	-3.28682
RBX1	-77.2207	-258.607	-105.935	-126.189	-73.2902
PYCARD	-230.087	-258.548	-95.4009	-22.1791	-12.7777
AP1B1	-170.89	-258.491	-48.8237	-133.495	-58.5295
EI24	-182.74	-258.147	-24.6013	-8.49979	-56.3123
CDKN2B	-208.9	-257.662	56.8242	12.2379	-19.3815
HDAC7	-155.563	-256.395	-19.0506	15.671	52.2162
ELOVL7	-109.639	-256.364	-44.6934	-117.251	-33.9001
PATJ	-218.216	-255.947	49.7333	32.7503	-112.403
GSDMA	-157.528	-255.558	-75.5188	-118.683	-10.9765
PTPA	-132.052	-255.425	-28.881	-36.8769	88.0261
FGFR3	-114.873	-255.195	67.4333	158.351	-15.8624
NDFIP2	-179.137	-254.89	-124.53	145.223	74.0528
CD9	-21.9722	-254.851	37.2737	190.497	16.9726
TOLLIP	-173.819	-254.623	-38.3583	80.7597	47.2144
SRPK1	-251.824	-254.269	-86.9706	-266.284	-21.1636
C3orf52	-93.6633	-253.856	-132.085	-79.0366	-39.892
ARL5A	-161.206	-253.252	-78.754	-80.0684	-82.0713
PSAPL1	-150.938	-253.004	-68.1968	-85.9909	-5.60384
NDEL1	-235.772	-251.722	-71.9795	32.2823	-68.0388
PSMB6	-156.529	-251.073	5.69979	-29.0585	-39.7319
PPP1R13L	-135.87	-250.95	-54.783	-143.495	-35.9386
MDH2	-182.343	-250.77	-160.019	-65.2491	35.6728
MKNK2	-56.5005	-250.718	-3.20423	26.7532	-40.902
RDH13	-211.236	-249.264	-97.248	-41.4595	16.9391
CLN3	-133.675	-249.057	-49.3645	-21.5971	-16.0721
TFAP2C	-281.542	-248.816	-7.92239	68.4184	-20.7455
PLXDC2	-199.279	-248.693	-118.357	-72.4307	44.6429
ADAM15	-240.241	-248.677	-6.61408	46.0146	-18.7559
SERPINB8	-217.88	-248.427	-56.5723	-37.5509	2.75122
MANSC1	-113.621	-247.88	52.0791	0.0578221	-6.20302
RHOB	-190.45	-247.76	4.64363	133.535	102.162
ANXA1	-179.149	-246.894	60.7675	153.742	10.276
VPS35L	-165.83	-246.803	-99.4499	-194.059	-119.179
RHCG	-169.913	-245.814	-23.2508	72.7968	51.1094
CDC37	-232.585	-245.598	-145.913	-29.049	29.2739
ATP5F1D	-92.3849	-245.406	-53.7611	-174.27	-65.5138
MIDN	-114.138	-244.267	-90.4998	-82.4015	7.79329
PNPLA2	-282.13	-243.884	-120.214	-203.071	160.573
MVK	-123.387	-243.747	-36.5669	-13.0662	-45.5086
SLF2	-129.993	-243.188	-7.94696	5.2507	-18.6115
IL36G	-169.106	-242.516	-86.0275	-80.0412	-32.3551
PSMC5	-183.648	-242.092	50.1018	60.2704	-98.4434
NECTIN4	-207.832	-242.048	2.45703	73.4851	49.4365
ELL2	62.6144	-241.77	-97.4766	-84.9563	36.492
HSPB8	-213.416	-241.442	-28.8369	67.7839	-5.63114
TPRG1	-105.379	-240.556	-87.4416	-133.179	-6.00967
SPTSSA	-134.697	-240.302	-44.446	130.501	4.84703
GRN	-103.235	-240.11	-126.353	128.416	123.233
ZBED6CL	-158.263	-240.096	-12.3534	101.836	-1.81929
SLK	-256.669	-239.593	-113.034	43.4913	55.8232
ACAD11	-75.0598	-239.204	-1.52867	50.2791	-18.5315
SIPA1L1	-115.941	-238.896	-44.3053	-151.156	-88.4053
GLO1	-124.593	-238.848	66.2329	-111.527	-19.9027
BORCS8	-215.29	-238.227	-19.9244	-63.2545	-115.973
SERPINB1	-221.048	-237.752	-49.8882	39.5628	-62.9398
ADD1	-148.308	-237.487	-147.386	-13.8289	2.92802
CPA4	-199.097	-237.173	-31.7969	39.09	52.01
FAT1	-271.656	-237.104	-123.066	179.922	9.74112
HK2	-180.961	-236.187	-44.1291	-63.6195	-12.999
CLCN3	-293.009	-236.177	5.24104	-25.2757	-10.579
GPN1	-173.623	-235.972	-78.568	151.94	3.64258
PLA2G4B	-199.551	-235.925	-28.6322	35.2058	-108.131
BNIP3L	-30.0666	-234.547	-63.2295	-57.4224	-63.1803
ARHGEF12	-128.852	-234.366	24.8407	-8.6592	-82.205
ATP6V0A2	-128.257	-234.28	-42.3401	101.577	40.8003
LIMK2	-238.175	-233.208	9.22971	54.214	-104.906
JUNB	-221.352	-232.84	-147.643	154.124	9.21179
ZDHHC20	59.8302	-232.582	-35.7845	63.7766	85.5345
RAP2C	-151.344	-232.437	-2.77519	133.254	11.294
PNLIPRP3	-106.297	-232.368	-80.6672	-140.933	-11.0052
OSMR	-101.522	-232.222	-164.042	93.7008	55.9834
BCL10	-167.179	-231.758	-94.0398	-37.6689	2.28726
STAT6	-179.627	-231.438	-59.1138	-65.0389	-49.2048
SUMF1	-135.168	-231.299	-39.1545	-53.1455	-16.7321
PSAT1	-194.433	-231.253	-26.3894	2.99959	-17.445
UBR4	-129.626	-231.127	-18.8618	-95.1803	-46.1209
CHMP4B	-140.892	-231.045	20.2761	-80.2886	0.552687
CLK1	-156.705	-230.951	79.8935	197.658	-59.5822
EXPH5	-213.404	-230.537	-21.5262	5.70379	-13.8111
NFE2L2	-73.7988	-230.056	42.462	-28.9929	-95.3373
GEN1	-162.827	-229.904	68.6105	22.2138	0.972122
FAM160B2	10.4813	-228.996	23.4106	177.79	45.0429
DGAT2	-146.779	-228.88	-23.4654	44.9406	-11.0073
LTBR	-99.5422	-228.792	-17.1558	-14.2874	8.83507
SREBF2	-104.543	-228.518	-65.3819	-69.0955	-19.4165
OVOL1	-178.846	-228.461	-19.9293	-80.1416	-143.205
CD24	-192.172	-228.049	-24.4243	-31.3788	60.4455
RNF19A	-48.7274	-227.808	-121.237	-44.7211	-48.2675
FGFBP1	-178.418	-227.754	-17.3334	98.9291	9.08171
EPAS1	-163.228	-227.465	-175.335	37.6826	73.2299
CTSC	-190.266	-227.099	-158.454	44.391	-4.64412
RAP2B	-152.346	-226.52	-47.9139	189.464	52.5017
APOE	-115.088	-226.342	-0.950878	179.344	88.6752
PPP1CB	-169.401	-226.107	-88.6223	-11.8369	95.5043
INAVA	-222.189	-226.06	108.608	182.402	-49.1095
IL34	-174.316	-224.864	-42.5831	-40.3819	-3.79104
EPHX2	-106.639	-224.1	-28.807	128.234	67.5246
CDC42SE1	-132.45	-224.04	63.0314	-38.0108	-18.3028
CMTM6	-140.035	-223.728	-60.4139	-135.301	-22.7507
DHRS1	-172.644	-223.683	-19.2041	127.012	-64.2725
SYTL1	-199.668	-223.519	60.5427	6.14661	-131.155
CYB5R1	-34.6797	-222.317	31.1993	-77.5784	52.4277
MXI1	-203.293	-222.009	-82.1676	-41.3188	98.5852
ARHGEF37	-170.305	-221.951	-29.5674	-109.839	-16.02
SNRNP35	-139.089	-221.895	-32.2428	-57.564	2.16509
DBNL	-218.675	-221.856	19.1059	-164.451	-138.622
FAM110A	-195.585	-221.62	-9.28424	-85.4171	57.187
MAPK7	-116.693	-221.544	15.4759	-104.35	18.5947
CPM	-149.127	-221.448	-84.2765	18.6829	5.15672
CAT	-169.723	-220.575	-22.3992	7.17758	29.2207
IDE	-227.295	-220.103	-104.469	-123.777	33.8197
PLEKHN1	-170.731	-220.044	-45.6536	61.0228	36.3945
PDCD5	-90.8189	-219.904	-29.6615	46.4901	-20.7862
FNBP4	-81.9522	-219.608	75.1169	152.234	117.248
GM2A	-89.9318	-219.061	-46.368	3.86966	39.7004
ELMO3	-166.881	-217.759	-42.8607	50.7037	10.7981
TRIM33	-149.473	-217.485	12.5733	19.0706	26.0994
FAM83H	-292.861	-216.971	-62.2412	-32.813	5.83416
CDHR1	77.8162	-216.726	16.8167	105.955	16.6394
SMAGP	-227.601	-216.323	-175.114	-95.924	-3.15059
TMEM127	-131.973	-215.947	36.0907	-39.1444	-31.6538
MYC	-165.472	-215.728	11.186	196.968	33.3783
TAPBP	-44.4802	-215.464	-32.124	186.096	-6.38204
LGMN	-119.084	-215.45	-22.2119	17.0955	30.5962
CHMP2A	-64.6768	-215.303	-49.9512	3.77975	-29.6435
SIK3	-205.912	-215.219	1.17087	202.382	71.9433
CD82	47.4176	-215.062	-34.3079	-11.6643	91.4684
TYRO3	-143.358	-215.044	5.52654	-26.5289	-11.2066
PLA2G4D	-133.566	-214.68	-48.589	-49.974	23.7166
EXOC3	-5.83573	-214.377	-65.4915	-107.324	8.71347
VWA8	-23.1216	-213.876	-25.2554	32.4036	45.0661
GSTA4	-167.99	-213.565	-29.341	-50.7473	27.8268
IFI16	19.4736	-213.155	-42.7094	76.012	-103.767
CXADR	-58.7677	-212.459	-48.153	-81.1694	4.68955
JAG1	-203.981	-212.347	11.1505	270.231	-8.44349
PDZD2	-36.1387	-212.226	22.137	-49.4913	-28.039
SPRR2D	-239.963	-210.987	-31.0682	6.82377	11.3195
GGCT	-206.177	-210.577	11.3855	-229.507	-31.3318
SELENOW	124.922	-210.329	51.6949	178.497	14.3996
TAS2R4	-114.185	-208.589	-7.04737	99.9709	44.0721
ITGB4	-197.826	-208.457	-4.48262	248.691	-80.1853
TIAM1	-161.707	-208.364	61.7389	-185.033	31.5894
POU3F1	-79.2227	-208.302	-37.1136	81.6773	62.5484
ODF3B	-164.265	-208.067	46.1088	101.409	-11.7551
ELL3	-42.8647	-207.822	-28.4004	-10.7048	31.5305
NSFL1C	-185.105	-207.684	-36.8225	-94.8017	-75.7858
SOCS6	-83.2591	-207.673	-30.9358	40.4639	17.9215
PGAP2	-53.0866	-207.541	85.0932	-120.603	36.6212
STX3	-53.2726	-207.093	-60.8961	-21.4605	-39.551
ALS2CL	-196.539	-207.057	-32.7389	35.8774	-45.288
MAP1LC3A	6.58487	-206.898	2.40605	-59.1038	33.2047
PCDHGC3	-92.1071	-206.519	-76.0575	73.0883	-10.4218
FNBP1	-211.363	-206.482	-117.125	44.2913	25.7419
PDCD6IP	7.49208	-206.148	-12.0587	114.858	37.5018
KDM7A	-97.2635	-206.074	-57.4813	-72.3806	53.3121
CSNK1G2	-103.268	-205.76	8.717	91.008	55.257
SGPP2	-110.04	-205.38	-16.5235	14.3231	-58.8807
TBC1D14	-204.019	-204.839	5.651	-72.0628	-146.988
SLC22A23	-219.112	-204.776	-125.287	-175.687	59.3367
NPEPPS	-215.917	-204.744	87.9649	-142.978	230.906
VPS13D	-13.2989	-204.63	-64.7126	-50.0957	48.1102
PCDH1	-104.031	-204.127	-68.2775	31.0626	89.8771
CD44	-207.833	-203.967	136.327	14.576	142.716
ARHGAP40	-150.222	-203.842	-50.9864	-71.6052	-17.9589
FTSJ3	-3.94628	-203.811	-135.057	-30.9587	52.9372
TTC39A	-25.092	-202.982	-29.7513	-51.3652	-54.7813
UBC	-110.8	-202.927	-134.006	-105.746	30.2852
GRB2	-37.117	-202.697	8.83154	127.336	-26.9833
KAT2B	-123.881	-202.623	-17.389	-48.9574	-44.4674
MPZL3	-133.641	-202.415	-21.2891	-21.0259	16.6563
KIF1C	-54.8168	-201.965	-39.8894	-80.134	12.5522
POGLUT3	-141.283	-201.511	-80.9967	-85.4079	2.81482
MUCL1	-123.152	-201.368	-45.6968	-38.5058	33.9286
STIM1	-103.226	-200.888	-24.8854	98.8278	60.0097
CAMSAP2	-148.328	-199.487	-21.3201	96.1366	-15.68
SH3GL1	-157.321	-199.441	-184.427	-99.2619	-13.4451
GIPC1	-160.798	-199.307	0.0297504	50.1932	1.87475
ADIPOR1	-165.179	-198.984	-55.7476	-89.5485	7.713
EP300	-166.422	-198.829	-141.118	1.80606	-14.5861
CCDC186	-118.654	-197.914	-48.1095	68.9044	-60.3522
NBEAL2	-224.44	-197.277	23.5741	-49.0224	77.1912
CRCT1	-146.592	-197.179	-39.2715	-61.1328	4.95257
CASP4	-131.488	-196.981	-12.9076	40.6727	-21.1643
UBAC2	-72.3939	-196.769	-42.1851	-34.487	7.56751
ZFP36L2	-276.623	-196.54	-107.328	205.378	119.512
CERS4	-106.78	-194.912	12.6507	73.3448	-8.76179
ARF6	-132.405	-194.697	11.4206	45.1293	-4.78778
TSPAN5	-96.8235	-194.498	-58.2819	-90.3028	-45.9842
SUMO2	-153.863	-194.489	97.5726	82.48	-15.7687
BHLHE40	95.6117	-194.473	-83.8502	-21.8268	41.8816
GPATCH2L	-18.5771	-194.099	-62.6636	155.981	-16.191
APRT	-161.923	-193.849	-0.872665	144.935	113.255
GGT6	-158.974	-193.577	-40.874	-69.9549	19.7467
KLK10	-145.977	-193.501	42.3387	53.6687	41.5983
ZNF549	-26.6069	-192.381	10.074	65.9479	33.7764
EHF	-2.37207	-191.885	0.807276	12.0521	-22.4886
DOCK1	-47.7082	-191.52	141.221	83.223	17.4244
CD99	-125.369	-191.471	-117.812	240.176	-57.0083
TMEM254	-172.342	-191.168	-22.8833	54.62	55.1336
CADM4	-28.7424	-190.828	44.18	-55.196	-68.252
FBXO28	-139.067	-190.819	169.068	119.987	69.7603
MTHFR	-123.508	-190.798	-27.0134	101.693	34.475
CAV2	-46.205	-190.776	7.58249	54.6704	-48.0538
COL16A1	-149.025	-190.722	-54.9214	190.626	75.0603
UCHL3	-151.652	-190.719	-34.3198	-163.182	28.9217
EEF2	-31.2451	-190.232	-67.9097	-31.1341	-121.81
LCE1B	-149.541	-190.212	-5.41325	-109.629	-52.1718
CCDC85B	-146.451	-189.956	-157.257	106.571	41.9585
GNA15	-184.9	-189.87	-29.4962	-31.1013	-115.269
ZBTB7A	-44.1914	-189.697	59.6276	-3.96898	-53.523
RIN2	-107.543	-188.688	-17.6992	88.4339	19.5004
EGLN3	-154.733	-188.198	0.72098	38.3962	14.6312
GLRX3	-157.934	-187.732	-11.7851	43.0368	92.0512
RCOR1	-156.837	-187.525	90.8498	-27.1516	-22.8094
SOX7	-114.641	-187.477	-44.4748	-102.938	-3.33341
SUSD1	-2.03931	-187.234	-135.437	-11.2898	27.8599
HEATR3	-142.239	-186.768	-35.4716	47.3716	-20.873
CSNK1G1	-136.581	-186.488	18.5585	-2.79919	38.4114
CLEC2B	-146.693	-185.591	43.6044	144.953	24.9918
TMEM219	-103.753	-185.454	-135.546	-1.62312	164.635
C10orf99	-101.375	-185.451	-4.5189	20.1011	-15.3856
IFI44	-138.423	-185.193	-59.9465	15.7548	14.6881
RBBP6	-139.275	-184.907	-38.9527	15.7166	-10.5007
ATG7	-100.299	-184.434	-18.2307	-7.72514	-8.96771
EPS8L1	-159.834	-184.36	-17.9961	-14.1299	3.70179
DNAJB1	-152.784	-184.151	-82.1875	-24.111	-22.949
CLSTN3	-59.9984	-184.027	-17.8328	133.979	10.1702
KCNK6	-117.345	-183.62	-50.1104	100.011	52.1261
BICD2	-119.838	-183.563	35.3381	132.497	15.7714
STX10	-46.2716	-183.538	-19.0494	-58.941	-17.0715
PPME1	-158.968	-183.43	-25.5143	7.88417	54.2276
CTSD	-106.229	-183.177	-190.555	46.4947	113.979
CASP7	-156.86	-182.86	-9.75675	66.2801	-27.557
TSTD2	-189.346	-182.791	-34.1474	77.6293	7.26647
EHBP1L1	-233.752	-182.753	84.1439	100.373	126.012
BCCIP	-102.227	-182.584	31.4532	6.1995	57.1162
RCAN1	-120.127	-182.561	-59.4468	-62.3863	8.6135
CRTAP	-165.825	-182.234	-77.2615	88.4165	9.0612
MAPK13	-108.907	-181.842	31.0417	-90.6922	-38.8763
RNF7	202.298	-181.626	-54.8306	30.1593	-44.3641
SAP30BP	-165.286	-181.469	-67.3926	-86.6633	-37.638
KIAA1217	-37.4515	-181.429	-7.90937	97.8827	-50.1732
TUBG2	-143.457	-181.293	-13.5678	20.3691	-31.4053
NLRX1	-98.8188	-180.885	-27.9426	-51.1439	-10.8023
EZR	-276.232	-180.804	68.2543	-46.4793	-66.8865
MMP28	-134.786	-180.691	55.4042	83.1734	-30.8184
PCSK7	-4.45771	-180.551	-18.9369	-12.3	11.8481
PYURF	-192.727	-180.34	-50.2967	-38.5602	-209.757
NCOA6	-129.395	-180.164	-30.4217	-35.9049	-17.4754
NOTCH2	-94.9667	-180.046	-26.2166	122.298	66.4758
TMBIM4	-68.352	-179.994	-36.0469	-28.4349	6.12192
LRRK1	-141.859	-179.985	52.6612	65.7191	14.3508
HIST2H2BE	19.2988	-179.953	23.5732	-69.9251	-43.1176
RHBDF2	-66.9656	-179.818	-32.6705	11.7568	33.2915
NCK1	-50.5209	-179.747	-19.4736	129.834	51.5993
CHP1	-107.421	-179.441	-26.9657	48.1792	-8.69996
YWHAB	-90.8586	-179.372	-23.0414	-7.51302	-87.5216
TRA2A	-163.57	-179.355	77.4321	131.7	-65.9034
TMEM54	-117.654	-179.058	-29.8603	-192.949	-50.903
PET100	-49.6406	-179.055	-1.55952	-103.016	-50.2653
RNF39	-116.455	-178.922	-37.9422	-71.3952	23.6669
USP15	89.0162	-178.921	-65.562	-32.2506	-66.7356
LIPH	-195	-178.685	-17.4361	-39.8767	-49.3258
PMVK	-113.905	-178.496	60.7079	145.605	55.3767
PSD4	-91.5885	-178.475	19.2407	20.8815	2.19192
GDE1	-162.347	-178.242	-80.9761	-86.5544	-50.8607
FBXW7	-105.936	-177.791	6.26989	162.56	38.949
FAM135A	-161.601	-177.715	-68.3815	56.0072	8.70593
KLF3	-113.472	-177.434	1.4732	-132.907	-14.8578
RSRP1	10.1016	-177.343	49.6525	80.3501	-53.7175
PLEKHG6	-117.371	-177.249	-3.67292	22.5979	7.43614
TM7SF3	-154.611	-177.041	-17.2737	72.7088	-80.6157
ZNF185	-165.391	-176.588	34.4234	11.9101	-7.4376
PLXNB2	-236.151	-176.541	-119.999	-128.041	-64.3506
YAP1	-206.79	-176.373	-33.3481	108.29	17.3091
WDR26	-78.6534	-176.089	-84.26	47.6028	-46.1962
INSYN1	-38.0776	-175.884	-19.1957	-69.2397	-24.9745
FAM53B	-165.813	-175.88	40.7988	-96.6816	-5.23509
SNX16	-73.3542	-175.597	-51.2728	52.256	53.6525
SYMPK	-37.8966	-175.077	-26.9975	-31.6194	6.34149
PDLIM2	-17.1958	-174.734	-68.5521	36.4727	69.4397
PRDX5	-31.5699	-174.729	-56.339	-73.4749	-201.849
CUL4A	-139.374	-174.725	-111.212	30.1075	-7.34895
CEMIP	-93.737	-174.487	-120.552	-39.1919	3.02871
R3HDM4	-99.7644	-173.796	74.3686	67.5698	-147.798
PKM	-144.973	-173.254	20.1037	144.897	-28.9201
RALGPS2	-92.6403	-172.724	-17.4329	14.955	11.5238
SF3B4	-189.983	-172.643	28.2016	213.849	-52.4773
LSS	28.8123	-172.483	53.4	56.0797	-21.5687
WDR37	45.1442	-172.425	2.10832	6.20424	72.9617
AVPI1	-146.551	-172.4	0.0918094	53.0209	-6.40083
GSS	-168.038	-172.315	-1.64236	105.79	43.8411
PGD	-219.549	-171.776	54.8661	18.0434	-30.7741
ABHD16A	-90.1678	-171.759	-34.0332	11.8561	30.9802
BRMS1	-68.6936	-171.667	-15.8896	187.188	-60.6927
CENPT	-261.404	-171.582	-47.9046	-9.05132	85.8108
IMPDH2	-129.139	-171.337	-118.232	-82.6408	-29.7887
CD55	-142.658	-170.89	-6.80732	-45.213	-88.6251
PLSCR3	-9.09022	-170.606	11.2798	34.2237	37.9559
CHD1	-104.485	-170.513	-42.6765	105.47	112.351
CD58	-137.387	-170.5	13.4852	-12.6803	-30.0451
OPTN	-12.6345	-170.362	31.4747	70.774	36.6518
PPM1F	-95.5468	-170.083	-40.6032	38.3044	78.6688
RHOV	-152.852	-170.024	-30.3042	-26.6375	-54.9533
ACTR2	-56.9723	-169.776	-38.5046	6.93811	26.5561
OCLN	-180.637	-169.727	-0.457479	-34.2149	-66.007
CELSR1	-140.923	-169.638	11.5224	62.7799	-1.15288
TEAD3	-136.781	-169.422	54.1035	26.5951	44.1644
NDUFA4L2	-112.802	-169.368	-16.2982	37.1979	-9.83421
GNL3	-144.324	-169.316	77.6727	181.026	-87.3112
CLK3	-112.727	-169.081	-48.6859	-31.2851	-9.65836
GTPBP10	18.9689	-168.473	-98.2093	54.6461	74.029
BARX2	-127.284	-168.211	68.1497	16.5276	-200.584
SLC25A15	-109.164	-168.201	-81.3426	-108.878	-5.42133
INTS1	-102.185	-168.166	-121.698	-26.5365	33.7998
SEPTIN5	75.7811	-167.968	125.046	-157.143	-202.1
CLK4	-111.019	-167.631	-19.301	68.5946	63.5995
ZNHIT1	-162.282	-167.443	-38.153	18.2337	63.1414
EIF4H	-210.307	-167.178	-84.1983	-29.8539	44.9978
PRSS27	-97.5688	-167.143	-63.5338	-86.7923	27.8196
GPR107	-72.4895	-167.137	3.19885	135.137	39.2558
PTPN14	-108.182	-167.045	-54.5491	1.22089	-9.88551
FLII	-38.5621	-166.496	-35.4878	35.7323	-3.49674
GSTK1	-125.591	-166.429	29.9383	121.971	72.1448
TPD52L1	-130.219	-166.391	-16.5751	53.7067	33.8594
MYO1C	-68.8883	-166.088	-13.3767	69.001	-0.0796148
NOP10	-205.185	-165.713	-67.0791	-72.7145	3.58785
MTLN	-1.81976	-165.476	-73.6723	83.9141	47.977
TNFRSF1A	-54.1774	-165.006	44.9007	56.6783	-41.658
EPHB3	-133.642	-164.094	-2.76448	27.443	44.1681
USO1	-45.3547	-164.013	-9.47967	-15.1458	-32.2378
STXBP5	-74.7822	-163.939	17.7285	34.8449	-5.09176
MAPK3	-206.548	-163.86	14.5805	-14.964	58.6189
XRN1	-98.2973	-163.762	-60.0663	-102.58	32.7675
SQOR	-123.773	-163.682	-69.4372	-32.0994	-37.4834
ARL15	18.8629	-163.422	-32.6184	-75.8902	-27.2044
H2AFJ	-115.276	-163.409	-137.42	-122.899	63.4687
EPS8L2	-198.178	-163.37	216.002	111.957	-72.6015
PARP16	-51.2443	-163.012	4.94911	-18.2736	-9.95738
CLIC3	-164.813	-162.977	-29.7469	-5.7973	29.2363
KIAA2013	-194.411	-162.907	0.680585	26.4623	-19.8225
MICOS13	-172.325	-162.615	-42.6497	-5.37105	62.3765
SLC17A5	-69.8403	-162.565	-17.7649	-44.9772	18.7036
UFM1	-95.5666	-162.515	-5.33716	-4.8996	4.48924
DSG3	-136.91	-161.749	-0.121214	46.6608	24.7849
DEDD	-92.9696	-161.619	-70.2431	77.2641	-82.3273
KPNA3	-44.383	-161.595	-33.9704	-31.2258	-61.1317
ERI2	-27.3901	-161.544	-32.2361	-39.2739	39.6185
ZFC3H1	-118.457	-161.503	-45.537	-41.4312	89.9064
EGFR	-119.336	-161.493	-6.35279	136.956	41.1359
KDM3A	-151.132	-161.328	66.7412	-73.1384	-79.0591
MGST2	-137.943	-161.182	-34.695	-18.596	-5.4952
RAB25	-86.3645	-161.142	68.7546	28.0461	62.8855
CETN3	-161.575	-160.997	-27.682	137.113	-71.2898
DNM2	-155.981	-160.505	-176.851	3.65249	17.7167
ADGRF4	-116.126	-160.418	-10.1995	-18.6903	4.8683
NDRG2	-110.189	-160.343	-36.3057	-16.0262	30.8506
IRX3	-248.734	-159.898	-44.0289	-18.1347	-45.1815
WDFY3	-90.2637	-159.89	-71.4441	-1.44743	40.4833
XG	-112.804	-159.82	-46.1241	-24.2376	-31.8761
PXMP4	-170.538	-159.703	60.6651	116.334	-12.0445
ARID4A	5.56333	-159.702	20.5403	-93.4359	-77.6448
SLC25A13	-88.6909	-159.674	0.124595	9.68121	-20.5397
TRPM4	39.4465	-159.515	-55.6659	11.7636	-0.397155
GSDMC	-155.335	-159.504	5.27491	160.325	0.629373
ACTR8	-34.6192	-159.423	-10.5385	-82.496	-26.2372
PSMD6	-164.418	-159.233	-1.87343	93.088	-2.28159
DHCR7	-103.146	-159.062	-93.4651	-72.1015	-5.10946
KANK1	-59.4652	-159.06	53.2366	-40.709	-47.4357
ATOX1	147.607	-158.731	25.622	-30.0552	-43.9225
GPT2	-178.773	-158.298	-59.1637	11.9437	-3.98139
TALDO1	-145.204	-158.089	-111.274	-39.0248	25.2366
RIPK4	-144.904	-157.772	0.256213	59.9421	0.253568
COMMD6	-122.657	-157.663	61.3851	89.8592	-120.808
TRAPPC5	-126.891	-157.494	-19.8483	-60.5663	11.1539
SGPL1	-1.31326	-157.461	32.3691	-28.1284	11.8385
SERINC2	-35.7325	-157.391	43.6095	96.0994	-30.78
TACC2	-103.342	-157.089	2.40695	65.6787	31.7068
MMADHC	-171.865	-156.839	-27.5991	2.22374	-25.6062
TMEM159	-124.605	-156.81	75.3063	29.7387	-110.267
RBM7	-125.786	-156.77	12.5531	76.8391	-65.4568
PRDX6	-85.9897	-156.683	51.409	-29.6233	-125.713
KCTD15	-145.822	-156.634	63.6227	112.085	30.9516
ITGB5	-99.045	-156.369	-13.7262	54.1177	16.0014
SREBF1	-85.2755	-156.126	23.6365	-12.4669	129.658
SUCLG1	-104.96	-156.058	-48.3597	-150.253	44.6187
ANK3	-64.6598	-155.927	14.9578	-56.0533	-24.1704
ITPKC	-86.9827	-155.748	34.3078	-19.778	-4.75246
POLR3D	-29.2363	-155.559	-32.581	35.3004	72.5754
COASY	-79.1472	-155.403	-2.28887	17.9768	-27.805
CHMP1A	-116.148	-155.385	-69.1315	87.7993	-51.1642
ADAP2	-175.376	-155.326	7.879	10.2981	-31.5282
CLEC16A	-127.088	-155.013	-5.70175	-21.0141	-12.3246
KIAA0513	-90.3585	-154.564	-102.109	-70.0423	4.52831
SGK1	51.6192	-154.313	55.3809	166.637	78.6767
SNX6	-128.205	-153.881	18.6252	-97.1587	84.3974
CAST	62.8437	-153.874	-61.4513	149.349	82.7928
ZDHHC5	-104.518	-153.739	-41.9996	2.71397	5.65765
DNAJB6	-130.452	-153.503	-20.4096	51.1956	43.5671
RBP1	59.2434	-153.474	-72.099	30.3637	-103.366
ADD3	-104.093	-153.471	-60.5955	-15.3822	19.19
EFNA3	-129.815	-153.163	15.6681	-26.6175	30.0146
PTPN12	-22.8351	-153.086	-18.1138	-172.845	-66.9082
UBE2G1	-62.3544	-153.085	52.3282	36.236	-12.0632
CHMP2B	-51.428	-153.043	-77.1042	-22.4626	34.9518
IGSF3	-98.2841	-153.023	-40.0368	14.7582	73.6957
OSBPL6	55.3617	-152.727	-3.3639	33.3797	17.6553
VPS36	-23.1079	-152.271	105.255	149.169	-53.1908
ABI1	-26.2391	-152.243	33.6122	-40.7417	5.54573
POP7	-45.1878	-152.145	-23.129	-14.0036	12.9148
ENDOD1	-108.281	-152.124	-12.1482	-93.3127	14.6449
ARIH2	-38.3529	-152.049	-22.4547	31.6036	5.22579
WDR11	-85.5662	-151.603	46.7729	128.3	-73.4706
DSTN	-25.1826	-151.59	55.5513	-58.4442	-28.8155
C3orf38	-128.765	-151.269	32.3608	52.3173	-96.5625
CALCOCO1	-143.979	-151.092	105.08	-59.2494	-7.78884
PTGR1	-131.844	-151.061	-97.4234	28.6268	31.6934
CFLAR	-90.6887	-150.979	-14.9164	68.0168	71.6407
DRAP1	-105.186	-150.479	-51.7547	-4.17809	25.8786
SLC10A6	-67.9249	-150.28	-56.2266	-17.6469	-72.8901
ATP13A4	-76.4907	-150.172	-27.9778	-13.464	19.971
WDR3	-209.637	-149.815	-23.8379	32.3497	-60.1772
LCE2C	-108.224	-149.768	-16.6715	-70.6367	24.2952
AMD1	-16.3971	-149.697	-17.5049	-101.78	-13.5619
RNF208	-65.3419	-149.521	-18.2032	-60.0363	-20.7194
TMEM86B	-123.086	-149.453	-42.3881	-133.68	-9.24482
RNF216	-69.9032	-148.931	-45.9066	-125.052	19.0728
NAPA	-12.6292	-148.523	14.3167	-84.2153	-9.02085
TMSB10	11.3498	-148.187	-52.3844	73.6839	-39.4991
MT-ND4	160.569	-147.818	20.7431	74.7939	80.4382
VTI1A	-53.8458	-147.802	12.6061	0.654617	-83.2129
ZNRF1	-135.848	-147.715	-87.3134	167.643	5.49417
SLC16A10	-81.9873	-147.618	-53.2622	12.5202	16.866
PTPN13	-154.056	-146.8	-53.5474	41.3978	33.3313
SIRT6	-74.0759	-146.614	25.6886	42.7935	4.32259
ST14	-34.4771	-146.6	32.8733	0.551554	79.8736
HLF	-79.1342	-145.868	-23.9346	-52.0125	9.18445
GJB3	-156.552	-145.629	-16.5969	70.4153	-28.6585
NAXD	-18.3387	-145.596	-76.2343	108.419	83.322
TAOK3	-43.1323	-145.322	-18.3788	-63.6038	18.4773
TMCO1	31.814	-145.133	79.9944	141.377	-116.528
ZNF707	-111.434	-145.104	-91.8001	51.6398	-13.557
SFT2D1	-49.5211	-145.05	-14.1788	-76.9887	2.35392
GLRX	86.1364	-144.908	-42.2946	29.4234	8.31692
INTS6	-61.1453	-144.664	-110.074	-27.5996	-12.6795
GTF2H3	-85.891	-144.592	-32.3691	35.5038	13.2082
ELF1	-121.169	-144.041	9.65471	-2.55537	-31.225
DDI2	-68.4205	-143.891	-23.3478	83.0314	-6.00078
NXF1	-110.712	-143.354	-77.0059	-87.9057	38.7892
KDM6B	-149.566	-142.996	29.7043	96.7129	-19.4004
ASAH1	-12.9466	-142.944	-49.8639	-159.362	28.9372
SNX17	-218.928	-142.896	65.4364	18.7465	17.7865
ST3GAL6	-53.4351	-142.767	-1.7234	41.5549	-51.7916
IER2	-186.166	-142.602	-81.1808	-101.265	70.5839
CHPF	-85.1851	-142.509	-65.1935	68.8411	-43.6946
NCKAP1	6.56375	-142.386	-100.535	-41.8751	-11.6435
MTURN	-47.6875	-142.297	163.484	68.8011	12.3948
FAM83G	-137.805	-142.013	-1.34575	-28.7645	-16.7835
EEA1	-124.481	-141.423	40.7936	-6.94277	-128.059
TSHZ2	-64.1396	-141.353	0.484831	25.7629	-16.9071
SYNJ2BP	-94.3527	-141.282	-73.724	-93.4908	-16.5359
SPPL3	-134.917	-141.278	-72.3183	35.1675	10.938
ATG4D	-154.944	-141.228	-27.7371	-71.3871	-81.5391
FAM32A	77.1501	-141.045	-9.83944	-82.0967	-75.2386
WWP2	-55.8336	-140.968	-30.1317	-142.597	9.40957
PDE8A	8.07411	-140.816	-22.1428	64.1483	-39.5841
ORMDL2	6.95291	-140.721	58.2344	52.4299	-117.991
KLHDC7B	-103.989	-140.72	11.8901	6.24176	8.64424
MAPK8IP3	-136.081	-140.532	17.4791	18.7595	-59.0488
SMU1	-0.432299	-140.351	-94.1245	-63.3367	86.7401
HEATR5B	-131.943	-140.179	-24.9514	-76.2357	30.0663
MAP2K4	-99.4093	-140.075	-70.0151	-101.112	-23.7186
ACTR3	-97.0177	-140.067	-129.282	0.16153	110.734
GTF3A	-41.8611	-140.056	-97.8593	-71.8145	33.3104
MAN2B1	19.1716	-140.001	2.21435	79.575	-43.3359
NXT2	-24.5155	-139.835	-22.0684	-102.83	9.3019
HSPA1A	-111.953	-139.408	5.35169	32.3825	-6.06178
ZNF276	-231.618	-139.165	-104.541	-104.238	29.3155
EML2	-73.4018	-139.071	24.9465	76.0194	-46.3571
GNAI2	-39.8383	-138.701	-46.9428	29.9407	-11.7165
ACSL1	-78.7791	-138.629	59.9661	-61.0687	9.7885
CAPZB	-136.687	-138.617	-82.565	-170.555	37.5685
SMIM29	-106.033	-138.565	6.97	70.6759	41.9207
TIMM10B	-67.6074	-138.426	-104.152	54.0108	27.2312
FAM98C	-87.5234	-138.305	-32.0828	23.3319	-8.01808
EIF4A1	-216.307	-137.914	-116.397	13.9892	94.4676
PPM1B	11.39	-137.78	-79.0232	-81.1675	-43.6506
TNFRSF10B	-106.404	-137.687	-78.2218	74.6206	37.3053
PPIP5K1	-72.6152	-137.591	-35.0799	-48.3426	-18.7959
MAP7	-70.0492	-137.539	-39.2161	78.2374	45.8941
SNAPIN	-60.9304	-137.509	-65.825	-51.4829	-4.73517
EGLN1	-48.6261	-137.208	64.4422	116.552	100.626
LEO1	-141.593	-137.138	122.754	25.0413	-134.826
SEPTIN2	-77.8577	-137.129	8.00225	-4.73653	-73.6846
RAC1	-145.511	-137.128	-7.04592	-17.2188	-59.5221
EIF5	-120.409	-137.037	-87.4684	-10.256	-12.3886
PXK	-0.273094	-136.943	32.9335	7.33987	61.0323
ARHGAP29	-155.462	-136.919	-171.92	-16.95	41.4234
ELAC2	-67.2693	-136.661	-12.3127	-34.6707	79.7909
EPM2AIP1	-99.459	-136.465	83.0721	29.8635	-240.35
NFKBIZ	-144.871	-136.415	44.2198	-55.8587	33.2751
IMP4	-129.187	-136.287	-93.5097	70.4549	-7.28928
REEP4	-84.5226	-136.233	-2.58192	-3.08744	44.962
NAXE	-111.661	-136.15	-47.4049	-38.3961	-8.08734
DOCK6	-137.223	-136.055	-70.0511	-53.7296	25.3176
UVRAG	-56.4577	-136.009	-3.10927	58.0984	-31.3471
LONRF1	34.6338	-135.777	-42.9883	3.74752	22.2341
NAB2	-85.6581	-135.649	-74.2471	-30.7255	-1.13466
UACA	-218.418	-135.607	-300.939	-3.34097	-26.1208
PARD6G	-168.958	-135.606	-140.044	15.1788	41.9434
EIF1AY	-25.4436	-135.595	-5.81148	-82.5135	-18.3434
C12orf29	105.475	-135.573	-13.1931	13.9771	-121.652
SUDS3	-21.9775	-135.542	132.546	50.6127	-27.0603
PHRF1	-194.382	-135.321	13.6443	33.1885	-56.1471
PLEKHH3	-116.194	-135.161	-56.181	40.184	52.4559
KIFC3	-153.04	-135.021	-116.163	-67.5233	28.0077
FBXW4	-43.3754	-135.008	22.9133	-9.90971	133.162
AP2A1	-107.398	-134.742	26.2524	-116.085	36.9996
FAM43A	-118.596	-134.475	-35.7035	-36.7963	-1.91509
TAF12	-47.8168	-134.156	-41.8407	-15.7294	44.9648
ATP6V0C	-29.4402	-134.026	-21.2416	-60.8198	22.9374
PSMD9	-69.0045	-133.816	-41.7675	31.0693	89.1383
ZSWIM8	-168.83	-133.806	-113.379	-115.941	89.7432
TMEM87B	-122.975	-133.597	-74.0044	-18.9639	96.1254
PLEKHA7	-143.001	-133.515	22.318	40.799	-50.5438
RANBP10	-45.6919	-133.283	-11.4303	-36.6774	25.1319
APMAP	-122.144	-133.254	7.65079	6.59527	-38.8375
PRAG1	-155.92	-133.218	45.1117	119.271	86.3974
SLC25A17	-115.184	-132.994	-96.5557	55.6635	8.48853
TNKS2	-79.7103	-132.88	146.528	-17.3366	-179.042
LRSAM1	-83.1708	-132.76	-41.5558	-63.9096	-5.01938
ANKRD13A	-52.4476	-132.572	-24.6191	-66.28	88.3919
ELOVL1	-158.085	-131.769	-157.223	-111.05	175.898
TMEM45B	-155.546	-131.739	-23.2013	-69.172	-45.357
COA4	-81.0414	-131.707	-10.9882	-92.063	-3.4598
AACS	-24.1197	-131.704	-0.412131	-43.1612	-23.6603
DUSP11	-81.3344	-131.569	58.5034	64.8198	-85.7643
PPARD	-107.189	-131.373	-11.0767	34.6956	-58.1181
JMJD4	-105.679	-131.054	13.4389	-36.1552	37.511
ETFDH	-35.4621	-131.003	-12.0991	-3.81161	84.917
SH2D4A	-24.6033	-130.993	39.8054	24.4675	-30.8179
LAMB2	-53.5407	-130.919	-65.0796	194.472	4.38213
NNAT	-85.1211	-130.902	-9.6156	53.004	31.2151
TEN1	-92.2437	-130.752	-24.424	-40.0215	-15.8737
BDH1	-69.8041	-130.693	1.95123	-0.940744	15.549
MAPKAPK2	-49.5259	-130.673	-107.381	-25.4135	84.0196
SH3D21	-199.933	-130.447	-163.955	-11.2782	11.1134
C16orf70	-193.395	-130.362	0.701033	-65.0043	-46.0821
CPEB2	-12.6179	-130.268	-35.4191	-103.959	23.6581
THAP11	-82.9501	-130.199	-15.6615	24.7731	3.00366
RNF181	-85.3265	-130.111	-73.7297	-32.4051	-31.0062
COQ8B	-102.546	-130.049	48.914	-8.86055	-2.6365
ACAA1	-24.9041	-130	-23.4555	-11.1222	6.2297
DDX41	-35.8965	-129.918	1.46322	3.45727	-21.419
ARSA	12.3862	-129.555	35.0469	39.5842	8.19999
CD2BP2	-131.903	-129.428	-63.663	-51.1817	-50.9205
PPP2R5B	-14.3687	-129.063	-78.7766	-5.51812	110.875
PRSS3	-107.222	-129.034	-28.9828	6.87316	-13.5559
BOD1L1	-114.792	-129.008	-39.3766	-115.981	-25.1642
CYB5A	32.8677	-128.99	-167.617	-190.136	-14.046
MYO5A	-109.38	-128.962	31.471	131.549	21.2956
BRWD1	49.2709	-128.89	4.47054	145.779	98.3897
LGR4	-73.5898	-128.768	-38.9524	-53.5832	-0.405815
EIF4G1	-85.5564	-128.652	-56.7681	-74.0907	88.0796
BAP1	-54.9401	-128.262	-94.9978	119.18	59.0891
SERGEF	134.76	-128.235	56.8885	-97.0239	5.66458
C2orf92	-71.1053	-128.197	21.3328	11.9495	39.4847
TMEM259	-86.4166	-128.19	43.5641	-160.51	-94.7102
LNPEP	-262.47	-127.938	71.6072	123.488	54.0085
IFRD1	-93.1747	-127.768	-152.623	-40.8677	-50.2666
KIF1B	4.16095	-127.712	-56.4628	-3.96309	46.432
PARP4	-126.766	-127.376	-36.7297	141.635	30.4704
DYNC2H1	-124.307	-127.181	-37.9175	-9.46748	31.6995
GNG12	-126.777	-126.914	-57.9594	30.9353	19.5889
CERCAM	59.808	-126.82	6.77203	-10.7002	-28.6603
NSG1	-91.0888	-126.793	-109.01	-54.5661	-75.7561
RABEP2	-9.86978	-126.707	-4.31875	-25.0205	38.2629
DAAM1	-172.162	-126.695	-86.4182	-71.106	-58.4749
TRMT61A	-52.6732	-126.634	21.3453	41.9728	8.81438
MMP24OS	-107.88	-126.629	59.6188	40.5969	64.4006
TNPO1	-29.2057	-126.49	7.31903	17.7732	82.7676
TRMT1	-50.0721	-126.447	6.2607	44.3881	5.22703
USP7	-68.8043	-126.399	-3.27974	-29.8133	43.6789
NFAT5	31.6543	-126.296	-82.6584	52.4536	-80.0128
PEA15	-56.8802	-126.284	-143.199	-117.225	34.391
ARHGAP26	-84.9688	-126.217	9.62799	-130.845	-144.615
FAM214B	-66.0625	-126.02	-26.7116	47.6507	7.22162
CD52	-136.674	-125.913	-9.05196	-22.0694	2.58231
SYF2	-183.369	-125.881	53.1088	107.708	-77.7423
HEMK1	-60.6252	-125.635	-20.2918	59.6447	25.934
P2RY2	-10.0208	-125.445	-42.771	-70.3433	4.93559
MBOAT2	9.95137	-125.437	-66.4804	-144.217	-30.6176
NRARP	-126.155	-125.27	43.4705	-41.4185	-33.7583
ALG13	-126.482	-125.242	-84.3489	-21.3214	54.5779
SGPP1	-7.60307	-125.205	52.2318	-4.80779	-33.919
OSBPL2	-52.5886	-125.19	-1.84452	-20.1853	-51.6152
SLC30A7	-141.097	-125.163	71.7288	90.9698	-23.3172
TOB1	-51.8288	-124.969	-33.4781	11.3397	21.0063
C1orf116	-83.2434	-124.927	-13.7294	33.075	-12.5446
AK6	-28.8024	-124.675	-1.67792	-30.115	27.6818
FASN	-236.21	-124.663	90.2829	45.1353	-35.0917
GPC1	34.4635	-124.571	78.06	16.1713	-48.9695
MTRR	-107.411	-124.42	-42.4842	-152.917	-2.3945
CALCOCO2	-88.0455	-124.319	61.8972	81.4599	-18.2264
ADK	-229.065	-124.266	30.4124	-11.3365	15.4372
SH3BGRL3	-313.882	-124.1	-87.8801	-45.8068	53.5277
FBXO34	-65.4703	-123.889	-10.2674	-76.9775	15.0653
RIC1	-72.1358	-123.365	4.72872	71.5688	23.768
ESD	-85.3767	-123.203	-5.35055	68.9145	-112.419
CRY1	77.6302	-122.86	-76.5506	-41.9583	-32.9902
MPND	-89.8567	-122.805	-55.3322	-47.8807	-15.0755
NXPE3	4.55987	-122.572	-15.1783	24.6685	-33.6804
MAPK6	-135.5	-122.414	-179.264	1.91443	-37.9239
ACAD10	6.97045	-122.312	-74.116	61.6801	14.6975
COMT	-103.567	-122.303	66.3516	7.74507	-104.486
PLEC	91.7607	-122.208	22.7828	112.207	3.85104
SLC44A2	-0.130197	-122.204	25.5795	-45.8588	46.4211
ANXA4	-168.713	-122.113	0.556573	-26.1576	-229.805
UBAP1	-128.163	-122.047	47.068	9.74654	-34.3492
ARRDC4	-85.3346	-121.954	-66.3626	-25.7702	16.1293
SEM1	-178.476	-121.752	-216.11	-185.974	14.7354
DENND4C	-75.8823	-121.615	70.2593	96.1335	-67.6983
RCL1	-64.4967	-121.568	38.7028	39.9433	14.7444
SMCO4	-142.319	-121.477	-90.1924	-73.9031	51.1134
SMTN	-146.787	-121.459	-32.0693	-35.2671	-32.035
LRIG3	-107.608	-121.025	16.2543	-31.2224	-33.5016
UBLCP1	-33.3125	-121.01	-59.1336	-166.286	-3.24534
SLC25A23	-27.0437	-120.99	17.1273	-11.1769	36.8719
NFKBIA	-69.8378	-120.865	8.40057	-44.0379	37.4915
SLC10A3	-121.715	-120.704	-35.5433	-93.8535	-10.8314
TXNIP	-141.463	-120.674	72.5056	-30.8266	-66.8452
EHD1	-100.237	-120.672	-79.397	13.764	81.8474
ARL10	-52.5032	-120.338	-47.7299	-121.984	-25.5694
FBXO22	-84.066	-120.255	-42.6621	-17.5315	-11.3773
ATPAF2	-96.0566	-120.109	-34.2208	72.0875	5.5675
MINK1	0.311823	-119.916	9.15555	149.492	-158.381
GSN	-69.1166	-119.605	-40.7106	6.32112	260.312
CDCA4	-105.223	-119.598	-51.367	-17.328	-7.70518
OGT	-158.976	-119.447	0.553945	-30.2289	-161.195
MRRF	-44.1212	-119.381	-41.5569	48.6437	40.6156
TPM4	1.01241	-118.988	13.2757	65.7602	117.656
SELENBP1	-71.3719	-118.88	1.54842	12.7234	-6.5648
ESRRA	-89.2118	-118.808	-19.719	-65.4434	26.4719
RGL2	-152.664	-118.808	-47.5175	-73.3966	-2.88522
HSD17B4	-22.0674	-118.8	41.8927	44.2171	6.27539
HDHD5	10.7334	-118.644	-3.72862	-87.0763	84.8525
ANKRD35	-4.60366	-118.57	7.54836	24.2712	11.5175
RNF167	107.048	-118.522	-18.554	77.0416	24.7948
XKR6	-31.7399	-118.499	48.665	-3.90557	-0.400534
ZC2HC1A	47.2535	-118.376	0.852389	112.004	-11.3137
SGMS1	-128.207	-118.342	-117.666	-138.345	-22.6803
PITPNA	12.6061	-117.986	8.84629	104.576	32.255
CHSY1	-145.082	-117.925	-118.129	126.348	57.0727
HES1	-149.469	-117.631	-40.2408	69.416	71.4048
RAB5IF	-137.734	-117.569	-102.209	28.9796	48.9658
GRIP2	-83.0084	-117.392	-52.9236	17.7812	50.4344
NACC1	-101.015	-117.387	-155.97	-102.522	44.0705
ELP3	-33.1588	-117.387	4.98768	96.5185	76.259
RNF126	-214.47	-117.352	4.32818	-55.0673	-171.449
CARNMT1	-37.4304	-117.324	-9.57483	96.4601	-15.8524
HERPUD2	-1.00327	-117.239	-14.1887	121.581	-5.20317
FBXO9	-37.6113	-117.154	66.7835	119.014	-38.8983
PDCD4	24.0012	-117.033	9.42421	134.032	-27.5656
POLR1A	-152.037	-117.015	113.526	-24.3408	-84.2942
CTSB	31.1452	-116.899	-145.816	189.783	256.515
CYCS	-10.9729	-116.879	-59.92	-3.25418	57.7291
SMG6	-74.8729	-116.758	-47.839	-75.2321	100.32
PLCXD1	-125.633	-116.587	23.1944	-65.7415	48.3789
RABGGTA	-79.9795	-116.527	-31.1965	88.2957	92.3573
EIF1	-44.0312	-116.276	-165.14	-7.68399	-11.1693
MACO1	-92.7648	-115.967	-52.4696	-68.7741	1.28541
TRIP10	-0.73912	-115.917	40.5095	-29.9127	-40.1741
FBH1	-106.246	-115.891	-22.7725	-61.0937	-19.9306
TSPYL4	-108.999	-115.851	25.9973	-54.6145	44.4103
SEC11A	68.141	-115.832	60.1668	31.0194	-21.5711
BSDC1	-31.6204	-115.731	-31.5761	-146.685	-13.1205
SLC50A1	-58.9743	-115.484	-47.117	27.791	21.058
VPS26A	-97.3965	-115.467	-23.0947	103.23	76.0657
TRIM8	-112.996	-115.426	-49.3503	-11.8607	28.8503
NDRG1	54.3199	-115.389	60.6637	192.421	33.5968
PGGT1B	-29.0567	-115.342	0.598907	18.7428	-61.8962
MLF2	-84.1043	-115.294	-38.4284	-174.131	-29.3727
SDR16C5	-101.837	-115.22	8.79815	49.6269	5.99364
PIGC	-115.74	-115.211	-4.77069	-4.77541	-4.70907
MSRA	-39.5777	-115.058	-89.9242	-36.2159	43.9729
TMEM147	21.4126	-115.024	-47.065	53.9517	-39.3396
LRRC61	-23.4441	-115.017	-6.62997	52.5355	20.118
EIF3G	-138.572	-114.561	-48.4384	-32.1277	-3.52215
PCDHGB7	-40.4965	-114.073	-17.3034	39.8259	-17.6225
BCR	-74.5056	-114.055	13.1731	-49.4271	95.6768
PSMA1	-105.975	-113.875	1.90038	-5.78553	49.2182
HERC4	-95.9788	-113.464	-53.8381	97.5467	62.794
DNAJC30	-68.516	-113.462	-90.1816	-38.1473	14.8455
LAMP2	-59.862	-113.388	-58.6639	2.82654	17.1108
EIF3M	-167.78	-113.323	26.3037	96.4987	-11.4444
CSNK1A1	-10.7447	-113.236	-47.5282	14.9627	44.544
PIAS3	-41.7255	-113.042	4.90607	7.41188	-27.4202
BCAP29	43.9637	-113.017	13.4246	66.3883	69.4066
GID8	-168.543	-112.895	-138.694	-53.3344	-48.5529
WDR48	-33.2373	-112.748	-8.28663	60.4464	18.1706
DIO2	-32.1527	-112.648	-86.6462	44.9135	-4.10547
SYNGR1	-28.3917	-112.519	37.1398	-1.16017	-106.978
FAM83B	-142.744	-112.516	6.12192	76.4758	42.1675
ELF3	145.351	-112.513	37.0887	-67.789	-24.6965
UBE3A	-119.179	-112.467	-142.159	-169.188	4.47695
GATD1	-116.088	-112.129	-56.6563	56.2637	7.38976
ACP5	-82.3706	-112.095	-59.3958	-84.4706	39.4731
ITGA2	-128.206	-112.047	-40.4858	56.4214	61.0917
MED22	-32.5004	-112.045	-46.805	30.1803	-26.7192
PPP2R2B	-33.0784	-112.024	-27.8897	72.6812	58.869
ELMSAN1	-63.4632	-111.906	-63.9798	102.785	4.77821
CRLF3	-103.926	-111.645	11.3488	4.82317	-34.8584
DDX3Y	-0.708232	-111.607	38.3444	-47.3477	11.6209
KDM5C	-118.377	-111.591	60.0514	-54.1967	72.6302
POLR2G	-58.2282	-111.482	55.9116	-60.4967	-17.1444
ECD	-131.901	-111.249	-45.0258	-21.0164	-11.3298
FHDC1	-117.748	-111.151	13.3962	30.2309	29.9193
POLR3E	-93.417	-111.142	-10.5392	13.7382	38.3921
NDRG4	29.8986	-111.138	13.0864	14.6512	15.6301
DPAGT1	-106.153	-111.106	-81.8594	35.1461	16.3593
WWC3	-12.025	-111.093	-24.02	147.862	-63.3396
PRPF39	-64.3371	-111.074	-171.27	202.317	128.389
TRAPPC6B	-68.3331	-110.957	6.45661	36.0808	-13.6682
FAHD1	-41.0744	-110.954	-13.9436	-39.9216	61.6673
EVI5	-16.7778	-110.75	-3.9968	-16.6681	43.4671
GLI3	-107.685	-110.622	-86.0155	58.2415	0.246025
STK33	-56.1733	-110.344	-28.8167	28.0581	38.1959
CDV3	7.24522	-110.323	-19.1428	-26.56	82.3552
POC1B	-115.349	-110.238	17.1941	-38.758	3.14312
C12orf45	-55.3636	-110.17	-80.1682	48.8231	-22.2298
UBXN7	-122.815	-110.037	63.8925	-68.4841	-21.6442
SDC4	-153.53	-109.964	-69.7748	42.762	-114.913
EBP	-75.2118	-109.86	-33.2392	32.1965	-20.0172
NMRK1	-9.95755	-109.732	20.1615	-63.5716	-27.2374
PGM2	-181.117	-109.693	78.0601	69.7348	-85.2839
ABRAXAS2	-70.9293	-109.532	22.2297	11.2923	-20.0432
SCAP	-73.9061	-109.263	-0.963506	-40.07	-27.405
BLOC1S2	-130.905	-109.223	20.7414	-107.784	-28.1955
CAMTA2	-13.5526	-109.101	50.8295	-133.481	13.2943
UFC1	-88.9054	-109.092	-37.6816	-74.3505	-26.7949
GRHL2	-57.8695	-109.074	-21.8815	31.8345	36.2924
LDOC1	-0.449105	-109.021	-0.819045	-42.4933	-4.09865
COL7A1	-291.895	-108.998	207.735	120.115	-101.292
FOXN1	-117.614	-108.938	34.9313	-95.7685	-70.1111
C21orf91	-52.898	-108.917	-85.0949	46.3131	93.2299
ZNF117	-106.581	-108.794	47.2721	-39.3531	16.9189
FOS	72.3814	-108.76	-85.6587	-9.68986	79.4379
ZFYVE19	-110.73	-108.701	-50.3808	100.617	-14.2433
FAM122C	-76.3736	-108.593	-50.7656	-75.1938	-13.1884
IL17RC	-76.2343	-108.56	-25.2082	41.0778	-5.18809
CAMSAP3	-31.1619	-108.448	-23.2813	-5.12636	-16.5473
MTFR1L	-114.475	-108.396	-114.079	-171.445	13.4581
PPFIA3	59.3029	-108.392	-17.0973	-14.8149	-6.02401
MYO19	-154.101	-108.193	10.1182	17.2666	-25.7223
AFTPH	37.4444	-107.999	26.4417	58.9276	56.6676
ATF4	-125.214	-107.951	-95.8359	147.325	86.113
NDUFS8	-96.2217	-107.906	14.7491	-53.4116	35.5071
SURF4	-114.521	-107.887	-27.8709	38.988	16.3541
ATP6V1F	6.96253	-107.832	-6.05972	-16.9222	-15.2307
SERPINB6	2.13325	-107.81	-55.1998	36.454	59.0443
ATL1	-84.1731	-107.75	-15.4925	-3.30942	22.6195
CDC42BPG	67.3692	-107.748	153.145	71.1547	70.7641
HMCN1	-48.761	-107.711	17.4698	16.7427	-37.2039
IRX5	-146.875	-107.67	-81.7162	-51.1178	-9.85923
NSUN2	-124.61	-107.418	-114.59	-98.1268	38.1297
ASB8	17.9131	-107.364	1.46811	-21.3729	63.1548
LRRC75B	-67.8358	-107.332	5.37836	2.52023	-59.2763
PPP2R3A	-51.6274	-107.325	-98.0441	35.0152	78.1233
USP53	-36.2345	-107.151	70.5367	-26.0226	-85.1365
TPP1	64.6615	-107.104	-0.28451	-70.8306	62.6721
PLAGL1	-119.255	-106.889	-0.793534	-21.4367	-46.9129
TPRA1	-65.1041	-106.777	-254.369	-97.1084	135.061
SEC13	8.31243	-106.452	-76.9851	-113.076	-74.6307
SNN	-57.5673	-106.442	-1.50262	-61.821	-73.6662
ACVR2A	-58.9437	-106.414	-4.31609	-104.185	-35.778
LAPTM5	-39.1238	-106.404	-15.9339	15.7307	42.8118
REST	-73.0815	-106.365	-96.9738	82.9134	1.38939
HIP1R	-122.235	-106.305	-62.6589	50.062	-28.0724
SCPEP1	1.66464	-106.045	53.176	-120.875	-36.7583
ERG28	-119.688	-105.915	-35.5536	-85.8045	-35.237
EMC6	-72.4577	-105.836	40.8915	43.6816	-19.9318
ASH1L	-72.189	-105.836	-37.594	-143.019	-80.9108
TMEM248	-89.8523	-105.794	-86.816	-48.7226	-54.8321
SP100	-50.5435	-105.553	-8.1283	72.2837	28.9326
CRYBG1	-121.922	-105.459	10.9916	65.2872	-50.6045
STXBP4	-16.8229	-105.402	-5.32148	-5.70061	33.6571
HDHD3	-94.1893	-105.376	-12.6335	-53.7	30.4762
SSH1	-35.1159	-105.368	9.65547	-105.664	5.78057
ZNF92	-67.0802	-105.359	-87.7282	-17.9133	24.3386
CHMP4A	-160.403	-105.315	62.3037	-20.8504	-119.455
UTY	-88.2341	-105.069	7.19721	37.273	-17.1409
SLC39A6	96.2093	-105.021	-11.9936	-123.552	14.8497
SLC31A2	-133.829	-105.003	-23.4442	24.7155	88.0606
FEM1B	-70.9524	-104.954	-37.3566	-39.1641	-56.6427
CAMK2D	-106.339	-104.777	-82.1869	-21.7791	31.2381
TUT4	-132.799	-104.742	83.4429	79.6848	-9.00375
RBM33	-180.462	-104.686	113.706	11.6556	45.1056
NDUFB4	-10.9913	-104.666	-131.259	134.384	150.122
TMEM60	-73.2277	-104.624	-0.0579534	27.6441	19.8149
SF3B1	-132.643	-104.622	-34.5605	-7.37118	2.22726
RAB22A	-55.1732	-104.468	-5.60916	-54.8773	10.7739
PI4K2A	-77.2147	-104.386	30.2036	30.9137	-51.2741
RUFY3	-31.5465	-104.382	-1.17455	53.9431	31.237
COPS9	-74.9441	-104.345	-16.06	-104.779	19.3427
ATG16L2	-178.438	-104.33	168.423	146.054	-8.73695
NPTN	42.0004	-104.154	-33.9859	-80.4702	71.2256
RAB6A	115.05	-104.057	45.0459	6.66493	-71.9606
SS18	54.4489	-103.994	102.639	71.7088	-30.9973
ZFYVE26	-109.968	-103.947	-31.7145	-27.693	3.7046
HSPA6	-62.4286	-103.89	-75.0789	12.6056	2.85021
2025-03-07	-134.551	-103.884	0.572549	90.5189	-150.855
PGP	-103.26	-103.805	-12.0453	-80.4944	52.3819
CCDC6	-127.234	-103.745	-91.638	65.1887	-80.2804
SH2D3A	-76.2735	-103.736	9.33061	12.7698	-9.96165
WASHC4	15.6446	-103.677	15.8048	44.9171	-71.3141
EDEM1	52.967	-103.599	-65.5091	-12.9873	12.4084
FBN1	-108.32	-103.57	-67.391	80.6629	50.9363
TPST2	-35.7271	-103.547	11.25	22.8268	-19.0601
HDAC10	-77.7633	-103.544	0.134871	20.6607	28.8087
BBS9	-56.2081	-103.485	-36.5426	-16.4817	-16.5965
PANX1	-56.002	-103.46	-17.498	54.9081	-14.1087
COPZ1	-5.40813	-103.454	-17.2	2.63709	-39.0989
SLC25A37	-116.071	-103.386	17.1785	23.4993	44.1355
RCAN3	-7.61669	-103.361	62.9203	85.0725	-45.9184
TMEM250	-92.5075	-103.351	-35.9387	-3.73483	17.0846
TSEN34	-71.6129	-103.221	9.65905	77.7903	10.3546
IARS2	-74.1699	-103.043	-124.599	-46.509	75.5549
BCL9L	-71.6784	-103.043	15.8989	50.2557	-19.4752
MYO18A	-47.7378	-102.997	-3.51606	89.5904	-42.609
TCAIM	-22.1733	-102.835	20.6468	-0.0799145	-5.15981
TMEM125	-108.505	-102.791	38.5099	15.5717	59.1258
CCS	-76.4536	-102.718	-5.53984	-41.9293	-59.0246
CHKB	-77.4586	-102.612	-61.0866	-128.33	59.7966
NIPAL4	-115.794	-102.437	-13.3342	-22.708	-46.304
TSPAN15	64.5962	-102.414	-28.1099	22.2917	59.104
HPS4	-142.123	-102.192	-43.3619	45.7218	175.01
ZNF780A	-117.891	-102.155	40.4046	65.5888	-101.164
MED15	-130.384	-102.095	2.74513	78.271	32.6156
RETREG3	-72.4716	-102.058	-14.061	31.3023	54.4314
EXOC1	-47.8297	-101.882	-43.5943	-21.1938	8.35372
EIF4E	47.8772	-101.722	-46.4613	-153.612	-73.7328
ARPC5L	-106.524	-101.7	-137.781	19.8326	45.2623
PPM1L	-41.1392	-101.595	-36.9009	-58.5952	-0.950839
SLC35E1	-33.4649	-101.52	34.3328	37.9388	6.56126
COL4A5	29.5359	-101.508	-4.35463	102.917	97.2589
NAT9	-87.7106	-101.453	-40.0248	-66.0963	-39.4426
CHCHD1	-89.7554	-101.411	25.5124	40.2885	-62.8884
KREMEN1	-108.091	-101.281	-23.078	-67.6786	-33.268
RBM25	-156.19	-101.061	59.4256	86.8942	-155.02
TMEM184A	-67.0436	-101.041	23.708	-84.863	-10.56
MRFAP1L1	-86.8935	-100.726	-34.6626	67.0839	28.7963
IVNS1ABP	-120.581	-100.71	70.7874	22.7572	-0.742441
CHMP1B	-160.7	-100.702	-47.5148	-130.414	-51.4177
ARHGAP27	-104.638	-100.689	4.41437	-38.182	-59.7655
MEA1	-87.6283	-100.617	-2.40895	-58.0732	-148.71
SAV1	-50.3299	-100.521	-146.836	98.8736	24.2185
AP3S2	17.544	-100.498	-7.68431	-79.3823	-84.26
ELK1	-54.8739	-100.491	-176.169	-96.4945	131.956
SELENOP	433.366	-100.322	-5.13982	81.0538	84.0688
CTTNBP2NL	-31.7829	-100.145	-3.86838	37.0455	-29.1242
PRELID3B	-57.377	-100.049	-60.5451	-35.7288	37.1448
2025-03-09	129.121	-99.4565	-76.2263	-128.757	-3.16616
NTMT1	-112.342	-99.3643	-12.5324	-47.1217	4.20135
MAP2K2	-128.712	-99.3511	-18.6157	16.4677	-31.3282
CST3	353.86	-99.2378	-127.116	132.461	95.8182
BAG1	-15.5521	-99.2141	8.1199	12.0764	76.3204
MAP3K13	3.04599	-99.1859	-20.6936	-19.6702	20.7129
CEBPD	-63.011	-99.1843	54.2871	-13.0022	-56.9702
ANO8	43.9207	-99.1258	9.88268	-34.0465	51.3798
HOMER1	-100.411	-99.095	-9.02906	22.2894	-51.1306
ANO9	-121.465	-99.0897	34.9076	-147.365	-10.9139
F3	-106.19	-99.0432	-85.5148	-60.0673	26.2006
KCTD17	37.3391	-98.9609	49.6291	-10.0026	-83.3178
MTHFD2L	-19.7921	-98.8964	7.58679	26.3992	-15.0222
FADD	-67.2702	-98.8158	-27.9771	72.7554	-23.6983
JAK1	-100.441	-98.8072	-109.298	87.1948	42.4557
CD276	-55.6303	-98.7709	53.1676	-20.8381	-89.9004
LIMA1	-26.56	-98.7524	17.7829	52.0359	-13.7656
HADHB	-40.2983	-98.7518	16.9044	-54.8183	-73.5536
DPP8	68.1832	-98.5483	-21.0935	45.8419	15.9588
C1orf35	-10.0728	-98.5203	-96.0362	47.1783	36.7929
MTMR2	-25.418	-98.5132	-21.59	-45.2878	-47.2698
GSKIP	-79.5087	-98.4919	-4.78457	-4.56365	-46.0266
BABAM2	-70.122	-98.2345	33.2497	57.3608	-43.0231
PAQR7	-137.402	-98.2001	-37.0079	-91.3726	27.149
TRUB2	-112.286	-98.1106	169.323	-7.51554	-146.184
MYOM2	-45.597	-98.1087	-3.1818	-18.9621	6.6612
TP53I11	-79.8073	-98.0893	-89.9142	-36.463	8.77076
DAZAP2	10.7816	-98.0149	-54.3398	-51.2762	44.749
RIMKLB	116.593	-97.9696	-2.00844	124.594	-3.90141
GOLT1B	-42.1804	-97.9337	-16.6703	-50.6879	-41.5453
PRMT3	-63.5087	-97.7478	36.5035	45.9903	-24.2838
ATP6V0D1	-36.5074	-97.6384	-104.553	-161.375	47.3082
PRNP	-129.073	-97.5623	-51.4899	180.97	-50.6649
SRD5A1	109.473	-97.4931	49.1572	-16.4095	-51.7673
ARHGAP32	-95.4376	-97.4679	-90.948	-10.8068	-73.6123
OST4	-127.65	-97.4243	-60.9157	-61.2203	-11.4822
ZFYVE1	-94.3023	-97.3511	61.0011	-94.7735	-3.1874
CCNO	-54.724	-97.3191	21.9742	-22.9421	47.3421
SLC12A9	-57.5692	-97.2954	-2.62518	87.6007	64.8958
DPH2	-71.8531	-97.2711	-100.06	58.9184	81.6426
SARS2	-74.0448	-97.198	54.0671	-79.5197	-45.2007
HIST3H2A	2.78361	-97.1767	13.4464	-38.9159	3.27553
VPS25	-136.259	-96.9323	62.5545	92.1403	-32.8093
TIMP1	-62.3891	-96.884	-260.333	326.233	69.67
OSBPL11	-75.5957	-96.802	13.605	-37.1989	-2.31349
SCNN1G	-74.5884	-96.7981	0.31599	22.7218	-5.7495
MFN1	-93.405	-96.783	23.2036	-156.465	-138.201
SH3D19	-109.837	-96.758	-78.3603	10.1959	81.0439
MIS12	-72.2978	-96.6449	11.8899	-116.512	19.0101
LACTB	-108.796	-96.6445	-73.1763	-41.6919	75.867
SMPD3	-14.6476	-96.6191	10.2326	28.6894	19.1868
NT5DC1	-62.5855	-96.5761	-50.401	-79.8539	-41.0261
MAPKAP1	-7.55004	-96.4437	28.3918	48.4057	13.24
SEC61G	-60.6731	-96.394	63.6268	25.0163	-83.7504
RASSF5	-57.6997	-96.3489	-4.29242	33.78	55.047
ATF6B	-140.752	-96.249	8.1331	-60.1765	-65.6807
NLRP1	-69.9464	-96.1506	28.4809	72.8006	29.2405
DHRS11	11.7701	-95.8963	-27.3133	-10.2031	55.8491
PYGL	-100.973	-95.7397	11.8382	4.89429	7.62129
UBE2L6	-28.2941	-95.5852	-25.4768	92.338	37.0709
ARPIN	-17.7556	-95.4131	-11.5242	3.27149	37.5798
TBKBP1	-66.913	-95.3201	-70.7356	75.6153	53.6098
FBXL19	-61.6121	-95.2582	-22.3522	-51.7869	12.0255
KIF13A	-97.3571	-95.2383	92.4874	26.5272	-210.16
AKAP11	42.8805	-95.1072	-68.6418	-59.1803	72.5245
ULK4	-122.849	-95.0947	-114.967	78.2202	32.7639
SLC25A30	-3.2645	-94.905	-6.73986	-56.2179	-20.851
CHCHD2	57.5523	-94.8456	-17.0598	77.4578	-93.216
MBD2	-93.1283	-94.7276	-141.108	-51.5803	-37.7008
CLDN4	-206.16	-94.6518	2.00239	-0.0542528	-36.4922
NOL3	7.36057	-94.5884	-16.9071	-62.7863	-30.3786
PPFIBP1	51.2584	-94.5407	36.1926	10.5097	-53.1658
TSPOAP1	-9.37772	-94.481	23.9377	-99.6258	24.9916
ME1	-41.5039	-94.3064	-66.5443	32.9797	16.7766
UBE2E2	-21.1364	-94.1368	0.697255	97.8061	107.714
RRAGB	26.8588	-94.1338	29.9904	50.1363	30.7424
MLANA	-87.6799	-93.941	-5.45805	133.913	7.23981
PPP2R2D	30.7839	-93.4517	49.1741	-17.4694	90.2267
PHC3	54.8797	-93.3793	-20.0206	49.1899	3.93261
SETD7	-47.7099	-93.3249	-19.6957	-19.5502	-31.2559
AMPD3	-26.2416	-93.2915	12.6662	44.3615	-3.75416
C7orf26	4.14535	-93.2831	-53.1322	-35.7605	-28.6547
SUSD6	1.92707	-93.2096	-52.0032	-74.3841	31.0471
SYPL1	-51.0007	-92.9221	26.0092	32.5855	-0.270021
POMP	-34.3178	-92.805	39.7922	11.9031	9.51364
PPIC	-60.1976	-92.7412	-38.9563	-4.768	33.1453
TTPAL	-54.4254	-92.7228	-23.5804	18.1403	4.3998
IFI27L2	-141.617	-92.6364	39.4516	-37.1266	1.23386
NBEAL1	-42.7664	-92.5812	-24.9419	-13.9731	8.53238
SPTAN1	-116.364	-92.5004	18.3869	91.5732	51.2154
CCNL1	-106.354	-92.2734	-8.43777	-63.655	39.1045
EAF1	-14.4561	-92.2376	-32.7031	-22.5529	32.7563
RC3H1	-162.764	-92.1131	67.9318	64.0956	-118.362
HCFC1R1	-90.9388	-91.9371	-80.5004	10.4051	42.2446
FRS2	28.0195	-91.5453	4.04519	17.3014	2.17225
PELI1	19.8272	-91.4739	-34.6896	58.9202	41.1456
E4F1	-132.043	-90.7231	19.8978	36.1628	69.384
DDX31	-74.561	-90.6706	-10.8577	-33.8235	-44.2089
EIF1AX	-47.7184	-90.6271	24.6288	-28.0994	-59.7126
ARHGAP5	-133.817	-90.5004	-105.456	66.1413	18.6184
FKBP11	-79.208	-90.492	-47.2202	94.1859	51.2602
COL4A6	-32.8398	-90.4639	-33.6788	110.537	25.3198
ZNF121	-173.251	-90.45	-62.8395	47.8494	-170.979
PRKRA	-39.5031	-90.394	-36.9429	-107.601	-121.338
KIFC2	101.9	-90.3258	87.6796	49.7698	-44.4314
USP35	-127.145	-90.3178	-45.2917	-46.2171	14.6193
NSMCE3	-85.7816	-90.3137	-23.4278	30.9695	20.3692
CINP	-32.0039	-90.2899	-44.3697	-47.1587	-42.3523
DIP2A	11.3474	-90.2711	25.7211	59.0984	27.0499
KCTD20	-203.646	-90.2328	-8.26496	21.6138	-11.8524
PHKG2	-138.194	-90.2072	-54.7577	-8.24326	36.0537
OGG1	-40.2624	-90.1346	11.5831	81.6034	98.8547
MEIS1	-96.5623	-90.1044	-37.9952	2.08479	-6.57689
LMLN	-50.7414	-89.9419	-18.0708	51.2674	18.5862
CERS6	-20.6295	-89.8178	10.0992	-69.4739	-29.4107
PDK1	-123.621	-89.7892	8.26287	-35.6851	57.1514
HIPK1	-64.976	-89.745	62.2469	-28.7545	55.3736
ARHGEF3	-14.4146	-89.5048	-12.9434	-16.9206	-34.846
ABRAXAS1	-115.606	-89.4879	-50.409	-10.5337	-13.8516
TSPAN14	19.546	-89.4591	42.9405	1.93341	46.6116
BDP1	24.3691	-89.3621	16.137	-54.8401	0.400114
ELMOD3	63.3531	-89.3517	-38.2905	59.0132	15.786
RAB5A	-34.7425	-89.2748	-82.621	73.4092	40.682
NBR1	15.5937	-89.2657	-40.3669	196.073	47.3214
POLD2	-89.549	-89.2169	-65.0879	3.48949	159.447
SMPDL3A	-99.3059	-89.1262	66.403	190.802	41.3069
NSD1	-98.6236	-89.0205	3.84655	40.0212	-64.3949
AP1AR	-22.9081	-88.9552	-15.5607	-39.8308	0.184887
NPLOC4	-136.182	-88.9219	-135.091	20.6895	-12.4406
UQCRC2	-134.639	-88.6511	-201.773	-57.2534	4.39985
VDAC2	-127.568	-88.557	-100.074	-138.035	-24.7912
RAB21	28.2181	-88.4974	16.1735	19.2753	-61.0697
ADNP2	-18.3734	-88.4959	24.7014	-157.735	71.1702
FAXDC2	-50.7751	-88.3392	-9.08318	-16.991	-15.5114
TSFM	-52.7948	-88.3143	-5.43634	-135.819	-58.2014
VAMP4	-35.9186	-88.306	17.4394	-10.0103	-12.6667
CCDC12	-35.034	-88.0534	-1.37191	-20.4929	-22.3463
HINT3	43.1777	-87.8709	-16.3121	84.6187	-15.9439
MYL5	-107.761	-87.6359	-5.21804	-0.672667	9.10772
CRY2	-80.812	-87.3549	3.63294	22.983	29.7443
ERGIC2	-68.967	-87.344	-62.8808	-34.1128	-18.4848
RETSAT	-117.736	-87.3369	-19.5867	-53.983	21.8174
TRIP11	-22.9615	-87.2957	9.77238	-47.1674	-9.08347
NCOR1	-22.6889	-87.2643	-35.1079	85.9023	82.4816
RASGRP1	-2.29903	-87.1828	-46.0156	-53.0158	-73.664
ANTXR1	-92.2577	-87.1079	-154.378	121.106	27.6475
KRTCAP3	-34.3063	-87.0581	81.7663	127.307	-52.5438
KDM4C	14.4234	-86.884	93.9083	48.9433	-161.509
CREG1	-117.12	-86.8789	-38.86	-139.132	-108.717
ATRX	10.364	-86.8539	-25.0709	-15.5353	-46.1881
GSTP1	-285.254	-86.7513	-89.6575	-10.8954	-44.1402
TOMM6	-8.92835	-86.7096	22.8728	58.6787	-49.8186
ADM	-42.8009	-86.6317	-5.66798	-45.7962	-5.52158
DTD1	-50.6327	-86.6239	-25.3684	-78.0334	10.3911
FNTB	-53.2487	-86.6	-36.1776	-24.8007	-5.9686
MTIF2	-53.1001	-86.5874	-105.406	32.8216	-28.5492
GSK3A	-111.572	-86.4704	-107.425	28.8295	-22.6979
ELP2	11.1348	-86.4477	73.1619	-75.6918	-41.9771
FUCA2	-52.0218	-86.2578	-8.18744	9.85031	85.5342
ATXN1	-66.544	-86.225	-84.4918	-61.1063	9.99264
EXOC7	-183.235	-85.961	63.4951	53.7623	-99.0686
NFS1	-81.0622	-85.9247	-18.5306	1.87254	38.2972
DDAH2	-19.8122	-85.8975	-2.07578	-60.6908	41.7552
BTG1	0.63883	-85.8295	120.64	103.204	-23.6228
LYPD5	-133.676	-85.7945	-21.9712	-52.7709	36.3729
HPS3	63.5057	-85.7811	-17.6458	34.2694	51.7555
ATP5F1E	-60.8264	-85.6927	-59.6065	78.5835	106.391
RABGGTB	-167.053	-85.598	43.5617	60.0839	-181.463
WDR77	-152.377	-85.4627	-36.3864	104.057	-11.6641
GNPDA2	-49.6756	-85.4276	-34.3302	-74.3692	1.45801
ARHGAP17	-54.5019	-85.3273	-76.9322	-17.1995	6.10035
NUMBL	-89.7613	-85.3108	13.1145	103.87	-83.5803
TMEM63A	-119.647	-85.2848	-48.2033	-2.96038	12.6994
ORMDL1	-151.205	-85.2001	-36.5704	105.291	38.9187
CCDC88B	-84.4423	-85.1115	22.1181	6.96958	67.1696
CSAD	41.7864	-85.0901	66.7359	225.527	16.946
VCPKMT	-101.272	-85.0629	2.45074	14.879	-67.678
CRAMP1	-83.9381	-85.0569	-5.45239	66.2543	-15.7317
TRIP6	-75.6696	-85.0073	-25.5003	1.37589	26.0434
AAK1	-51.8204	-85.0042	-18.0252	-28.0571	-18.2186
EFL1	-50.7274	-84.9807	-100.38	100.095	-21.1805
CNST	-91.9253	-84.8791	-54.9786	-58.5216	16.9079
CTDNEP1	-73.3409	-84.8563	-29.841	-52.0329	32.3273
ARHGDIB	-4.51069	-84.7783	-137.577	-21.9149	71.4729
ALS2	-165.317	-84.7432	-102.753	-76.9014	2.43475
FRMD6	-113.164	-84.7349	-48.6244	-27.3232	32.9875
HADHA	-7.62023	-84.5501	-159.298	-45.6909	126.07
ZNF629	-23.4559	-84.5418	24.2666	-30.0432	-55.5131
IFT20	-75.4951	-84.535	11.2874	22.2588	32.8741
DEF6	-20.3685	-84.4961	-2.40312	51.4606	30.6141
ZZEF1	1.62779	-84.4848	-12.3571	-53.5841	146.065
TMEM63C	0.799396	-84.3118	-42.9415	58.6582	92.9452
CHI3L1	-60.9399	-84.252	42.3022	43.6538	38.286
MINAR1	61.2222	-84.1673	-33.8164	27.1068	59.4773
L3MBTL2	-160.195	-84.0779	-63.2263	0.742652	-134.663
ZNF624	-41.9036	-84.0762	10.7983	1.97598	-12.9656
TRIO	-176.586	-83.993	18.9021	-101.071	-48.9718
SH3GLB2	95.4424	-83.983	133.63	174.846	-90.5685
SNAP29	28.1427	-83.8606	51.4288	61.6774	90.2737
SAMD9	-31.5148	-83.6324	-34.9823	124.594	13.107
ACAD9	-77.6399	-83.5481	-133.312	-91.6071	105.459
PTCD1	-47.9182	-83.5441	-5.1084	51.7381	20.5959
AP2A2	-29.503	-83.5376	5.01717	3.55832	10.1846
LRRC37A3	-44.1026	-83.5317	36.6344	19.4209	32.2538
PDIK1L	-74.5704	-83.2354	-63.2789	41.2946	-12.6705
TNFRSF19	-31.5107	-83.2323	-4.26356	75.9529	-33.018
BET1L	-19.3528	-83.1987	56.0781	7.84413	-79.8831
DOK4	-36.1653	-83.1627	8.69771	42.7774	12.8009
ZNF706	-166.636	-82.9815	-134.288	21.0161	28.2144
IFI35	-122.71	-82.9734	56.4641	37.3896	-87.3928
YIPF2	-8.66773	-82.9636	3.8874	3.0448	35.8077
KRCC1	105.901	-82.9206	-4.41165	47.1293	-12.8759
ACSF3	-18.6413	-82.9015	-19.961	-72.5696	-19.2611
VEGFA	2.51786	-82.8766	50.6537	-75.1151	4.99562
CKAP4	-43.0587	-82.8518	-59.5521	58.8732	63.3733
LRATD2	3.58602	-82.7677	22.9607	-38.7973	-8.37641
RNPEPL1	14.4028	-82.6789	-80.392	50.3673	70.6184
MAGI1	-82.3382	-82.6538	-25.8837	14.1827	22.7531
CBR4	-91.2048	-82.6213	-4.5782	46.4288	-27.1592
SNAPC5	-72.2791	-82.5708	-38.4831	22.4476	-16.0541
BTBD6	-49.6236	-82.5229	-29.1896	-99.8039	7.38554
CDK20	-67.6285	-82.4859	37.1883	-20.3612	-79.8928
TCTN3	-110.922	-82.0636	19.3337	-35.8169	-4.61607
LYPD6B	126.916	-82.0004	77.1061	4.88867	-148.506
PLRG1	-132.51	-81.5927	-28.0716	-53.7425	-49.9927
ARMH3	-33.6056	-81.5346	46.4785	-0.390467	36.6456
FAM126B	50.5295	-81.4365	18.7452	-2.60984	37.0279
XPO4	-77.645	-81.3317	-59.5066	-30.9169	-16.8599
CDIPT	-15.1618	-81.179	-103.936	-71.3943	15.5023
SEC23B	47.7016	-81.1596	71.2514	-35.9439	91.221
RNF135	-103.168	-81.0884	25.7741	-26.3453	-3.83903
PLAGL2	-102.447	-81.0707	-58.1936	-85.0599	-149.055
CD81	3.85383	-81.0687	22.2421	37.9911	55.2833
GLMP	-46.2133	-81.0587	20.3193	48.385	40.5763
MRI1	-123.41	-81.0558	129.621	93.1011	21.9747
SLC25A46	111.43	-80.9502	61.4905	-38.0899	-133.889
NOC2L	-157.244	-80.8967	-13.7608	-83.4714	-20.7002
MARK1	-75.7551	-80.8475	48.4716	-74.2865	112.62
SMIM5	-77.185	-80.8434	9.65199	-87.2326	-138.595
SPSB1	-31.3742	-80.6375	28.9353	-16.1677	-184.445
FANCB	-150.048	-80.555	-74.9723	72.4463	-5.93995
PLEKHG3	-16.6794	-80.3857	90.2518	45.3758	57.4386
CCNC	-44.1158	-80.3348	-127.317	-70.341	-7.06891
SKIL	198.287	-80.319	-28.735	149.153	162.276
RAB24	-116.651	-80.2656	-29.4439	-126.412	-54.0779
SH3PXD2B	31.5159	-80.2477	-0.343885	-101.849	-200.929
SOX21	-45.4555	-80.1683	-9.01971	-28.4304	-31.8423
HSBP1L1	-73.1607	-80.1591	-5.51595	-38.2526	9.03748
GAS6	-59.5733	-80.1305	9.91903	91.3514	23.5764
SAMD4B	64.8877	-80.1088	-127.944	-40.2101	-22.8456
CXorf40A	-95.566	-80.0893	-55.5375	-0.400146	31.3103
ZNF649	-27.2408	-80.0722	-66.0507	7.24447	106.03
WTIP	-78.3711	-79.9249	-48.1099	62.3688	-19.2567
POLR3H	-130.332	-79.9214	142.441	-45.6401	-127.429
SPART	-29.5534	-79.9213	-7.09616	12.5974	43.9695
BZW1	-60.9078	-79.8957	-28.2157	-48.5671	41.2813
PBX2	-51.5358	-79.8646	-29.4339	-31.1341	67.2481
FOXN3	-52.8097	-79.8315	-93.8673	-185.3	-64.2841
PPAN	-89.7379	-79.7575	24.3562	27.274	15.0655
PGAM5	-5.27002	-79.7513	79.6284	42.415	-55.6792
DCAF5	-64.0904	-79.7116	20.969	27.9108	122.786
TSC22D4	-95.1595	-79.5957	-48.1777	29.2437	64.8277
NFYA	-58.6539	-79.5859	100.26	63.5663	-30.8772
JMJD1C	70.8047	-79.5489	-69.6533	2.65153	-101.452
PRRC2C	-94.0749	-79.3717	40.0055	67.6732	-53.8581
RBM6	-146.432	-79.285	-105.338	14.2338	53.7764
LIN7B	58.35	-79.2358	44.294	44.3261	53.1647
PLEKHB2	-20.8284	-79.1957	-139.512	-12.4612	-18.1979
POGZ	-134.838	-79.1781	24.8166	26.2852	-64.7065
PPCS	-27.8562	-79.0139	-41.8807	26.8951	37.6834
ACTG1	17.6032	-78.8726	-77.6638	-27.3724	-85.1026
MVB12A	-98.5562	-78.8567	-111.759	-0.313526	-13.9403
CAPN7	-36.746	-78.8527	0.70019	45.4178	-24.2156
PSMC1	-36.6836	-78.7892	-91.3736	36.1737	13.4306
KCNK1	-125.784	-78.6769	-132.74	12.8855	31.2282
METTL22	-100.737	-78.4989	71.9467	54.9316	32.1022
ZDHHC1	-33.8139	-78.4523	42.4342	70.5306	-19.4377
PLD2	-50.4049	-78.2196	-32.4885	74.1029	17.2047
TAF7L	14.291	-78.2085	-5.53887	-30.1084	-52.8436
MED23	33.1683	-78.204	-30.4096	95.3265	-111.988
NPM3	-90.5505	-78.1446	-64.6564	-32.964	67.3169
ATG10	-101.136	-78.1153	87.9306	21.7542	-74.2058
VMP1	-131.027	-78.0796	-87.3026	113.546	67.9279
USP9Y	-33.9575	-77.9397	-10.2428	13.4308	-6.61894
B4GALT7	-60.4474	-77.9266	28.9794	-46.03	26.4808
SH3BP1	-76.8937	-77.8711	-44.4245	-37.5727	-42.6287
TRMO	-104.824	-77.8602	-95.9778	60.5691	3.18822
MFSD1	110.649	-77.8404	42.755	222.396	136.162
NELFA	-93.7387	-77.8252	55.5708	4.43696	64.6807
GAS1	-75.4432	-77.6858	-42.2639	112.956	28.0968
LEPROTL1	72.5513	-77.6658	-1.24935	-96.3985	22.6917
TWISTNB	-20.3139	-77.654	-37.5006	-30.2805	-41.049
DNAJC16	-35.4452	-77.6465	-14.8968	-8.19194	-12.3696
NEK8	-90.1355	-77.6343	-37.5153	40.9956	30.865
RHBDD2	13.5617	-77.5237	13.0669	103.024	-8.44334
ADARB1	-70.0618	-77.3528	17.5349	44.7659	-40.166
MCL1	-204.159	-77.3185	-65.7217	-6.15992	35.4769
TMTC1	-73.2494	-77.3019	45.3386	55.805	21.8482
EIF2A	-111.065	-77.2001	-4.15818	-47.4515	-10.4047
SLC44A1	-75.8655	-77.129	-149.724	17.4322	76.2898
GALNT10	6.44569	-77.0979	7.93453	73.1315	-3.01106
PRKCD	88.4108	-77.0893	-31.1588	45.2692	53.928
ZYX	-55.185	-77.044	-118.23	215.769	87.0146
SEPHS2	-133.621	-77.0409	-100.224	-50.3654	25.9576
STRIP1	-91.0909	-76.9595	-10.1603	54.9335	-90.9205
ZNF283	85.2196	-76.9133	13.8487	52.6729	-27.3013
TNFRSF10A	-56.9458	-76.8221	13.3779	6.53667	-5.50767
NXT1	-16.0724	-76.8073	-18.0262	7.92768	37.9803
SLC35F5	125.163	-76.756	13.1079	-92.5088	126.861
ZNF583	-18.3497	-76.7492	-14.1315	-25.3398	19.1469
EEF1G	-159.144	-76.7192	-90.3571	79.9915	-68.4037
ZC3H10	-98.469	-76.6962	47.5578	58.7549	-66.2381
TYR	-81.8275	-76.6351	-18.1577	20.6687	26.1481
TBC1D10A	-23.8619	-76.5028	26.2552	-51.6444	-15.1751
ARFGEF1	125.684	-76.3597	31.4169	135.074	-67.5862
SNF8	-85.181	-76.315	-88.0049	23.9428	-43.0669
MYO9B	-64.0596	-76.2305	-70.4845	97.1322	22.434
TET3	-27.2811	-75.9637	-13.0174	-89.3944	-11.3596
RANGAP1	-201.429	-75.9554	10.8097	13.6709	37.2564
PPM1D	-114.093	-75.9254	-69.6924	-151.285	-12.2477
GTF3C6	-77.9417	-75.9218	44.877	-13.3552	-42.8184
LAP3	-65.7284	-75.9081	4.80736	10.3818	-66.6535
KLC3	-68.9842	-75.8672	-4.20642	10.3043	-28.0929
SLC4A1AP	-56.2619	-75.7293	-30.6133	-35.9717	-50.7851
NIT2	-128.88	-75.6203	-3.46086	57.3662	64.9936
ZNF622	18.5449	-75.6025	33.7341	51.8719	37.5699
WDR70	-77.2254	-75.5981	-86.4947	9.35295	27.6793
GJB5	-75.8521	-75.3472	-67.2215	-12.6316	-9.93305
BLVRB	-85.578	-75.2562	-18.5147	-76.8996	6.27886
GORASP1	-0.627077	-75.2479	-10.5311	39.6117	45.3412
YJU2	166.757	-75.2211	-7.90447	87.7567	141.339
S100B	-51.4657	-75.2197	-1.05314	14.3337	-16.7113
PRKCH	-103.619	-75.1529	-87.7129	-9.67236	-41.7585
CCDC159	23.863	-75.0833	14.8564	-95.3997	-37.2011
ZNF800	-14.5206	-75.0799	-44.1494	-51.4551	35.3945
SH3GLB1	29.0208	-75.04	94.6291	-43.2377	-99.9632
NOP16	-183.487	-74.9583	-22.62	-78.9801	-175.519
TMEM179B	-79.8255	-74.9132	-31.7135	20.2642	-26.2775
ZNF426	-21.4335	-74.8185	-19.4463	-69.9999	48.6907
GLB1L3	-53.5923	-74.8169	-16.2508	-23.4999	30.0288
UBR3	77.792	-74.7814	-21.6686	30.0685	90.6795
PC	-76.4315	-74.7337	-53.6135	-59.7488	-15.1979
TCHP	-102.368	-74.6535	-119.807	-49.9703	-62.1964
NECTIN2	55.2931	-74.6271	31.4272	36.0061	-73.9769
AMMECR1	-111.458	-74.5049	-6.51188	-111.086	-52.31
GLRX2	-106.749	-74.3828	-38.4269	-35.6994	7.74481
IDS	-11.5085	-74.3659	30.9275	122.626	-12.4592
MIER2	-91.7349	-74.2282	99.3637	33.5407	-67.4121
YPEL3	-1.97446	-74.1608	-44.8305	-78.3069	52.8609
SUPT5H	-104.703	-74.117	25.7189	-44.021	13.5553
PIKFYVE	-73.6647	-74.0514	-9.63651	-90.1997	-188.964
STXBP3	-29.693	-74.0216	-63.9624	7.11761	75.5109
PCMTD2	68.5426	-73.9823	-86.0463	-23.3896	26.8943
AMBRA1	-108.858	-73.9822	33.7098	-16.2497	38.8825
PDRG1	-72.4017	-73.9672	-72.3673	-50.6517	2.86926
TUBB6	-65.0342	-73.946	-40.4285	9.00758	21.1492
SPCS1	154.605	-73.9101	-23.4364	185.404	48.1057
RUVBL2	40.0331	-73.8965	-55.3574	17.8561	-2.66234
DKK3	291.825	-73.859	-35.9399	124.863	163.47
AK5	-3.49395	-73.8537	-49.9345	-14.304	6.92522
TDP2	40.1131	-73.8131	-0.614302	-6.66038	14.1208
ARMC1	-131.035	-73.6102	82.9212	58.9616	-51.7816
COLGALT1	-163.431	-73.4117	-7.98983	105.6	31.5244
RAB11FIP1	-8.52007	-73.3979	71.6969	-90.3582	-137.241
SMPD1	-42.7595	-73.331	-24.5405	-67.8099	20.3685
LRRC57	-94.895	-73.294	25.2563	-58.4233	-41.5003
CCNK	-33.8031	-73.289	-93.585	-29.0794	40.0337
ARHGEF10L	-35.1033	-73.2166	10.0723	-143.194	6.76045
FANCE	-59.7038	-73.1809	23.5041	28.9811	23.6341
DNAJA3	-80.5294	-73.1748	32.5914	-26.6474	64.9108
PHB2	-86.7094	-73.1503	-26.1142	-23.2777	60.4261
EXT1	-46.714	-73.0718	-218.682	219.532	55.1613
PURB	-145.56	-73.0662	-29.2946	-76.7587	22.3243
CAPN2	-14.5232	-73.0087	-52.121	209.06	84.2138
CRB3	-25.8078	-72.9528	2.30928	-39.3522	33.1938
BTN3A3	-41.5509	-72.9206	18.7725	51.3905	-15.5468
ZNF12	-70.1849	-72.7327	7.6587	41.4302	11.086
PBRM1	46.3418	-72.7252	-76.2984	-59.9291	-70.6869
MINDY3	160.3	-72.7208	-1.95135	83.0819	-48.071
RELA	-157.958	-72.6969	-3.13437	-91.8114	-26.4378
ZBTB11	-44.5904	-72.6683	10.7206	127.142	-52.6866
CRYBG3	148.004	-72.6565	48.8895	12.0954	-29.3284
KLHDC8B	-74.7059	-72.6126	41.2872	51.9336	-47.2408
SLC35A4	84.1626	-72.6108	4.61695	90.5981	73.16
MANF	-79.2724	-72.6049	-94.743	14.3098	97.3409
SRP72	-151.108	-72.4472	-71.6042	-81.2316	-3.99992
IER5L	-131.303	-72.3955	-53.5647	65.6745	18.4003
MRC2	-140.545	-72.3243	0.645511	51.4065	31.9902
DPCD	-75.621	-72.3148	-25.8994	-25.9931	35.9129
NMI	-32.9148	-72.2571	-21.7062	-13.9909	4.17458
WDR47	11.428	-72.1123	25.1418	0.658235	63.9805
ZFYVE21	13.1698	-72.0767	-9.22715	51.4449	-45.2622
TOM1L1	-38.8911	-71.9411	6.99936	-170.872	21.2724
SLC27A3	-33.196	-71.8328	9.39256	88.624	-143.817
STX5	-115.243	-71.7555	-1.14353	-68.2167	4.3133
LY6G5B	-149.729	-71.7487	44.0572	-23.4277	87.3266
MAML3	24.2462	-71.5212	80.8815	13.9811	17.5559
PRMT9	22.8614	-71.4505	-33.8777	-0.369317	-13.3628
RPIA	-99.8525	-71.417	-51.4511	-74.0871	6.36825
TMPRSS4	-79.7898	-71.335	-9.09422	-58.4533	-7.77225
TTC31	-79.5855	-71.2619	-16.1128	-15.737	14.0006
SCYL3	-18.0736	-71.2167	11.2132	-17.0568	-1.51268
KMT2D	-101.342	-71.2113	-87.1564	74.4896	56.9998
SLC35F6	-85.6976	-71.105	-97.133	111.375	39.9348
LAPTM4A	19.8561	-71.0911	-165.376	92.2473	21.0797
OTUD5	-84.9824	-71.0072	50.1032	-38.2898	56.6997
RNF31	-59.7067	-70.9158	-70.8128	91.7963	8.96831
ZCCHC9	-121.038	-70.8166	54.04	-17.9937	-52.4846
DENND1B	-70.7472	-70.7958	-31.8227	3.98086	66.6746
SPRYD7	-26.5578	-70.4817	-22.4116	13.5426	45.1908
NOA1	60.9587	-70.2997	-26.2415	55.6586	-3.10383
MAN2B2	19.9121	-70.288	-21.2267	-32.0421	21.9975
CAPN1	-11.1777	-70.2804	-51.1946	31.737	17.165
UBQLN1	-93.3888	-70.2243	-30.6518	-36.4448	-0.590658
CNEP1R1	-49.7522	-70.1038	-61.6776	-2.83832	-58.5688
CUL5	-63.3379	-69.8797	-11.4921	-14.1119	-63.6921
KIN	-49.8402	-69.8149	19.297	68.2743	-3.33021
USP47	-106.522	-69.7914	-44.3359	50.2635	-38.7014
SH3BP2	-115.172	-69.5707	42.2836	93.9858	-0.119957
HERPUD1	-152.659	-69.5181	-13.7671	-70.3948	-24.2311
TSPYL1	-137.941	-69.4391	28.7514	-6.62897	-26.375
BLOC1S1	87.0744	-69.2229	93.2139	15.428	-95.9944
MYCBP2	-77.1206	-69.1227	-63.8792	27.7189	-90.5331
UNC93B1	-93.0199	-69.0233	17.9374	70.599	-19.8006
PIGW	-82.2473	-68.9873	-78.5668	28.0411	28.0818
MYD88	82.0643	-68.9869	-7.67433	186.129	116.962
TAF1C	-82.6504	-68.9433	17.6424	56.8221	-56.9322
PTPRZ1	-176.073	-68.921	-107.98	87.642	68.9726
NUDT15	-13.6761	-68.8484	-30.6493	18.8407	-3.28703
NUDCD3	-73.5221	-68.8074	-24.5341	-106.703	-41.2577
TMEM116	7.13257	-68.7889	67.0911	-143.063	75.3207
AGGF1	20.2613	-68.7707	75.6472	10.635	-13.4693
SNX15	-127.314	-68.7658	-89.1077	-4.26424	-12.8541
TRNT1	-89.4751	-68.6961	-1.15342	106.398	50.867
PMS2	-21.8299	-68.6228	6.67892	22.0658	4.33408
SNRPB	-51.599	-68.5609	88.6499	-26.4742	-14.4024
GGH	53.6512	-68.4938	101.974	-220.704	-51.648
FAM110C	-77.0588	-68.4747	19.5007	27.3729	-10.8489
CLUH	-35.982	-68.437	80.664	50.5215	-18.5531
HK1	4.76315	-68.4161	63.2654	18.0806	-21.9237
VAMP7	-17.667	-68.3114	-49.0435	-21.2505	-34.749
MED16	64.4995	-68.3041	18.2024	57.0676	-14.2545
TEX261	-121.739	-67.9659	-47.8991	-104.161	-0.440635
ADAMTS1	-49.4041	-67.9483	-67.8317	91.4922	-22.0133
HPX	-25.4054	-67.8882	44.5908	58.3408	-42.7895
PCDHGA3	169.271	-67.8807	-27.0489	84.2354	66.425
MAP4K3	26.047	-67.7699	16.4584	-16.0476	-113.112
SAMD8	-85.3276	-67.7663	-51.2949	32.5173	50.8067
CCDC141	32.4737	-67.6221	-12.7778	-70.146	3.75088
CTNS	-47.5875	-67.5709	26.2875	6.18251	-30.733
PSMD1	-102.429	-67.5266	79.0257	58.8745	85.3539
JRKL	-29.6227	-67.4509	-26.1145	9.48043	-6.78079
UBE2QL1	76.2827	-67.3926	-9.89896	27.4355	14.4125
PLEKHG5	-176.33	-67.2738	19.1988	150.509	40.4238
C14orf119	-3.27656	-67.2454	-55.2448	-81.6634	10.6694
MPHOSPH10	-108.924	-67.2215	-8.24157	45.7991	55.6198
ADAM10	-5.96339	-66.9822	-107.221	23.8981	35.6282
CAPN3	35.046	-66.9701	-12.6649	97.5115	28.189
CCDC115	39.5836	-66.9542	39.481	-21.9253	1.75776
TMEM94	-91.8956	-66.679	-80.1477	-58.6406	130.299
FKBP15	-42.0748	-66.6782	-49.7684	-54.9136	16.8967
RGMB	-2.51649	-66.5945	56.942	-137.638	27.4928
RABAC1	276.735	-66.5517	49.8356	64.049	23.877
TFG	70.5769	-66.5365	-8.89112	67.2842	-11.8022
CCDC137	-118.405	-66.5193	10.4715	67.9625	43.0203
GPR137B	31.8433	-66.5054	5.08619	-22.7688	-21.0201
MICU2	74.9531	-66.3414	24.3071	-32.2485	23.7416
TRAF3	-85.3881	-66.2836	-24.6578	88.6329	19.2862
S100A6	213.518	-66.2734	-20.8407	43.2443	106.727
DYNC1H1	13.9932	-66.2313	23.4915	51.4372	-53.4462
SLMAP	74.7873	-66.1412	8.46976	19.9385	101.125
SSH3	-29.1551	-66.1282	2.80454	6.56263	-14.6926
CRYL1	-40.7493	-66.0085	22.825	20.4725	-12.0492
SRSF8	-51.2133	-65.9913	-60.0721	138.333	98.059
KLF16	-94.3224	-65.93	-53.5055	28.1248	67.2577
ZNF586	52.6887	-65.8535	8.64587	-22.4631	9.29463
ARL8B	-17.5051	-65.6791	-33.6989	-21.42	-13.9452
APH1A	-133.023	-65.6317	-194.255	5.02091	13.8793
S100A1	274.108	-65.6062	211.446	-143.929	-102.131
CAPN15	-109.29	-65.6014	-107.616	-90.6913	49.0226
NUAK2	-22.0865	-65.5129	85.2278	-0.767127	-111.827
SDR42E1	-31.9821	-65.4961	57.0973	23.1142	-74.4657
WDFY1	-55.4072	-65.4705	-102.07	-162.619	24.5145
FAM199X	38.827	-65.3531	-88.5191	29.3856	-58.6539
NLRC5	-179.065	-65.2626	-140.459	67.3374	25.8842
GMPPA	-22.1727	-65.1161	1.18601	-39.2014	6.34456
PYGB	-65.0635	-64.994	71.2827	-42.9669	28.584
ANPEP	-73.0586	-64.8893	17.1971	6.49427	-17.4015
DLAT	-68.0019	-64.8075	9.45613	-15.2395	72.2494
PEX19	30.3098	-64.6962	-10.1719	-48.6286	128.534
XAF1	-71.2387	-64.4921	-66.1636	32.0306	5.93428
CYTH2	28.7517	-64.4395	21.3066	-115.29	61.9553
PEF1	-0.696275	-64.4339	-6.64443	17.4861	25.7005
2025-03-03	75.3894	-64.4059	-1.09809	-34.5379	13.8128
NUDT12	-27.4177	-64.2339	-56.2294	37.9369	-55.5043
NAA35	-56.5738	-64.1791	-8.28161	-18.29	-9.9274
PSMD2	-45.2014	-64.1752	-31.7927	21.5805	-77.9048
ZKSCAN1	-22.4874	-64.0265	24.1667	125.764	-36.0329
CAMK1D	-82.7449	-64.0217	-31.1566	-68.8284	31.7886
SUCO	4.94767	-63.9305	0.587842	-31.3972	-30.4734
ATP10B	-57.081	-63.8796	-24.6034	-84.0232	12.4583
COQ7	-41.4412	-63.8053	-4.57951	-111.02	-19.5886
STN1	-63.7433	-63.7612	-10.279	3.95004	-10.531
MKNK1	14.6122	-63.7084	25.0694	18.835	2.72644
DDAH1	-69.0659	-63.5257	-13.2215	10.0916	44.4219
MSL1	-95.3488	-63.4356	-4.47516	-139.066	-74.0512
INO80B	-109.572	-63.4296	-2.91969	72.5286	38.8343
ARL13B	48.8189	-63.4041	9.83839	68.028	69.6303
NAGK	95.8767	-63.4018	44.9753	23.8368	-85.8637
LMBRD1	-41.4883	-63.3853	-61.3448	87.1746	33.6404
RMDN1	-106.448	-63.3319	-55.3162	-8.5044	-9.46776
HMGCL	-25.9638	-63.3156	-0.376016	-47.1657	-31.7546
PRKAR1B	40.5323	-63.3036	-15.2325	54.3571	28.9571
ERRFI1	-25.8575	-63.2982	-8.82548	39.7486	54.4129
RALA	-123.238	-63.2136	93.1744	80.4741	-19.3317
HECTD1	-102.916	-63.2113	78.191	97.529	-127.058
SARS	-55.6473	-63.1323	-19.4824	4.97231	54.0335
LDB1	-96.4094	-63.1131	144.743	225.508	-48.1127
ATG12	49.6195	-62.9607	-60.0395	-92.6162	9.63375
MTCH2	-21.9648	-62.9164	38.7311	53.3968	-0.94882
OCRL	45.0831	-62.8856	-86.4608	-110.617	18.279
TARBP2	-82.2618	-62.8107	-17.1753	-19.4612	-33.033
PLIN3	-117.361	-62.7789	9.26784	-27.0687	-13.4071
GCLC	36.3826	-62.7416	1.60054	-10.9647	-44.3011
RPUSD1	-16.1973	-62.6455	-60.8655	-27.0589	27.2288
VWC2	96.2338	-62.6068	33.3306	-53.4457	-38.7611
SLC23A2	-23.5554	-62.5813	-34.8546	92.8405	-20.6112
CIB2	-119.663	-62.5553	23.5909	-71.2191	-95.9189
ASMTL	17.8544	-62.4959	-21.9948	-72.7834	-116.796
KDM2A	-76.4492	-62.474	78.4804	74.1838	40.0624
PTGFRN	-25.0335	-62.3659	48.1711	181.227	-36.4675
TRIM25	-123.696	-62.2485	46.6164	-15.2889	-136.932
NIBAN2	110.609	-62.2285	6.45124	43.3674	-10.488
EFCAB14	-17.9568	-62.1764	-50.2343	-94.8298	-48.3932
ATP6AP2	-2.49571	-62.0331	-67.8434	-77.3505	50.3462
FSCN1	-52.8436	-61.9454	-69.2858	9.35122	22.9362
SPIN3	-25.1114	-61.9421	59.4101	159.972	30.6696
SLC49A4	-10.9506	-61.9177	-26.3374	6.50457	44.3884
CENPB	-52.4068	-61.901	148.774	75.4131	-226.147
RASAL2	-116.013	-61.8537	-68.9963	-30.5502	26.887
ITPKB	105.587	-61.7581	-53.3097	71.8393	-62.9951
GAR1	-0.364098	-61.6186	-20.9119	80.6851	65.088
SRSF5	144.504	-61.6169	18.9073	-19.8657	10.3157
CACHD1	58.8143	-61.5849	8.1189	100.238	-12.6969
LYSMD4	-19.1072	-61.5837	-16.4148	-11.6657	92.6647
MOSMO	-38.9097	-61.556	-47.6804	37.9552	-9.32498
TMEM50B	53.7983	-61.5244	9.82262	80.3855	-0.696517
SLC9A7	-47.9353	-61.4997	18.0436	-1.22931	3.97554
APOL6	-58.0391	-61.4588	12.7227	47.1971	-12.4637
GLYCTK	-66.7754	-61.3395	50.6167	50.3722	-15.3518
ZNF343	21.4304	-61.2569	32.4121	44.9512	2.49785
CEBPG	43.8768	-61.1991	-169.196	32.6745	48.1067
PYROXD1	-76.3633	-61.1252	-22.8239	-33.6702	-11.6025
POLR2C	26.9047	-61.1127	-4.28709	-79.586	62.2463
NAMPT	-78.8553	-61.0595	-39.7698	109.177	90.2478
F11R	65.5742	-60.8468	69.1776	34.9713	-62.3353
PBX3	-44.9247	-60.7948	-41.03	123.847	59.2263
IRF6	-98.4011	-60.7642	236.068	22.6054	-198.78
PHGDH	-311.529	-60.7541	142.668	-138.476	-53.1737
CDK8	227.569	-60.7059	-31.0639	129.318	45.3623
RBM22	-2.88511	-60.6422	-28.2394	-51.8178	14.4031
PLXNA2	31.8321	-60.5944	-7.30578	-78.9906	-13.6921
CEP128	-76.8597	-60.4826	-27.7933	-44.9425	18.9647
STRN	-11.237	-60.4333	6.64842	-102.187	57.7612
FAM102A	6.80367	-60.4292	145.687	55.1109	-47.4714
MAFB	-121.423	-60.3562	-3.25916	7.80339	-138.392
SPTBN2	-166.486	-60.2914	294.101	-99.4971	-115.47
GYS1	-37.4353	-60.2762	47.2356	80.9975	2.82924
SBF1	-59.8036	-60.1632	79.1281	-158.61	58.7143
FAM234B	-57.7479	-60.1612	16.8301	2.81736	-43.7017
ATP5F1A	-108.124	-60.0906	-21.6688	-83.3011	-67.8299
EXD2	-129.071	-59.9754	20.4104	-53.8674	14.6464
ZDHHC12	-56.1243	-59.935	-48.6417	-55.6629	4.61442
ZHX3	-23.4746	-59.925	35.3913	21.9895	44.7564
ZNF580	78.0551	-59.8949	68.6563	36.3908	4.22073
CCDC97	-58.0355	-59.8336	67.6384	-26.1349	-100.312
EIF4G2	25.693	-59.7871	17.7625	-48.7787	41.1277
LMBR1L	-50.8503	-59.7181	-0.912777	-38.7429	36.9954
SFRP1	-3.54931	-59.6848	-3.31005	18.0232	17.5748
TDRD7	8.895	-59.6778	-30.4129	57.4603	118.903
CPOX	19.5332	-59.6204	-51.8005	-97.6431	-47.8122
GPBP1L1	-53.7501	-59.6053	21.7159	11.0188	125.842
TWF1	10.0324	-59.5761	-13.2662	43.4791	36.5498
ACBD5	-47.6058	-59.5451	-60.4893	30.5568	4.91672
UBN1	-11.1739	-59.5175	7.72094	21.5996	-94.9098
GYG1	34.7319	-59.4758	-28.3754	14.3169	-15.1534
ABCD3	-115.061	-59.4616	-7.58124	-1.99818	43.6566
MAP3K6	-33.2199	-59.4149	12.6659	101.534	-28.3811
IFI44L	-65.5218	-59.3022	-18.0331	49.6255	-4.27806
WWC1	4.11487	-59.2974	96.8133	14.9187	-144.031
MBD1	-55.6641	-59.2633	-34.4892	-45.9432	14.6025
PTPRJ	-51.2485	-59.2334	30.7075	4.48686	-108.204
PCCA	17.6664	-59.1782	-17.8944	-69.129	-46.2101
RAB18	43.0608	-59.1038	30.3002	-99.6732	-53.2091
CYP20A1	-38.371	-59.0973	120.046	154.421	-64.8811
BOK	-86.007	-59.0966	-32.5282	31.156	-13.4986
NRBF2	-12.0792	-59.0615	-82.8369	-79.3441	16.3937
MAIP1	-91.4968	-59.0524	26.8015	4.58862	32.1326
FBXW5	-182.667	-59.0247	-59.3624	140.598	110.003
ZNF563	-11.4158	-59.005	-25.5972	-27.4139	10.3269
HAPLN3	-130.684	-58.9952	-38.0545	52.9949	-20.7255
B3GALT4	-82.3231	-58.9915	-78.6339	34.1013	31.4581
TMEM165	54.9109	-58.965	-24.2506	54.6251	-84.3802
CYB5RL	-65.3361	-58.9417	37.1581	35.9709	14.3255
SLC6A8	24.9971	-58.7734	28.7977	79.7655	31.994
LRRC14	-119.422	-58.7696	-35.8276	40.1636	121.288
ZC3H14	-30.3466	-58.6948	-56.6706	18.9074	43.5986
CREB5	-108.819	-58.6512	-53.4285	43.6435	-20.7173
OPA3	-123.922	-58.6007	-17.7149	16.8356	-21.6752
HBEGF	55.492	-58.5648	7.53333	-43.5688	-22.8255
COX6B1	-45.0882	-58.5607	-134.125	-119.534	-24.1658
L3HYPDH	42.1649	-58.5592	-76.1906	127.624	62.949
DENND10	-30.62	-58.485	-29.0202	-12.065	6.11419
PPOX	21.7739	-58.4447	26.1036	-18.512	76.5836
CDS1	-64.5679	-58.437	-17.9152	6.45649	0.559597
UGP2	-38.3774	-58.4043	19.569	15.2811	4.60704
ICE2	-30.459	-58.35	52.846	20.4098	29.9661
FAM174A	94.3507	-58.3083	-37.3134	-122.103	-3.28732
RAMAC	66.4063	-58.2643	-81.8852	40.7277	2.28697
NAA20	124.261	-58.0732	20.3407	-9.2968	45.6141
PHF6	-50.6172	-58.0569	-38.2065	-25.0068	16.3983
RAB4B	59.1497	-58.0082	-56.1418	-52.556	-32.5253
TFE3	-74.178	-57.8881	-29.4365	5.00984	-11.0386
CRISPLD2	-123.609	-57.8856	-9.53796	110.79	9.37898
BICDL1	-4.34687	-57.8441	85.5865	-127.028	-161.233
CLDN7	-81.0112	-57.7885	17.0606	-51.3814	31.4926
DNAJC14	-89.1105	-57.7425	-34.5883	48.4273	10.1393
PCGF3	-8.70729	-57.7216	-2.71209	-28.5659	-53.6618
FOSB	67.4131	-57.7035	-45.235	31.9774	41.3245
SH3KBP1	24.7019	-57.6816	24.4728	81.3546	-32.0778
CARD10	-16.7696	-57.6656	42.4466	73.1206	-28.1105
NUDT2	-66.0001	-57.6498	-29.1834	-75.3593	44.0708
NCOA1	67.446	-57.642	23.7499	-53.258	-5.46602
CARM1	-165.633	-57.6096	38.7366	74.6749	-34.2999
TMEM167B	1.20446	-57.5833	39.2169	1.73613	20.1435
FEM1A	-114.577	-57.515	-45.2225	-54.4678	-35.8629
SNX24	-41.7428	-57.473	79.1734	84.8382	-28.0504
ASTE1	10.4473	-57.4704	-18.6351	-40.696	-5.17767
USP18	-118.424	-57.465	28.1744	-55.4577	45.7419
NARS	-71.485	-57.3306	-118.555	-154.955	-118.947
GOLGA7B	-26.7991	-57.3258	-12.1309	64.0999	3.98991
TUFT1	-34.6948	-57.1541	152.277	-190.704	121.488
B4GALT2	-57.1007	-57.1279	-38.7921	-95.6968	16.2049
TMEM9B	81.6917	-56.9651	-54.7119	-86.925	38.3047
NDUFA3	24.6888	-56.9053	-28.9953	-18.0791	27.2727
FKBP9	92.2443	-56.8835	-44.5297	66.6116	125.95
PYGO2	-168.234	-56.8275	-83.4652	-32.6412	-16.6213
CAPG	-152.318	-56.784	-50.9458	21.7861	0.0795557
USP32	44.7281	-56.7835	-58.8056	90.4611	76.0365
PAAF1	1.68074	-56.7748	-0.770864	-47.5228	45.7134
RAB1B	-55.4772	-56.7577	35.8968	50.1942	17.3992
AP2S1	-11.8597	-56.7376	-68.1648	-82.0298	-56.9183
TINAGL1	-62.4526	-56.7373	-77.6531	86.5554	24.453
DUSP12	3.14454	-56.728	-39.1242	11.022	-38.4321
LRP1	5.30763	-56.6939	6.48452	115.282	34.6104
ERO1A	-37.8862	-56.6938	41.978	-30.4242	-2.95093
RAB5B	8.90768	-56.5141	-35.3326	-217.805	-61.9676
PINK1	-33.7318	-56.476	-42.7655	-76.4156	-74.0442
LRRC42	-79.4348	-56.4455	53.5546	11.543	13.0698
SIKE1	1.66331	-56.2208	82.6219	-44.5075	-57.2882
RCE1	-31.8637	-56.1924	-8.33669	82.5231	9.66588
PAXIP1	-38.6668	-56.1844	-37.7097	38.8404	-9.65678
CDC42EP1	-66.4637	-56.1586	-76.364	19.2718	-28.5018
POGLUT1	1.97289	-56.1379	-47.7465	27.2629	-16.0867
MBTD1	7.55436	-56.1203	-2.61032	-26.4774	104.338
SRP9	41.8261	-56.0936	47.2997	41.811	-38.4014
RABGAP1	-35.2925	-56.0556	-79.2723	122.493	21.8968
FAM76B	-9.02765	-56.0464	-17.0297	62.9612	51.6026
TTN	46.9682	-55.8527	6.17469	-62.2159	26.1825
SLC30A9	131.666	-55.8234	44.0294	22.4262	19.1865
FBXL2	-13.1313	-55.625	-47.4756	-54.8594	22.4919
STAT2	-119.917	-55.5922	-63.1225	141.27	71.7992
TMED10	67.3615	-55.5419	16.0646	30.8791	-4.40567
PIK3IP1	-41.0678	-55.5205	26.1231	54.6337	-0.410699
SRF	-48.1582	-55.5187	49.1972	-113.387	-103.416
EML6	-143.632	-55.4117	3.18776	115.477	16.91
FAM193A	-77.6005	-55.3467	14.6375	-74.8509	-3.31484
BABAM1	38.4049	-55.3169	22.7097	-186.088	-41.6664
SWAP70	37.7966	-55.3121	-92.7241	25.6709	119.225
ZNF140	-25.3682	-55.2943	-6.45715	-71.9555	-42.1216
TTLL11	16.9459	-55.2351	-22.572	55.9021	48.7534
PEG10	-0.581397	-55.2062	4.8728	-72.3471	-23.3237
MPHOSPH6	-77.0425	-55.1242	18.2921	-50.1714	-1.80174
KRI1	-96.7064	-55.045	52.0278	-84.8592	-50.8965
GRHPR	-76.2138	-55.0198	60.3338	43.9299	66.354
ETV3	-83.1498	-54.9808	-44.755	1.87231	146.266
FAM49A	28.6327	-54.9162	41.688	39.6882	73.1415
DMAC2L	-27.7747	-54.8853	33.8853	22.0099	-88.1761
MTSS1	-81.7094	-54.8557	-21.2871	47.543	-14.8069
SLC33A1	15.5891	-54.759	-1.56501	-40.7543	-115.309
COX14	100.392	-54.6044	21.9685	-26.4366	70.64
PCDHB14	303.27	-54.5111	-43.1779	51.1269	-40.1909
MYH9	-102.808	-54.3437	-84.1628	188.86	2.73805
GIGYF2	-1.08536	-54.341	77.2006	-21.4891	-47.1877
USP16	-114.517	-54.2996	-123.798	194.69	100.281
MAN2A1	-82.744	-54.2159	59.6678	-118.317	32.7849
AUP1	31.9173	-54.2093	10.4868	68.9246	19.2359
ITPR2	46.233	-54.1718	-6.80233	-24.6373	34.5634
CRIM1	-73.8976	-54.1359	-112.452	68.3126	1.29053
FASTKD1	-15.9632	-54.1103	-38.4682	-24.313	-27.9901
BBC3	-61.2359	-53.9849	-10.6579	-88.6706	17.5704
DYRK4	-76.8327	-53.9531	1.59514	0.323313	36.1469
DHX30	-132.475	-53.9469	27.6543	-89.9855	22.529
EPSTI1	-51.3788	-53.8966	-16.6741	17.5626	48.596
QTRT2	-52.1799	-53.8893	59.3359	3.57824	65.9659
TICAM1	22.5829	-53.8202	15.3207	21.5636	-35.7395
GFOD2	-30.3134	-53.7468	-103.54	134.46	1.28932
OXNAD1	-13.4606	-53.7448	-40.3659	15.1755	-9.32574
POR	-31.1156	-53.737	-11.4546	46.3647	1.62608
PRR11	-76.9233	-53.6908	-23.1259	64.3236	6.95453
SLC38A6	-79.3412	-53.6537	-27.7324	-65.9962	-80.9816
PLOD1	6.58883	-53.6318	8.02378	84.0204	-20.3277
SAP130	-33.0378	-53.6014	65.0135	70.714	27.9074
CWC25	-90.1006	-53.5676	-27.6465	-133.063	-3.61742
PPP1R3C	51.2761	-53.5663	-3.21242	39.0492	-8.46203
ECHDC1	-118.061	-53.5636	-41.5425	60.486	-19.3132
CYB5R2	-82.0733	-53.5397	-22.2138	-40.062	13.1759
CSTF2T	-44.3926	-53.4927	-21.838	63.6537	-21.4654
KTN1	-18.2368	-53.4275	34.3017	32.8492	-136.266
COP1	-50.7186	-53.4085	38.5211	16.1307	51.4831
TECR	-66.3541	-53.371	87.0932	-39.4144	-96.1088
PGM1	-5.11628	-53.2882	-0.601989	-37.8225	-0.603469
PACS2	-23.9917	-53.1471	-43.6638	-0.72925	-5.97519
DEGS1	-315.161	-53.1306	302.833	66.3954	-43.855
FAM160A2	-2.73121	-53.0283	14.0515	15.8491	43.5276
HPSE	-6.02493	-52.931	-26.8222	21.7262	-22.9571
NFIL3	-75.8095	-52.9129	67.9829	45.7767	-39.1914
EFNB2	-105.305	-52.9102	-78.9891	-91.2482	3.10504
ARAP2	-22.4659	-52.9062	14.326	114.798	27.1772
COMTD1	-26.2897	-52.8857	-54.4941	-5.91103	6.98321
DDT	-78.2515	-52.8753	-52.3496	-71.4936	23.9958
BECN1	-40.9491	-52.8662	-98.1428	16.0363	-15.8175
NMT2	92.6094	-52.8583	-25.4942	-16.6695	36.0459
STK36	-61.1135	-52.8111	39.4803	22.2746	-3.67934
NET1	-83.1395	-52.7902	-67.687	-32.5676	-10.9769
NUDT19	-49.6348	-52.7156	-19.7727	8.31923	1.31511
KLHDC1	7.47888	-52.6603	-12.4477	30.9923	-2.35997
NAGPA	14.9425	-52.5865	-3.25003	-17.4599	16.0357
RELCH	-121.729	-52.4311	-23.9419	-126.096	-41.6418
TTC1	23.0193	-52.4063	25.293	88.4076	44.2143
GNB4	-13.8883	-52.3956	17.0674	3.49593	16.8933
PPP1R12B	-155.879	-52.3746	51.4923	-36.0981	124.778
SERTAD2	-42.9317	-52.2819	3.62882	-31.4219	-72.346
DHX34	-61.5335	-52.2476	30.0073	-17.9308	1.97624
NAA15	-98.7918	-52.1475	-107.106	48.5639	-8.70802
ZDHHC13	-22.6111	-52.0945	53.1993	-33.8335	50.9872
SGSH	-20.0916	-52.0652	49.187	-26.7325	2.07918
C1orf52	9.1374	-51.8839	17.808	93.1748	41.5503
YPEL5	203.092	-51.7956	47.9708	-11.9878	-84.8357
FKBP8	15.8146	-51.795	23.9485	36.1614	-30.8029
PGLS	-16.0215	-51.6885	-1.38223	-47.6228	64.2845
RABL3	11.5648	-51.6419	-15.9041	45.6369	44.7673
RSL1D1	-76.7645	-51.5943	7.8157	-10.2683	2.10977
TET2	-79.3969	-51.5586	-113.237	19.9056	65.5194
CASTOR1	-68.1992	-51.5187	-0.500046	29.9201	43.0558
BCL3	9.61086	-51.4958	-27.8528	22.4739	-15.6863
HES2	-29.2233	-51.3467	-2.87503	8.15349	8.71111
TK2	-12.2769	-51.3323	15.3192	105.501	20.9936
SF3B5	-55.8049	-51.3219	-106.376	18.9566	20.1959
TIMM8B	-91.5642	-51.2434	-158.248	-91.2703	-6.69696
MCU	-91.1444	-51.1814	40.688	66.2978	-2.90005
PIK3CA	173.754	-51.1001	3.69081	63.2955	120.983
C12orf75	-88.5998	-50.956	-65.2829	67.5207	-50.2789
SMAD1	57.8379	-50.9078	35.9748	119.112	-12.4473
ZNF618	-14.1796	-50.859	-8.21371	-31.1451	-22.9177
MPPE1	-4.3929	-50.7226	-29.1223	-12.757	19.9986
WDR55	-41.8671	-50.7214	7.45505	-74.388	-86.1058
TNIP2	-5.22917	-50.6744	-101.451	37.7029	24.2499
CRYZ	-75.9818	-50.6183	5.25095	120.428	58.8814
RCHY1	52.8178	-50.5785	-28.8422	51.8859	126.575
ARHGAP10	-54.8776	-50.5596	-105.155	-31.5722	9.15207
PPP6R2	69.0236	-50.5542	-69.5865	36.5748	56.1856
IPP	-121.7	-50.5108	48.0306	93.8192	-1.35498
ACBD3	-20.3814	-50.5053	14.2202	-34.7156	74.7509
CTPS2	-60.4232	-50.4776	-37.3563	105.976	70.8877
IFRD2	-83.7286	-50.4115	57.735	81.7609	33.9237
GPR155	-60.021	-50.4058	14.5346	104.745	53.5567
PRPSAP2	-71.4462	-50.3744	48.9738	-18.2592	19.0564
CASK	63.7224	-50.3562	29.7301	1.5795	-18.7924
ITFG1	103.069	-50.3503	66.7742	-39.594	11.7188
ZNF566	-8.48537	-50.3308	17.3637	-51.6266	-5.93694
TMED3	34.6923	-50.2501	61.8364	18.3849	4.58629
KIF26A	-142.077	-50.2109	68.4469	92.592	90.9903
USP43	-88.7499	-50.083	-12.0796	0.166285	90.5487
SUPT6H	-170.555	-50.0638	28.6107	25.3859	64.8049
BBIP1	56.819	-50.0551	-14.7389	21.5312	-27.8679
EEF1AKMT3	-73.3857	-50.026	10.8038	-68.7607	-29.2101
TMEM185A	-99.8684	-50.0164	-77.01	-67.6019	3.85809
MPG	-60.377	-49.9814	-7.66414	-38.2926	9.82805
TBRG1	9.08694	-49.9588	5.13593	12.7034	-52.3501
UBE2K	14.1503	-49.9324	-60.0628	-43.4174	-41.9139
NSMAF	-41.4229	-49.9306	-49.6416	-105.44	-32.1038
CCDC130	34.817	-49.876	111.845	58.2181	-24.4553
COQ4	-43.1273	-49.8407	37.4903	103.652	-5.31767
STK40	-85.2397	-49.8069	-212.697	23.818	67.9198
ITSN2	-64.6349	-49.6921	-48.7913	-148.106	47.9869
RHOT1	-118.021	-49.6853	138.238	-39.4602	-237.946
DHX16	-77.1621	-49.6236	-64.4601	34.1825	25.3129
ARHGAP12	-68.6622	-49.5582	-17.6398	-38.0445	39.421
TRAK2	20.3883	-49.5341	52.8736	34.2188	-46.3179
GEMIN2	7.10812	-49.4751	8.77082	-63.0324	-12.2247
RNF115	-22.5689	-49.459	-54.3249	-143.787	-153.785
COMMD10	-102.955	-49.439	-43.1054	-24.6611	-46.9998
HINFP	-72.137	-49.4117	-6.15123	-5.79452	71.5189
ETHE1	149.044	-49.3652	73.6524	99.0284	-61.7852
ULK1	40.0127	-49.3453	32.8729	-118.667	94.0116
IREB2	-148.188	-49.3339	50.4856	60.6677	-8.60232
MBOAT1	-46.306	-49.287	-18.2158	22.5833	-1.01374
FIG4	-11.7736	-49.273	3.51785	6.02135	37.8819
SEMA3C	-54.875	-49.2326	-28.0449	70.0061	-7.15979
[truncated: 8,256 more rows]
