# Supplementary material for: High-resolution spatial transcriptomics uncover epidermal-dermal divergences in Merkel cell carcinoma: spatial context reshapes the gene expression landscape
Source: Oncogene. 2025 Oct 23;44(47):4615–25. doi: 10.1038/s41388-025-03608-5 (PMC12623243; doi:10.1038/s41388-025-03608-5)
Supplement: Supplementary file 5 — Supplementary Table S3 [file 41388_2025_3608_MOESM5_ESM.xlsx]

## Sheet: Table 3
Supplemental Table S3: Differentially expressed genes between interfollicular and follicular infundibulum epiMCC,
as well as cMCC/vasMCC from validation single-cell RNA data.
Gene	p value	Mean log2 fold change	% expressed in epiMCC	% expressed in cMCC+vasMCC	adj. p value
CALML5	2.79841e-23	7.08746	0.477	0	5.45383e-19
KRT5	3.00716e-54	6.97728	1	0.023	5.86066e-50
CALML3	1.90796e-27	6.53916	0.568	0.006	3.71841e-23
SPRR1A	5.46822e-19	4.224	0.636	0.131	1.0657e-14
KRT17	7.87634e-11	3.84246	0.455	0.114	1.53502e-06
HSPB8	5.20118e-16	3.54749	0.477	0.062	1.01366e-11
ITPKA	6.87937e-10	3.01495	0.42	0.108	1.34072e-05
C9orf24	1.4772e-14	2.94753	0.545	0.125	2.87892e-10
GNG3	7.18512e-21	2.87149	0.682	0.119	1.40031e-16
UNC5B-AS1	1.68746e-08	2.85148	0.455	0.153	0.00032887
AQP3	2.03847e-14	2.70941	0.545	0.125	3.97277e-10
CBR3	3.35335e-11	2.47705	0.477	0.114	6.53535e-07
SEMA3C	2.44698e-11	2.38773	0.5	0.136	4.76892e-07
S100A2	3.48033e-09	2.38548	0.659	0.335	6.78282e-05
ADAMTS7	5.36968e-19	2.3837	0.705	0.159	1.0465e-14
LIME1	1.39708e-11	2.36257	0.534	0.159	2.72277e-07
ADGRB3	6.04477e-10	2.36257	0.409	0.091	1.17806e-05
KLK11	8.55914e-16	2.35614	0.614	0.136	1.66809e-11
MCAM	7.31908e-13	2.28951	0.557	0.142	1.42642e-08
ST8SIA2	6.1548e-10	2.28011	0.42	0.097	1.19951e-05
NGB	2.62041e-11	2.25987	0.523	0.142	5.10692e-07
C6orf141	1.33886e-15	2.24644	0.659	0.159	2.60929e-11
GPX2	2.29345e-10	2.20511	0.42	0.091	4.46971e-06
GSN	6.62387e-18	2.20489	0.875	0.506	1.29093e-13
PDLIM3	3.5866e-15	2.17834	0.625	0.142	6.98992e-11
GAD2	8.22614e-15	2.16146	0.545	0.097	1.60319e-10
TMEM191A	5.3619e-12	2.16146	0.545	0.153	1.04498e-07
TRMT9B	6.20281e-09	2.1021	0.568	0.244	0.000120886
KLHDC8A	3.99838e-13	2.09516	0.602	0.176	7.79244e-09
MFSD2A	5.84901e-12	2.09311	0.568	0.159	1.13991e-07
CNTNAP2	5.44352e-09	2.08179	0.602	0.244	0.000106089
NRGN	3.96807e-14	2.0665	0.659	0.199	7.73337e-10
PHOX2A	3.97143e-09	2.06413	0.443	0.125	7.73993e-05
NOXO1	9.17334e-10	2.05585	0.466	0.125	1.78779e-05
PPP1R14C	1.51275e-12	2.03477	0.568	0.153	2.9482e-08
PTN	2.19829e-20	2.01243	0.943	0.523	4.28425e-16
CTSZ	5.20015e-13	2	0.602	0.17	1.01346e-08
HPCA	1.852e-10	1.95321	0.568	0.199	3.60935e-06
CLDN4	7.33633e-17	1.94973	0.716	0.188	1.42978e-12
CGAS	2.86174e-10	1.94937	0.545	0.188	5.57724e-06
PDLIM1	8.40259e-11	1.94877	0.659	0.278	1.63758e-06
GYPC	4.34581e-12	1.94676	0.648	0.267	8.46954e-08
CNPY1	9.11259e-13	1.93963	0.614	0.176	1.77595e-08
RIPPLY3	1.90768e-10	1.93754	0.591	0.216	3.71788e-06
CLDN5	2.27301e-11	1.93289	0.568	0.159	4.42988e-07
CA9	8.38739e-09	1.92445	0.489	0.17	0.000163462
CRIP1	3.34122e-18	1.91764	0.955	0.75	6.5117e-14
NEUROD6	4.76547e-08	1.91511	0.523	0.21	0.000928742
KCNAB3	3.73164e-09	1.90689	0.42	0.102	7.27259e-05
CRABP1	1.68546e-13	1.88095	0.636	0.193	3.28479e-09
TADA3	9.4304e-17	1.85561	0.83	0.33	1.83789e-12
SLC29A1	2.56886e-07	1.85316	0.409	0.136	0.00500645
ABLIM2	6.19536e-11	1.848	0.602	0.21	1.20741e-06
GCHFR	3.4617e-11	1.83289	0.648	0.244	6.7465e-07
MTMR9LP	2.16392e-13	1.82823	0.659	0.205	4.21726e-09
KRT7	2.82952e-13	1.80867	0.636	0.182	5.51446e-09
TRIM47	5.85929e-07	1.7866	0.432	0.159	0.0114192
ARPC1B	6.88312e-13	1.78088	0.761	0.335	1.34145e-08
CSRP1	3.47434e-13	1.75964	0.761	0.341	6.77114e-09
TP53I13	1.60871e-10	1.74582	0.636	0.25	3.13521e-06
TEDC2	5.05447e-07	1.73697	0.432	0.159	0.00985065
SERINC2	2.99403e-20	1.72899	0.955	0.511	5.83507e-16
ARHGEF19	7.17631e-14	1.72102	0.761	0.335	1.39859e-09
TNC	9.74612e-07	1.70454	0.511	0.227	0.0189942
LARP6	1.46675e-15	1.68397	0.807	0.307	2.85856e-11
DPF1	9.80267e-08	1.68054	0.534	0.222	0.00191044
PHLDB1	1.35001e-09	1.66879	0.534	0.17	2.63103e-05
KLF3	2.36085e-12	1.66395	0.705	0.29	4.60106e-08
STON2	1.78485e-08	1.654	0.58	0.25	0.000347849
ARRDC4	4.9196e-09	1.64909	0.489	0.148	9.5878e-05
DPP3-DT	3.38105e-07	1.64909	0.455	0.17	0.00658933
PIP5K1C	2.95343e-07	1.64853	0.466	0.182	0.00575594
NPB	2.93697e-07	1.64636	0.557	0.256	0.00572386
CRYBA2	1.68988e-20	1.64473	0.989	0.472	3.29342e-16
NECTIN1	2.31004e-07	1.63743	0.466	0.17	0.00450205
MAMSTR	8.98133e-07	1.63743	0.455	0.176	0.0175037
LOC107985200	5.96053e-07	1.63346	0.58	0.312	0.0116165
ASF1B	9.87914e-09	1.63322	0.625	0.301	0.000192535
SOX15	1.57049e-07	1.63322	0.489	0.182	0.00306072
PRKY	3.19695e-08	1.63136	0.545	0.222	0.000623053
MFNG	1.65325e-09	1.62916	0.58	0.216	3.22202e-05
ST6GALNAC2	2.87965e-11	1.62619	0.705	0.312	5.61216e-07
DTNA	2.13158e-07	1.62449	0.5	0.193	0.00415425
SHISAL2B	5.21646e-11	1.62081	0.67	0.239	1.01664e-06
ENHO	1.2605e-08	1.62059	0.591	0.25	0.000245659
MYH9	8.98722e-12	1.61298	0.795	0.426	1.75152e-07
OXSM	4.51203e-09	1.60768	0.523	0.176	8.7935e-05
SAMD14	4.88181e-08	1.60145	0.42	0.119	0.000951417
DHX9-AS1	1.04075e-07	1.60039	0.409	0.119	0.00202831
CENPM	5.00125e-14	1.5961	0.886	0.494	9.74694e-10
KCNK12	2.85031e-09	1.59516	0.648	0.312	5.55498e-05
PAWR	4.53124e-11	1.58954	0.727	0.364	8.83093e-07
FGF9	1.77173e-07	1.58496	0.466	0.165	0.00345293
TES	3.54212e-07	1.57978	0.568	0.273	0.00690325
RAD18	8.92577e-11	1.57854	0.659	0.273	1.73954e-06
SH3PXD2A	1.21704e-10	1.57032	0.716	0.358	2.3719e-06
NXPH4	3.2371e-08	1.56327	0.557	0.233	0.000630877
FSD1	2.19193e-10	1.55943	0.682	0.29	4.27185e-06
LOC107983981	4.60836e-09	1.5557	0.557	0.199	8.98123e-05
EMP3	1.28069e-14	1.55343	0.92	0.597	2.49594e-10
ADGRG1	7.79989e-08	1.54597	0.511	0.193	0.00152012
TSPAN13	1.50162e-10	1.54344	0.693	0.312	2.92651e-06
LINC01659	8.4104e-07	1.54057	0.477	0.193	0.016391
SLC9A3R2	1.12212e-09	1.53916	0.602	0.233	2.18689e-05
CDC45	2.67909e-10	1.53887	0.693	0.295	5.22128e-06
MARCHF1	3.27922e-11	1.53703	0.614	0.199	6.39087e-07
MELTF-AS1	2.20981e-08	1.53675	0.591	0.261	0.000430669
LRRC8A	6.62565e-07	1.53343	0.455	0.165	0.0129127
BAG1	2.13931e-21	1.53337	0.989	0.773	4.16929e-17
TK1	2.72765e-07	1.5157	0.58	0.273	0.00531592
LRRN1	4.09413e-08	1.51457	0.511	0.182	0.000797906
GNAZ	2.75078e-07	1.51457	0.443	0.153	0.00536099
NCS1	2.64055e-15	1.51367	0.875	0.494	5.14617e-11
PERP	1.26944e-14	1.50701	0.943	0.903	2.47401e-10
WDR54	7.94695e-09	1.50564	0.659	0.29	0.000154878
SLC9A3R1	1.42645e-10	1.49533	0.682	0.312	2.78001e-06
RHOC	6.61651e-12	1.49185	0.761	0.324	1.28949e-07
SORCS1	7.19595e-07	1.49185	0.466	0.17	0.0140242
CLDN3	1.97936e-06	1.48543	0.466	0.188	0.0385757
CYFIP1	8.50694e-09	1.47758	0.648	0.295	0.000165792
NOTCH4	4.00723e-07	1.47393	0.432	0.148	0.00780969
FHL2	3.75441e-11	1.47314	0.83	0.466	7.31696e-07
TMEM176B	2.50727e-08	1.47275	0.523	0.176	0.000488642
METTL6	1.37465e-07	1.46949	0.477	0.17	0.00267905
RAD51	3.27363e-07	1.46234	0.443	0.148	0.00637997
RAB25	8.14978e-08	1.46158	0.5	0.182	0.00158831
PCDH11X	1.44761e-10	1.45829	0.591	0.182	2.82125e-06
PLPP2	4.27023e-12	1.45121	0.784	0.42	8.32224e-08
FAM102A	5.38216e-07	1.44057	0.523	0.222	0.0104893
SLC25A19	2.4644e-07	1.43296	0.545	0.233	0.00480286
SH3BGRL3	1.02423e-17	1.43236	1	0.949	1.99612e-13
PSMC3IP	1.09932e-11	1.43093	0.784	0.409	2.14247e-07
FARSA	8.03133e-09	1.42884	0.648	0.318	0.000156523
FERMT3	2.28321e-06	1.42663	0.511	0.239	0.0444975
SEC13	1.95636e-13	1.42626	0.807	0.335	3.81274e-09
TOR3A	9.6911e-08	1.42626	0.58	0.278	0.0018887
ARPC4	1.10638e-13	1.42553	0.864	0.403	2.15622e-09
NOL3	2.25449e-06	1.42269	0.477	0.205	0.0439378
SLC2A1	2.13633e-07	1.41504	0.693	0.432	0.00416349
SH3GLB2	3.27862e-09	1.40663	0.67	0.307	6.38971e-05
LOC101928849	4.35441e-11	1.40493	0.693	0.25	8.4863e-07
KLF4	7.55982e-12	1.40255	0.682	0.222	1.47333e-07
CNIH2	2.51625e-13	1.40192	0.886	0.523	4.90393e-09
ST20	1.33485e-08	1.3953	0.659	0.335	0.000260149
MAPK7	1.91301e-07	1.39366	0.545	0.239	0.00372826
PALLD	7.46468e-10	1.39232	0.841	0.557	1.45479e-05
TMEM109	1.92598e-07	1.39232	0.489	0.176	0.00375355
ADGRV1	1.09005e-07	1.38565	0.466	0.153	0.00212439
THUMPD3	1.64917e-12	1.38529	0.83	0.375	3.21407e-08
IGSF9	3.49834e-08	1.38027	0.58	0.244	0.000681792
BRME1	1.90783e-06	1.37851	0.477	0.199	0.0371817
RASIP1	2.52111e-11	1.37056	0.83	0.426	4.91339e-07
MYBL2	1.48343e-12	1.36965	0.886	0.58	2.89106e-08
HUNK	8.05804e-07	1.36864	0.58	0.278	0.0157043
IGF1R	1.40693e-06	1.36721	0.568	0.295	0.0274197
TSPAN2	2.28906e-06	1.36059	0.58	0.29	0.0446115
SRR	5.14306e-09	1.35845	0.659	0.301	0.000100233
TMEM43	1.15871e-07	1.35805	0.568	0.239	0.00225821
UCP2	3.46225e-11	1.35509	0.784	0.403	6.74757e-07
ZMAT4	2.03337e-06	1.35199	0.477	0.188	0.0396283
UCK1	7.56144e-07	1.35076	0.625	0.324	0.0147365
PUSL1	4.40381e-08	1.34792	0.761	0.483	0.000858258
KAZN	5.38785e-07	1.34702	0.761	0.483	0.0105004
TNFAIP2	4.77329e-07	1.34465	0.5	0.193	0.00930267
TAC3	4.13426e-13	1.34433	0.943	0.653	8.05725e-09
S100A6	4.14052e-09	1.34228	0.977	0.875	8.06946e-05
LOC107985511	6.16201e-08	1.33949	0.477	0.153	0.00120091
COMMD4	5.08493e-12	1.33605	0.92	0.625	9.91003e-08
AKIP1	5.80968e-07	1.33442	0.591	0.278	0.0113225
NSG1	3.04205e-12	1.33386	0.932	0.67	5.92864e-08
HYI	1.73021e-08	1.33015	0.693	0.392	0.0003372
DUSP26	6.4587e-09	1.32716	0.795	0.449	0.000125874
CMC1	3.47159e-16	1.32501	0.966	0.659	6.76577e-12
RAB34	2.33599e-13	1.31411	0.909	0.443	4.55261e-09
BCAR1	6.5484e-07	1.30666	0.602	0.312	0.0127622
DHFR	1.77717e-10	1.30581	0.841	0.534	3.46353e-06
CASP2	1.05643e-06	1.30401	0.625	0.352	0.0205888
PAXIP1-DT	5.82226e-11	1.29727	0.784	0.415	1.1347e-06
ITPR3	2.03692e-06	1.29639	0.511	0.227	0.0396976
STX1A	4.78158e-07	1.29613	0.591	0.278	0.00931883
CMTM6	6.45183e-11	1.29052	0.83	0.449	1.2574e-06
EMC3-AS1	6.29757e-10	1.2854	0.739	0.33	1.22733e-05
SAP30	2.53255e-14	1.28529	0.966	0.716	4.93569e-10
FAM114A1	6.37524e-09	1.2824	0.716	0.335	0.000124247
CD320	1.88469e-09	1.27612	0.761	0.42	3.67308e-05
MELTF	1.32964e-07	1.26961	0.568	0.239	0.00259134
TCF19	2.31008e-09	1.25277	0.75	0.369	4.50211e-05
DNAJC9	1.13711e-14	1.25224	0.955	0.619	2.21611e-10
MTMR14	7.97429e-07	1.24936	0.5	0.199	0.0155411
CNOT10	6.18779e-09	1.24616	0.761	0.455	0.000120594
DYNC2I2	4.6217e-14	1.2447	0.932	0.665	9.00723e-10
LGALS3	2.34011e-07	1.24433	0.75	0.455	0.00456065
LSM3	4.11772e-18	1.24242	1	0.943	8.02503e-14
TSPAN3	1.19068e-13	1.23866	0.898	0.568	2.32052e-09
EXOSC3	4.96699e-08	1.23851	0.693	0.358	0.000968016
S100A10	1.67351e-09	1.23455	0.864	0.659	3.26151e-05
LOC728392	2.61722e-07	1.23367	0.659	0.347	0.0051007
E2F7	3.43855e-09	1.22844	0.807	0.443	6.70139e-05
TAMALIN	2.4818e-07	1.22677	0.568	0.239	0.00483678
ANXA5	1.31988e-19	1.2255	1	0.812	2.57232e-15
NPTXR	2.36403e-06	1.22239	0.511	0.216	0.0460726
ZWINT	4.0328e-09	1.21586	0.875	0.591	7.85952e-05
AOPEP	1.61857e-10	1.21521	0.864	0.619	3.15443e-06
CLSPN	3.7892e-14	1.21373	0.966	0.75	7.38477e-10
BLVRA	8.75658e-08	1.21273	0.693	0.392	0.00170657
RIBC2	2.24179e-08	1.21198	0.682	0.347	0.000436903
ADIRF	8.47525e-12	1.20181	0.92	0.625	1.65174e-07
RGS10	1.11193e-10	1.19833	0.852	0.483	2.16704e-06
FXYD6	1.61433e-08	1.19794	0.761	0.443	0.000314617
DYNC1LI1	1.10437e-17	1.19725	1	0.858	2.15231e-13
DOK6	4.8163e-10	1.19592	0.659	0.227	9.38648e-06
RHBDL3	3.30087e-07	1.19572	0.648	0.312	0.00643307
VGLL4	4.83111e-10	1.19189	0.864	0.574	9.41535e-06
PLEKHJ1	8.49565e-11	1.19046	0.875	0.591	1.65572e-06
GABPB1-AS1	3.81284e-09	1.18696	0.784	0.455	7.43084e-05
PPIF	8.95854e-12	1.18152	0.818	0.489	1.74593e-07
ZNF232	1.00215e-06	1.18057	0.659	0.369	0.0195309
NT5M	4.17112e-07	1.17971	0.659	0.318	0.0081291
CENPS	4.69688e-08	1.1774	0.693	0.364	0.000915375
SAC3D1	1.67628e-11	1.17645	0.932	0.739	3.26691e-07
MRPS21	3.05692e-14	1.17593	0.955	0.625	5.95763e-10
RARB	9.88852e-09	1.17419	0.886	0.562	0.000192717
AZI2	1.36593e-12	1.17417	0.943	0.54	2.66207e-08
WDR1	9.44998e-08	1.17377	0.727	0.432	0.00184171
CSRP2	2.55458e-10	1.17111	0.886	0.608	4.97862e-06
ALDH3A2	6.43526e-08	1.17105	0.75	0.506	0.00125417
MAP2K3	1.68347e-09	1.16534	0.761	0.364	3.28092e-05
SEPTIN11	3.3702e-10	1.16419	0.886	0.648	6.56818e-06
TUBA4A	8.37887e-11	1.1635	0.943	0.705	1.63296e-06
RFC2	4.49172e-12	1.16096	0.92	0.682	8.75392e-08
LONP1	2.09781e-07	1.15754	0.614	0.29	0.00408842
BAIAP2L1	5.86586e-08	1.15552	0.75	0.46	0.0011432
TMOD2	1.5802e-07	1.15087	0.727	0.415	0.00307965
MELK	9.26053e-08	1.15078	0.614	0.267	0.00180479
MYO3A	3.64708e-09	1.14964	0.739	0.358	7.1078e-05
DCK	1.98803e-09	1.14845	0.807	0.562	3.87448e-05
FN3KRP	3.29821e-08	1.14505	0.727	0.398	0.000642789
NSMCE4A	5.67766e-08	1.14439	0.784	0.477	0.00110652
ST3GAL4	9.99111e-08	1.1428	0.818	0.534	0.00194717
FAM24B	3.87563e-08	1.13986	0.739	0.398	0.000755322
STARD10	3.94224e-07	1.13955	0.716	0.42	0.00768303
EMC3	5.38657e-11	1.13883	0.886	0.614	1.04979e-06
AP4M1	1.40442e-07	1.13852	0.739	0.426	0.00273707
FAM241B	4.23965e-07	1.1375	0.682	0.398	0.00826266
LINC00673	2.97355e-10	1.13459	0.852	0.432	5.79516e-06
H2AX	6.38888e-10	1.1343	0.92	0.568	1.24513e-05
LOC102724058	1.03014e-07	1.1343	0.432	0.119	0.00200764
CENPU	2.36688e-15	1.1338	0.989	0.739	4.61281e-11
PKM	3.58301e-16	1.13344	1	0.92	6.98292e-12
CORO1C	3.15757e-09	1.13124	0.864	0.631	6.15379e-05
CDCA7L	4.75005e-07	1.12988	0.727	0.432	0.00925737
FEV	1.19012e-10	1.12816	0.864	0.42	2.31942e-06
CDC6	2.40511e-07	1.12738	0.705	0.358	0.00468732
RCOR2	4.85413e-07	1.12553	0.58	0.261	0.00946022
LOC388780	1.65301e-07	1.12029	0.659	0.335	0.00322155
DUT	1.05581e-16	1.12016	1	0.898	2.05766e-12
AHDC1	1.80762e-06	1.11664	0.625	0.341	0.0352286
DDAH2	1.17291e-11	1.10997	0.955	0.784	2.28589e-07
TCEA3	5.34038e-07	1.10997	0.75	0.54	0.0104079
PCLAF	1.81574e-12	1.10911	0.977	0.778	3.5387e-08
PRXL2A	2.34556e-15	1.10117	0.977	0.926	4.57127e-11
PIN1	6.71318e-12	1.09931	0.966	0.807	1.30833e-07
SOX11	9.79659e-10	1.09362	1	0.898	1.90926e-05
DBI	1.47516e-10	1.08936	0.977	0.847	2.87494e-06
HAGLROS	7.12345e-07	1.08901	0.648	0.347	0.0138829
CD24	6.04718e-11	1.0852	0.977	0.778	1.17854e-06
LTBP3	9.32835e-08	1.07895	0.773	0.477	0.001818
NUP88	1.24788e-06	1.07682	0.739	0.472	0.0243198
JUND	1.69072e-17	1.07489	1	0.983	3.29504e-13
UFD1	1.20089e-12	1.07233	0.943	0.812	2.34042e-08
SVIL	9.58067e-11	1.07039	0.864	0.46	1.86718e-06
ZNF232-AS1	1.07157e-06	1.06366	0.705	0.443	0.0208838
MIS18A	1.03241e-07	1.06037	0.705	0.381	0.00201206
THUMPD3-AS1	2.37166e-11	1.05614	0.898	0.523	4.62213e-07
FBRSL1	2.52052e-07	1.05486	0.761	0.489	0.00491223
PRTFDC1	4.54771e-07	1.05479	0.784	0.472	0.00886303
CSMD2	1.25308e-06	1.05344	0.818	0.545	0.0244213
FANCI	2.16609e-09	1.0533	0.818	0.455	4.2215e-05
MAP1B	5.09685e-13	1.05216	0.977	0.949	9.93326e-09
TUBB4B	8.8391e-14	1.04921	1	0.96	1.72265e-09
GINS1	6.04371e-07	1.04532	0.636	0.324	0.0117786
TRIOBP	1.09916e-06	1.04111	0.773	0.523	0.0214214
HINT2	2.92201e-10	1.04008	0.943	0.636	5.69471e-06
OCIAD2	1.22187e-17	1.03919	1	0.909	2.38131e-13
C19orf48	9.6033e-15	1.03741	1	0.864	1.87159e-10
UHRF1	1.06684e-06	1.03622	0.682	0.375	0.0207917
PLEKHO1	2.52059e-07	1.03541	0.773	0.534	0.00491238
TRPT1	1.81486e-07	1.03368	0.716	0.409	0.00353699
SCG3	9.05201e-16	1.03192	1	0.875	1.76415e-11
C2orf74	1.07291e-07	1.03171	0.727	0.386	0.00209099
UBAC1	5.2213e-07	1.02857	0.773	0.528	0.0101758
KCTD9	2.11338e-06	1.02722	0.659	0.347	0.0411877
CCNB1IP1	1.58446e-11	1.02203	0.955	0.75	3.08795e-07
STX2	2.78365e-08	1.02032	0.818	0.483	0.000542505
YEATS4	4.94547e-08	1.01854	0.83	0.614	0.000963822
PHF19	1.13305e-08	1.01826	0.83	0.472	0.00022082
TMEM97	1.30163e-09	1.01707	0.898	0.665	2.53674e-05
CXCR4	8.03397e-07	1.01612	0.591	0.273	0.0156574
TNNT1	3.55197e-13	1.0161	1	0.926	6.92244e-09
LSM4	4.36652e-18	1.01602	1	0.972	8.50992e-14
PDXP	3.34825e-07	1.01551	0.818	0.557	0.0065254
HES4	2.66964e-12	1.01145	0.989	0.847	5.20287e-08
NUDT5	1.27275e-09	1.01097	0.909	0.699	2.48047e-05
LSR	1.0573e-06	1.00861	0.818	0.511	0.0206057
CDCA4	2.51863e-09	1.00734	0.841	0.534	4.90856e-05
CENPK	4.71523e-09	1.0046	0.909	0.688	9.18952e-05
HILPDA	1.78616e-07	1	0.773	0.449	0.00348104
ITGB1BP1	6.55423e-13	0.996085	1	0.784	1.27735e-08
SSRP1	2.11623e-12	0.995413	0.966	0.773	4.12431e-08
LINC02055	1.69036e-08	0.994647	0.727	0.324	0.000329434
GSTP1	4.16283e-18	0.988798	1	0.994	8.11294e-14
IDH2	3.82137e-14	0.986876	1	0.909	7.44746e-10
RAB5A	1.98309e-08	0.979241	0.818	0.54	0.000386485
NDUFA6	1.32387e-18	0.977946	1	0.966	2.58009e-14
CDK4	1.08389e-10	0.976793	0.932	0.824	2.1124e-06
MRPL46	1.70185e-06	0.976153	0.705	0.392	0.0331674
DTYMK	1.12504e-10	0.974005	0.977	0.903	2.19259e-06
TUBA1A	1.1471e-12	0.972742	1	1	2.23558e-08
ANKRD65	5.92316e-08	0.971711	0.648	0.261	0.00115437
KCNH8	2.13647e-07	0.971592	0.795	0.472	0.00416377
DMC1	3.92729e-08	0.971431	0.784	0.455	0.00076539
MTCH1	3.05588e-16	0.971131	1	0.966	5.9556e-12
EPB41L3	1.62754e-06	0.970253	0.875	0.739	0.0317192
CASP6	5.00994e-07	0.969303	0.682	0.347	0.00976388
EMX2	5.76099e-08	0.966212	0.784	0.477	0.00112276
GPX4	1.53312e-15	0.965539	1	0.972	2.9879e-11
PXMP2	1.65111e-08	0.962525	0.909	0.67	0.000321785
WDR76	9.00467e-07	0.959642	0.716	0.409	0.0175492
ATAD3A	2.07637e-06	0.959642	0.761	0.483	0.0404664
AKR1B1	2.3805e-08	0.959586	0.875	0.574	0.000463937
TPM4	1.08786e-08	0.959472	0.886	0.778	0.000212013
MICOS13	1.82763e-06	0.954196	0.716	0.432	0.0356187
KRT8	6.06114e-12	0.948148	1	0.932	1.18126e-07
IAH1	7.49515e-07	0.945844	0.83	0.58	0.0146073
SF3A2	1.75048e-07	0.939699	0.795	0.528	0.0034115
TCF3	5.13678e-08	0.93587	0.83	0.557	0.00100111
RNF212	2.09537e-09	0.932516	0.92	0.795	4.08367e-05
AKR7A2	3.77408e-07	0.932157	0.864	0.676	0.00735531
CENPH	5.77801e-09	0.930179	0.875	0.591	0.000112608
ADGRL3	8.33062e-08	0.928209	0.784	0.386	0.00162355
ABRACL	9.00348e-08	0.925999	0.864	0.58	0.00175469
SELENOM	8.10375e-07	0.925847	0.92	0.722	0.0157934
TYMSOS	5.00317e-09	0.924843	0.818	0.438	9.75067e-05
GSTO2	1.55465e-06	0.920566	0.693	0.375	0.0302987
CCNE2	3.25638e-08	0.919947	0.875	0.648	0.000634637
PHGDH	2.82461e-10	0.919469	0.955	0.824	5.50488e-06
THYN1	1.44449e-06	0.919457	0.83	0.602	0.0281516
ELOF1	5.88898e-07	0.914027	0.716	0.409	0.011477
ATG101	2.06669e-07	0.913585	0.852	0.597	0.00402778
SURF1	2.08934e-06	0.913123	0.739	0.477	0.0407192
NGLY1	1.20108e-07	0.912537	0.83	0.483	0.00234078
TMEM106C	3.4619e-08	0.902534	0.909	0.733	0.000674689
CHAF1A	1.76268e-06	0.900464	0.727	0.392	0.0343529
SIVA1	1.84849e-12	0.897015	1	0.955	3.60253e-08
RP9	5.05119e-07	0.893691	0.841	0.523	0.00984427
YWHAH	1.32237e-13	0.891545	0.989	0.881	2.57716e-09
SPEN-AS1	3.8795e-09	0.891252	0.966	0.653	7.56075e-05
SLBP	1.4314e-09	0.879192	1	0.881	2.78966e-05
INO80E	3.74772e-07	0.879146	0.841	0.653	0.00730394
VHL	3.43274e-08	0.877143	0.83	0.432	0.000669007
RPS6KB2	9.14573e-07	0.877143	0.784	0.483	0.0178241
TUBG1	1.32119e-06	0.876801	0.852	0.67	0.0257486
CDK1	1.02202e-06	0.874873	0.795	0.483	0.0199182
PGAM1	1.10739e-09	0.874104	0.909	0.807	2.1582e-05
PCNA	7.80646e-12	0.872244	1	0.926	1.5214e-07
NAGK	1.57076e-06	0.869603	0.807	0.506	0.0306125
TMEM165	6.26527e-08	0.867896	0.932	0.688	0.00122104
MBD3	2.55843e-06	0.867752	0.75	0.443	0.0498613
TAGLN2	2.22647e-14	0.866069	1	0.983	4.33916e-10
PDCD6IP	6.90242e-07	0.862496	0.83	0.551	0.0134521
PLP2	4.4597e-12	0.861275	0.989	0.886	8.69151e-08
PSMG3	1.13384e-08	0.859137	0.943	0.75	0.000220974
UCHL1	1.69811e-13	0.858843	1	0.977	3.30944e-09
SNRNP40	4.34329e-11	0.856834	0.977	0.847	8.46464e-07
FSCN1	1.92854e-09	0.854858	0.943	0.773	3.75853e-05
SUDS3	9.81677e-07	0.853514	0.795	0.506	0.0191319
CAMK2N1	1.25882e-10	0.847852	1	0.898	2.45331e-06
JPT1	3.32091e-10	0.842868	1	0.977	6.47212e-06
INA	1.91001e-06	0.841061	0.864	0.665	0.0372242
CDK2AP1	9.26071e-10	0.840476	0.977	0.955	1.80482e-05
MYO1E	2.53783e-06	0.840343	0.557	0.244	0.0494598
PTMA	4.0552e-19	0.838231	1	1	7.90317e-15
APBB2	1.46246e-06	0.836864	0.761	0.46	0.028502
MYL6	8.40278e-17	0.836637	1	1	1.63762e-12
GGCT	1.30394e-09	0.828021	0.966	0.852	2.54125e-05
PET100	1.4414e-07	0.825715	0.875	0.676	0.00280914
TBC1D5	5.95427e-10	0.821462	0.966	0.756	1.16043e-05
PSIP1	1.08786e-14	0.818822	1	0.977	2.12013e-10
BRK1	9.51686e-10	0.816677	0.989	0.903	1.85474e-05
TUBA1B	1.13726e-13	0.813277	1	1	2.21641e-09
LPL	9.06697e-07	0.813037	0.83	0.494	0.0176706
FTH1	1.10866e-17	0.807695	1	1	2.16066e-13
EMP2	1.99761e-06	0.803308	0.909	0.716	0.0389313
PMAIP1	2.76495e-08	0.802504	0.898	0.619	0.000538861
HDGFL3	6.70748e-08	0.802489	0.932	0.682	0.00130722
SCCPDH	3.20424e-07	0.8024	0.932	0.693	0.00624473
FEN1	3.80495e-07	0.800691	0.875	0.545	0.00741547
ECHS1	2.94491e-09	0.800285	1	0.903	5.73933e-05
LRPAP1	5.96778e-07	0.799701	0.898	0.716	0.0116306
TOP2B	1.45321e-11	0.79861	1	0.858	2.83216e-07
ASRGL1	6.95261e-09	0.794117	0.943	0.778	0.000135499
COX5A	7.69287e-14	0.793823	1	0.949	1.49926e-09
DYNLT2B	2.7586e-09	0.792502	0.977	0.869	5.37624e-05
RNASEH2A	9.25533e-08	0.792195	0.966	0.869	0.00180377
MEA1	6.00533e-09	0.787194	0.943	0.818	0.000117038
MICAL2	2.53314e-06	0.785875	0.648	0.358	0.0493684
CKB	9.07281e-12	0.785486	1	0.994	1.7682e-07
RCN2	2.15506e-11	0.783896	0.989	0.903	4.19999e-07
SERF2	8.60014e-14	0.783037	1	0.989	1.67608e-09
HAUS1	2.20635e-08	0.782674	0.955	0.79	0.000429995
FGD5-AS1	5.02032e-07	0.779355	0.886	0.659	0.0097841
UBE2E1	2.23089e-06	0.765199	0.841	0.608	0.0434779
PRIM2	1.54136e-07	0.764372	0.92	0.665	0.00300395
RPAIN	2.598e-11	0.764187	1	0.96	5.06325e-07
HMGB2	1.11217e-09	0.76272	1	0.977	2.1675e-05
H2AZ1	1.58228e-12	0.761691	1	1	3.08371e-08
NUSAP1	4.97515e-07	0.760375	0.909	0.744	0.00969607
MRPL11	1.42896e-09	0.756574	0.955	0.852	2.7849e-05
C1orf122	1.88294e-09	0.747644	0.989	0.938	3.66965e-05
BLOC1S2	1.01943e-07	0.745427	0.909	0.693	0.00198677
ATP6V0B	5.31208e-14	0.74469	1	1	1.03527e-09
MTRFR	7.05203e-08	0.743765	0.943	0.795	0.00137437
HDAC1	9.75323e-07	0.736966	0.909	0.688	0.0190081
EIF3J	3.15732e-08	0.736038	0.932	0.767	0.000615329
RRM2	5.17437e-07	0.735544	0.852	0.574	0.0100843
LSM6	1.24342e-07	0.733988	0.92	0.761	0.0024233
PANK2	2.59939e-07	0.733925	0.943	0.812	0.00506595
CNR1	1.36526e-08	0.730328	0.886	0.494	0.000266075
PNKD	2.33068e-06	0.728327	0.875	0.636	0.0454226
TLE5	3.42456e-09	0.724974	1	0.949	6.67413e-05
NDUFB2	2.68163e-09	0.724366	1	0.932	5.22622e-05
RBBP8	1.4382e-06	0.717857	0.898	0.67	0.0280291
MCM3	5.06041e-07	0.7176	0.932	0.795	0.00986223
MRPS18C	5.19045e-08	0.715505	0.977	0.898	0.00101157
SAE1	8.53553e-07	0.714458	0.943	0.773	0.0166349
CDKAL1	9.86391e-11	0.709055	1	0.949	1.92238e-06
ITGAE	1.60644e-07	0.705487	0.955	0.864	0.00313078
MRPL20	7.24117e-11	0.70044	1	0.938	1.41123e-06
PPP1CB	1.60441e-06	0.696557	0.977	0.949	0.0312684
VPS29	6.70747e-12	0.696188	1	0.96	1.30722e-07
RANBP1	8.2497e-12	0.696123	1	0.983	1.60778e-07
CRLF1	2.00558e-07	0.692818	0.898	0.653	0.00390868
SETD5	1.49617e-06	0.68966	0.92	0.625	0.0291589
HNRNPF	2.33367e-11	0.688056	1	0.983	4.5481e-07
RPA2	1.1936e-07	0.687616	0.966	0.881	0.00232621
FBXO5	1.70998e-06	0.684498	0.875	0.625	0.0333259
RTN4	5.33094e-10	0.68395	0.989	0.972	1.03895e-05
PRDX2	1.00514e-09	0.681289	1	0.994	1.95892e-05
STOML2	2.83977e-07	0.672638	0.966	0.869	0.00553443
POLR2J	5.95496e-08	0.671465	0.989	0.852	0.00116056
NXT1	2.62015e-07	0.669851	0.92	0.688	0.00510641
SRP14	2.50455e-13	0.669434	1	1	4.88113e-09
MRPL21	7.21422e-07	0.669139	0.977	0.886	0.0140598
RNF126	1.8311e-06	0.668549	0.807	0.523	0.0356862
CIRBP	1.03971e-08	0.666487	1	0.943	0.000202629
PRAME	7.84927e-07	0.657024	0.966	0.773	0.0152974
GPN3	2.04867e-06	0.654356	0.909	0.631	0.0399265
LINC01250	2.74281e-09	0.654073	0.886	0.409	5.34546e-05
ATP5F1D	1.26033e-07	0.653197	0.966	0.847	0.00245627
ARPC1A	6.99617e-08	0.653051	1	0.903	0.00136348
DGCR6L	1.02739e-07	0.650591	0.943	0.722	0.00200227
MAD2L2	5.39781e-08	0.649129	1	0.864	0.00105198
TPM1	1.54353e-08	0.64536	0.989	0.903	0.000300819
ATP5ME	4.45271e-09	0.640458	1	0.96	8.67788e-05
MT2A	5.19658e-07	0.639668	0.989	0.909	0.0101276
CDKN2A	8.7802e-10	0.639082	1	0.983	1.71117e-05
SLC4A7	1.26786e-06	0.638734	0.886	0.557	0.0247093
RABL6	2.12774e-07	0.636409	0.966	0.83	0.00414676
KRT18	6.09441e-07	0.635914	0.989	0.881	0.0118774
ZCCHC17	5.07214e-07	0.634508	0.955	0.818	0.00988509
AURKAIP1	9.18148e-10	0.63239	1	0.983	1.78938e-05
SMARCB1	1.745e-06	0.629313	0.92	0.841	0.0340082
BBLN	5.3479e-07	0.626298	0.943	0.881	0.0104225
TRMT112	2.03219e-07	0.624173	0.989	0.943	0.00396054
RFC3	6.82666e-07	0.620991	0.875	0.597	0.0133045
CUTA	1.14194e-07	0.616671	0.977	0.932	0.00222553
PEBP1	3.87845e-11	0.613049	1	0.983	7.5587e-07
MRPL57	5.88879e-07	0.608872	0.943	0.795	0.0114767
EPCAM	3.09398e-07	0.604877	1	0.983	0.00602987
ARPC5L	1.70365e-06	0.602588	0.955	0.858	0.0332025
GTF2A2	2.32946e-07	0.594976	0.966	0.932	0.00453988
DDT	1.99585e-06	0.591843	1	0.915	0.0388971
LSM8	3.3079e-07	0.59083	0.977	0.875	0.00644677
NDUFA11	2.48005e-06	0.590498	0.989	0.886	0.0483337
SNRPD3	6.68605e-08	0.590391	1	0.943	0.00130304
GLRX3	7.70896e-07	0.590124	0.989	0.915	0.015024
ARF5	2.7118e-07	0.588825	0.989	0.955	0.00528504
SCAND1	3.45826e-07	0.587291	0.977	0.92	0.00673981
P4HB	1.78573e-06	0.586776	0.966	0.915	0.034802
VKORC1	2.72846e-07	0.584372	1	0.915	0.00531749
PSMD14	1.56689e-07	0.584149	0.989	0.926	0.00305372
SAP18	2.56629e-10	0.580495	1	0.994	5.00144e-06
PRKDC	1.63815e-07	0.580326	0.966	0.977	0.00319259
MYO6	2.57222e-07	0.578736	0.932	0.642	0.005013
RHEB	1.33602e-07	0.576095	1	0.994	0.00260377
RPA3	6.41096e-07	0.575115	0.955	0.892	0.0124943
CLIC1	5.4071e-07	0.574147	1	0.932	0.0105379
CHCHD2	9.8031e-13	0.573077	1	1	1.91053e-08
HES6	1.31935e-06	0.571345	0.989	0.932	0.0257129
SMC3	3.08446e-08	0.570769	1	0.994	0.00060113
UBE2E3	2.49932e-06	0.570049	0.966	0.903	0.0487092
FAM200B	1.53073e-06	0.568372	0.955	0.812	0.0298324
ATP5MF	1.43049e-06	0.567514	0.989	0.869	0.0278788
HMGN2	2.06048e-09	0.566462	1	1	4.01566e-05
ENO1	8.887e-09	0.566078	1	1	0.000173199
HMGA1	2.89954e-07	0.564759	0.977	0.92	0.00565091
SYNE2	1.15519e-06	0.563901	1	0.932	0.0225136
CFL1	1.26082e-10	0.561558	1	1	2.45722e-06
BTG3	1.57335e-06	0.559586	0.977	0.858	0.030663
UQCR11	7.74386e-07	0.557377	0.966	0.903	0.015092
EIF4A3	2.54332e-07	0.554266	0.989	0.966	0.00495668
ZNF428	2.36926e-07	0.550931	0.989	0.938	0.00461744
SNRPF	5.76905e-10	0.545968	1	0.949	1.12433e-05
NDUFS8	2.20502e-07	0.54367	1	0.943	0.00429736
HNRNPD	2.87057e-08	0.53672	1	0.989	0.000559445
NASP	4.91245e-10	0.534696	1	0.989	9.57387e-06
PPM1G	4.10513e-07	0.534551	0.989	0.983	0.00800049
USP1	4.61337e-07	0.530294	0.989	0.989	0.00899099
KIF5B	3.17979e-08	0.528985	1	0.994	0.000619708
CENPV	1.05506e-06	0.518845	1	0.966	0.0205621
PSMC5	1.64025e-06	0.518093	0.989	0.96	0.0319668
TUBB3	1.07154e-06	0.50633	0.989	0.994	0.0208832
PFN1	8.70931e-08	0.495611	1	0.994	0.00169736
SRSF9	2.80465e-08	0.495456	1	0.989	0.000546597
ACTB	1.59859e-06	0.483916	1	1	0.031155
LOC102724594	3.26827e-08	0.482549	1	1	0.000636954
RBX1	2.82848e-07	0.473931	1	1	0.00551242
SNRPD2	2.48633e-07	0.472195	1	0.977	0.0048456
RPL15	9.97701e-10	0.469611	1	1	1.94442e-05
HMGN1	2.2427e-07	0.460894	1	1	0.0043708
ARPC3	3.5993e-07	0.455301	1	0.983	0.00701467
EEF1B2	2.28046e-08	0.455078	1	0.994	0.000444438
DSTN	8.27861e-07	0.450473	1	1	0.0161342
ARPC5	5.96633e-07	0.444817	1	0.972	0.0116278
MT-CO1	4.01929e-08	0.444651	1	1	0.00078332
MT-CO3	8.66602e-07	0.443759	1	1	0.0168892
ANP32B	2.0536e-06	0.43241	0.989	0.994	0.0400227
RPL32	8.86337e-08	0.42042	1	1	0.00172738
UBA52	1.43244e-06	0.418159	1	1	0.0279169
MT-CO2	3.42709e-07	0.417925	1	1	0.00667905
RTN3	1.5002e-06	0.415037	1	1	0.0292374
STMN1	5.87705e-07	0.411607	1	1	0.0114538
CALM1	1.13833e-06	0.398262	1	1	0.0221849
SUMO2	1.64017e-08	0.398087	1	1	0.000319653
GNAS	3.56067e-07	0.356115	1	1	0.00693939
RPS27A	2.4861e-06	-0.346737	1	1	0.0484516
RPL37	7.60849e-07	-0.392596	1	1	0.0148282
RPL30	1.08363e-06	-0.398086	1	1	0.0211189
RPL7	1.02071e-06	-0.428843	0.989	1	0.0198926
RPL21	1.95301e-06	-0.475643	1	1	0.0380621
RPL18	8.52553e-08	-0.482091	1	1	0.00166154
RPS27	5.1281e-07	-0.497635	1	1	0.00999414
RPS18	1.18444e-07	-0.509646	1	1	0.00230836
RPL39	2.57529e-08	-0.524308	0.989	1	0.000501899
UBE2D2	1.0993e-06	-0.535332	0.943	0.983	0.0214243
RPS8	1.19253e-06	-0.544985	1	1	0.0232412
DAD1	1.3614e-07	-0.546044	1	0.983	0.00265324
RPL4	1.0089e-06	-0.569635	1	1	0.0196625
RPL23	2.51929e-06	-0.578644	1	1	0.0490984
RPS19	9.53547e-10	-0.611017	1	1	1.85837e-05
MTDH	2.00461e-06	-0.622682	1	0.983	0.0390678
RPS12	4.27461e-09	-0.642927	1	1	8.33079e-05
RPL29	1.95e-09	-0.65744	1	1	3.80036e-05
RPS15A	1.12774e-11	-0.660698	1	1	2.19785e-07
HNRNPH1	1.00894e-06	-0.706821	0.932	0.96	0.0196633
RPL24	1.41008e-12	-0.722036	1	1	2.74811e-08
ST13	6.02056e-08	-0.746861	0.886	0.966	0.00117335
ASH1L	9.2791e-07	-0.748709	0.83	0.96	0.018084
HSBP1	2.12864e-08	-0.748787	0.989	1	0.000414851
EIF3H	4.96059e-08	-0.750771	0.966	0.994	0.000966769
CCT3	1.19028e-08	-0.772411	0.989	0.983	0.000231973
PHF3	8.27705e-07	-0.791205	0.761	0.909	0.0161311
PHB2	1.28811e-06	-0.800411	0.852	0.943	0.0251039
KIDINS220	9.46113e-07	-0.830814	0.648	0.847	0.0184388
RPL35A	2.6299e-14	-0.834406	1	1	5.12542e-10
PNISR	4.16208e-08	-0.846228	0.932	0.966	0.000811147
NPM1	1.34969e-11	-0.846499	1	1	2.63041e-07
UBE2B	9.33199e-07	-0.849047	0.92	0.966	0.0181871
DACH1	1.56683e-06	-0.849842	0.955	0.983	0.0305359
STAG1	1.14245e-06	-0.852443	0.818	0.909	0.0222652
ENAH	1.17373e-07	-0.863938	0.977	0.983	0.00228748
RPS29	6.83466e-17	-0.869163	1	1	1.33201e-12
EIF3M	1.42642e-06	-0.870871	0.83	0.875	0.0277996
KDM5A	1.22972e-06	-0.871207	0.795	0.886	0.023966
AKAP9	1.70823e-07	-0.882246	0.807	0.903	0.00332916
RSRC1	4.41626e-08	-0.887973	0.841	0.943	0.000860684
CCDC91	3.43569e-07	-0.892731	0.773	0.898	0.00669583
ARID1B	6.61431e-10	-0.896022	0.966	0.955	1.28906e-05
CNBP	3.58035e-10	-0.897391	0.989	0.983	6.97775e-06
CREBBP	4.20946e-07	-0.897788	0.636	0.847	0.00820382
COX7C	6.92991e-11	-0.905974	0.955	0.989	1.35057e-06
PKIB	7.53065e-08	-0.910224	0.966	0.983	0.00146765
GABARAPL2	5.86412e-12	-0.913463	0.943	0.983	1.14286e-07
FXR1	7.18552e-10	-0.923818	0.852	0.972	1.40039e-05
VDAC1	1.01616e-06	-0.925999	0.75	0.869	0.0198038
ARID4B	3.00857e-08	-0.927649	0.898	0.972	0.00058634
RPS14	1.20923e-12	-0.928036	1	1	2.35666e-08
MATR3	5.40824e-11	-0.94352	0.932	0.983	1.05401e-06
HIF1A	1.59973e-06	-0.947213	0.841	0.926	0.0311771
SNX3	6.70533e-10	-0.949781	0.841	0.949	1.3068e-05
CLTB	4.71471e-07	-0.960544	0.727	0.903	0.00918851
ERC1	3.25335e-07	-0.965314	0.852	0.92	0.00634045
ITM2B	1.81436e-06	-0.970556	0.943	0.955	0.0353601
STRN3	8.12851e-07	-0.973176	0.602	0.807	0.0158417
DLEU1	3.66226e-07	-0.974005	0.682	0.903	0.00713738
NFIA	1.516e-08	-0.974143	0.909	0.994	0.000295453
EEF1A1	2.11762e-14	-0.975424	1	1	4.12703e-10
TAF7	3.63035e-07	-0.977747	0.625	0.852	0.0070752
PAIP2	7.07061e-10	-0.983759	0.898	0.96	1.37799e-05
ATP6V0E1	5.74988e-07	-0.983759	0.727	0.881	0.0112059
G3BP1	2.30505e-07	-0.985925	0.636	0.835	0.00449231
PPP2CA	9.51427e-10	-0.985952	0.773	0.898	1.85424e-05
RPL13	4.89946e-14	-0.985985	1	1	9.54855e-10
RBFOX1	9.93597e-08	-0.988484	0.932	0.977	0.00193642
ZNF326	1.20009e-06	-0.988859	0.75	0.841	0.0233885
KMT5B	2.45149e-07	-0.992051	0.58	0.801	0.00477772
TPT1	7.15112e-15	-0.995563	1	1	1.39368e-10
SKP1	3.39113e-10	-0.996805	0.955	0.96	6.60896e-06
RB1CC1	2.98397e-07	-1	0.67	0.852	0.00581545
SENP6	6.30536e-08	-1.01106	0.761	0.892	0.00122885
PPP1R2	2.78569e-07	-1.03334	0.773	0.875	0.00542902
SELENOF	1.53412e-06	-1.04281	0.648	0.784	0.0298984
LARP1	1.32515e-06	-1.05745	0.534	0.75	0.0258259
ERGIC2	2.69771e-08	-1.06018	0.705	0.892	0.000525757
DAAM1	7.93801e-08	-1.07227	0.705	0.898	0.00154704
SERP1	1.16276e-08	-1.078	0.75	0.886	0.00022661
EIF4A2	1.03431e-09	-1.09146	0.875	0.966	2.01577e-05
SMYD3	1.72279e-07	-1.10692	0.693	0.847	0.00335755
ETNK1	1.61018e-07	-1.11548	0.625	0.83	0.00313808
LARS1	5.19965e-08	-1.12	0.614	0.835	0.00101336
SYT14	3.86044e-07	-1.13148	0.636	0.824	0.00752362
FGF12	1.08552e-09	-1.13699	0.852	0.949	2.11558e-05
NDFIP1	1.20954e-07	-1.14923	0.591	0.795	0.00235727
ESD	1.80005e-09	-1.15344	0.852	0.926	3.50812e-05
SNHG5	1.89847e-07	-1.15887	0.625	0.824	0.00369992
U2SURP	1.96138e-11	-1.1635	0.852	0.96	3.82254e-07
MTF2	1.83211e-07	-1.17393	0.58	0.784	0.00357059
RPS23	1.48158e-15	-1.17932	1	1	2.88746e-11
RNF7	2.86902e-07	-1.18467	0.682	0.784	0.00559144
PPIL4	3.36594e-07	-1.19162	0.602	0.795	0.00655988
RACK1	4.30326e-14	-1.2079	1	1	8.38662e-10
TAB2	2.76132e-07	-1.23417	0.42	0.71	0.00538153
SLC25A36	5.88142e-07	-1.2375	0.659	0.784	0.0114623
ZBTB20	3.25947e-07	-1.24793	0.455	0.761	0.00635237
PURA	2.88955e-07	-1.25023	0.432	0.716	0.00563144
RBM27	1.06133e-07	-1.25407	0.545	0.784	0.00206843
CSNK1A1	1.0404e-14	-1.25514	0.875	0.966	2.02764e-10
H2BC12	6.5719e-08	-1.2606	0.636	0.835	0.0012808
SESN3	1.18173e-06	-1.26849	0.602	0.778	0.0230308
DHX36	6.07498e-11	-1.27232	0.739	0.892	1.18395e-06
TOMM20	6.16611e-16	-1.28636	0.875	0.983	1.20171e-11
RAB7A	3.71486e-09	-1.29211	0.591	0.847	7.23988e-05
SEC62	3.90309e-11	-1.30439	0.773	0.909	7.60672e-07
COPB2	1.0584e-08	-1.30724	0.557	0.767	0.000206271
ETV6	4.78985e-07	-1.31093	0.534	0.739	0.00933495
GNAO1	1.56136e-09	-1.31515	0.716	0.903	3.04294e-05
DCP2	2.05377e-06	-1.31536	0.273	0.568	0.0400259
FNBP4	9.86771e-09	-1.31686	0.443	0.761	0.000192312
NRXN3	1.59256e-08	-1.3266	0.909	0.96	0.000310374
ZNF148	1.28792e-08	-1.32769	0.58	0.818	0.000251002
TNIK	4.18771e-08	-1.33963	0.386	0.727	0.000816143
TMEM14B	4.89272e-09	-1.34333	0.818	0.886	9.53542e-05
COX17	4.91529e-12	-1.3456	0.716	0.892	9.57941e-08
CNOT6	1.54057e-06	-1.36075	0.432	0.642	0.0300242
SNX2	4.47195e-07	-1.38187	0.5	0.693	0.00871539
SELENOT	2.06196e-09	-1.38382	0.511	0.784	4.01855e-05
XRN1	1.17027e-06	-1.39232	0.386	0.67	0.0228074
MRPS18B	1.56767e-06	-1.39463	0.58	0.75	0.0305523
KDM5B	2.07731e-09	-1.42109	0.58	0.812	4.04848e-05
RPL5	6.67071e-19	-1.4257	1	1	1.30006e-14
EIF3E	2.74679e-14	-1.44781	0.739	0.915	5.35323e-10
EIF2A	3.8668e-09	-1.45192	0.568	0.767	7.53601e-05
EBF1	1.25589e-07	-1.46039	0.693	0.869	0.0024476
REEP5	1.59403e-08	-1.46744	0.409	0.705	0.00031066
PANK3	1.46347e-06	-1.47573	0.261	0.557	0.0285215
FRMD3	1.64973e-06	-1.47999	0.386	0.642	0.0321515
NFAT5	7.02603e-10	-1.48688	0.5	0.795	1.3693e-05
HLTF	1.66708e-10	-1.49947	0.534	0.824	3.24898e-06
NOVA1	8.48595e-08	-1.50654	0.409	0.688	0.00165383
ELAVL4	4.16936e-08	-1.52356	0.432	0.71	0.000812567
PTBP2	3.032e-08	-1.53552	0.591	0.784	0.000590906
ELP4	4.09268e-07	-1.53743	0.239	0.557	0.00797623
PJA2	1.40308e-07	-1.53887	0.409	0.67	0.00273446
TLX3	1.82442e-07	-1.55403	0.727	0.807	0.00355561
TMEM108	4.74235e-08	-1.55769	0.523	0.778	0.000924236
B2M	2.8859e-09	-1.56727	1	0.989	5.62433e-05
TDRD3	1.74916e-06	-1.65208	0.239	0.528	0.0340894
NEGR1	1.72452e-09	-1.65355	0.386	0.727	3.36092e-05
MYO1B	4.55286e-11	-1.65512	0.477	0.812	8.87306e-07
PLEKHA5	8.31818e-16	-1.65552	0.841	0.989	1.62113e-11
PITX1	3.73682e-09	-1.67279	0.523	0.756	7.28269e-05
NME4	7.13503e-09	-1.67671	0.409	0.733	0.000139055
EPB41L4A-AS1	8.05845e-08	-1.69903	0.534	0.767	0.00157051
ABLIM1	5.14903e-07	-1.70695	0.409	0.665	0.0100349
CHST9	2.33318e-07	-1.71469	0.352	0.659	0.00454714
HLA-C	1.41275e-08	-1.75443	0.886	0.903	0.000275331
FGFR1OP2	8.90873e-12	-1.76988	0.58	0.812	1.73622e-07
ZBTB11	3.93661e-07	-1.77138	0.239	0.551	0.00767206
TMEM161B-DT	3.92458e-08	-1.77698	0.364	0.659	0.000764862
RYK	4.81577e-09	-1.78427	0.307	0.631	9.38546e-05
GABRB3	4.34189e-09	-1.79941	0.273	0.648	8.46191e-05
COL8A1	2.91843e-08	-1.83212	0.511	0.744	0.000568773
PCOLCE2	7.62374e-10	-1.83773	0.341	0.693	1.48579e-05
CCNL1	2.44317e-09	-1.84235	0.432	0.75	4.76149e-05
FAM162A	1.98998e-08	-1.84307	0.42	0.688	0.000387827
FKBP4	1.41966e-09	-1.84465	0.511	0.733	2.76677e-05
ATOX1	4.93754e-11	-1.87915	0.466	0.739	9.62278e-07
MPPED2	1.09328e-08	-1.88151	0.5	0.733	0.000213069
NRN1	2.41971e-09	-1.93021	0.341	0.653	4.71577e-05
ROBO1	1.57665e-08	-1.9349	0.375	0.693	0.000307273
CAMK4	8.13274e-08	-1.9542	0.364	0.636	0.00158499
TLE1	2.85756e-07	-1.95561	0.25	0.557	0.0055691
ISOC2	9.50935e-07	-1.95936	0.25	0.523	0.0185328
KPNA5	1.01405e-10	-1.98641	0.318	0.682	1.97628e-06
NIM1K	2.15283e-09	-2	0.25	0.608	4.19565e-05
JARID2	5.35874e-10	-2.00375	0.33	0.688	1.04436e-05
MCC	6.06237e-08	-2.01757	0.364	0.648	0.0011815
CEP70	2.92286e-07	-2.02237	0.136	0.46	0.00569637
MEIOB	1.52931e-07	-2.0268	0.114	0.438	0.00298047
TENT5A	2.19866e-06	-2.03953	0.205	0.483	0.0428496
TFAP2A	2.50423e-10	-2.16993	0.25	0.619	4.88049e-06
STAT1	1.46008e-06	-2.22668	0.284	0.54	0.0284555
MLF1	6.3366e-11	-2.42626	0.352	0.659	1.23494e-06
TCEAL2	6.44451e-13	-2.47303	0.216	0.665	1.25597e-08
SAP25	1.78443e-07	-2.47478	0.17	0.46	0.00347767
H2AJ	2.73168e-13	-2.49907	0.455	0.773	5.32376e-09
CD44	3.33885e-08	-2.54432	0.193	0.523	0.000650709
MAP3K20-AS1	4.07097e-07	-2.58496	0.125	0.42	0.00793392
THSD7B	1.23407e-10	-2.60486	0.284	0.653	2.40508e-06
HLA-E	1.64457e-15	-2.63543	0.466	0.841	3.2051e-11
STMN2	1.78028e-08	-2.64263	0.159	0.5	0.000346959
DRGX	5.00028e-09	-2.79099	0.148	0.5	9.74504e-05
HLA-B	3.36305e-13	-2.94886	0.682	0.903	6.55425e-09
HSD17B11	1.77926e-09	-3.02066	0.125	0.477	3.4676e-05
SEMA3E	7.984e-07	-3.15943	0.193	0.466	0.01556
PSMB8	4.91726e-11	-3.1836	0.261	0.625	9.58325e-07
CREBRF	2.92564e-10	-3.37504	0.102	0.489	5.70178e-06
ANO5	2.04195e-11	-3.40372	0.17	0.557	3.97956e-07
LRRTM4	1.75308e-10	-3.47131	0.023	0.403	3.41657e-06
LINC02994	2.93799e-09	-3.61203	0.057	0.409	5.72584e-05
HLA-A	8.90239e-17	-3.65128	0.614	0.864	1.73499e-12
DPP10	1.75606e-15	-3.70663	0.511	0.824	3.42239e-11
EIF1AY	1.20659e-14	-4.77083	0.011	0.506	2.35152e-10
CCK	2.48227e-17	-4.82377	0.307	0.756	4.83769e-13
SLIT3	1.02491e-11	-4.90154	0.023	0.438	1.99744e-07
DLX5	2.36954e-13	-4.93467	0.034	0.489	4.618e-09
MAGEA4	1.60397e-17	-4.97039	0.034	0.597	3.12597e-13
LRRC4C	9.53728e-13	-4.97072	0.034	0.477	1.85872e-08
PEG3	1.53447e-13	-4.98489	0.011	0.472	2.99052e-09
DNAJC15	2.8439e-18	-5.44294	0.023	0.602	5.54247e-14
LOC105371703	2.45152e-11	-5.62936	0.011	0.403	4.77778e-07
CD163L1	9.3492e-16	-6.6865	0	0.511	1.82207e-11
LOC105377261	1.30081e-12	-7.30834	0	0.426	2.53515e-08
