# Supplementary material for: High-resolution spatial transcriptomics uncover epidermal-dermal divergences in Merkel cell carcinoma: spatial context reshapes the gene expression landscape
Source: Oncogene. 2025 Oct 23;44(47):4615–25. doi: 10.1038/s41388-025-03608-5 (PMC12623243; doi:10.1038/s41388-025-03608-5)
Supplement: Supplementary file 6 — Supplementary Table S4 [file 41388_2025_3608_MOESM6_ESM.xlsx]

## Sheet: Table 4
Supplemental Table S4: Differential analysis result of 135 transcriptional regulons with significant differential activities
between epiMCC and cMCC+vasMCC from validation single-cell RNA data using Wilcoxon test.
Transcription factor regulon	p value	Mean log2 fold change	% active in epiMCC	% active in cMCC+vasMCC	adj. p value
DNMT1	1.2092e-17	5.40243	0.841	0.341	8.21048e-15
SMARCA4	2.96977e-17	5.49881	0.784	0.364	2.01647e-14
TFDP1	4.29984e-15	3.4303	0.841	0.375	2.91959e-12
HOXA5	1.96887e-14	6.00815	0.75	0.358	1.33686e-11
SOX10	5.09223e-14	4.55872	0.818	0.358	3.45762e-11
HOXB2	1.59409e-13	3.21545	0.807	0.347	1.08239e-10
GRHL2	2.1677e-13	4.75273	0.705	0.273	1.47187e-10
AR	2.79698e-13	3.55281	0.818	0.347	1.89915e-10
EP300	5.13224e-13	3.24461	0.818	0.369	3.48479e-10
ZNF362	7.47494e-13	2.91649	0.807	0.392	5.07548e-10
TP63	9.59072e-13	2.79037	0.705	0.335	6.5121e-10
E2F1	1.91549e-12	1.48793	0.807	0.375	1.30061e-09
SMARCB1	2.93806e-12	2.81546	0.852	0.409	1.99494e-09
SP1	3.08458e-12	2.48104	0.773	0.398	2.09443e-09
ARID3A	3.70061e-12	2.74081	0.761	0.341	2.51272e-09
ELF3	3.88431e-12	3.52283	0.784	0.352	2.63745e-09
HOXB1	9.10879e-12	2.74086	0.784	0.369	6.18487e-09
MEOX1	1.26972e-11	3.68831	0.773	0.347	8.62139e-09
SREBF1	3.05685e-11	2.84849	0.75	0.341	2.0756e-08
MYOG	1.82543e-10	2.1882	0.784	0.381	1.23947e-07
MEIS2	1.95172e-10	2.46004	0.727	0.392	1.32522e-07
FOXJ1	2.51981e-10	3.28146	0.739	0.369	1.71095e-07
ATF3	3.35737e-10	1.22122	0.761	0.381	2.27966e-07
GCM1	7.12332e-10	1.60339	0.739	0.335	4.83674e-07
ZIC2	7.20069e-10	2.76476	0.727	0.381	4.88927e-07
E2F4	8.93173e-10	1.38208	0.761	0.386	6.06464e-07
EOMES	9.22416e-10	2.83248	0.716	0.386	6.2632e-07
ELF4	1.23125e-09	2.00158	0.761	0.392	8.36021e-07
POU4F2	1.38416e-09	2.98334	0.739	0.426	9.39843e-07
MAX	1.41388e-09	2.80517	0.727	0.415	9.60025e-07
KAT6A	2.5513e-09	2.29725	0.739	0.392	1.73233e-06
SRF	2.95285e-09	-0.161894	0.693	0.375	2.00498e-06
KDM5A	3.11066e-09	2.58788	0.693	0.392	2.11214e-06
ESR2	3.11066e-09	3.5732	0.727	0.438	2.11214e-06
TBPL2	3.52368e-09	2.62414	0.727	0.398	2.39258e-06
TP73	3.90823e-09	3.98844	0.727	0.409	2.65369e-06
NONO	4.46965e-09	2.06008	0.693	0.369	3.0349e-06
DMAP1	4.65767e-09	2.30584	0.727	0.381	3.16255e-06
KLF6	1.08395e-08	2.64949	0.739	0.398	7.36e-06
IRF8	1.11714e-08	1.57073	0.739	0.381	7.58538e-06
NR4A3	1.16294e-08	3.30586	0.739	0.392	7.89635e-06
HOXC8	1.17467e-08	2.38924	0.716	0.426	7.976e-06
E2F3	1.22276e-08	1.10214	0.705	0.381	8.30251e-06
FOXM1	1.66612e-08	1.65434	0.739	0.375	1.1313e-05
ARID4A	3.06816e-08	2.24848	0.693	0.375	2.08328e-05
HIPK2	3.28487e-08	2.33571	0.716	0.438	2.23043e-05
FOXN1	3.5854e-08	2.96339	0.693	0.398	2.43449e-05
JUN	3.76372e-08	0.117029	0.682	0.398	2.55557e-05
GLI1	3.83743e-08	1.76934	0.727	0.381	2.60561e-05
SOX11	3.83743e-08	1.57354	0.727	0.426	2.60561e-05
HLX	4.02788e-08	1.91823	0.659	0.392	2.73493e-05
MEOX2	4.30997e-08	2.31196	0.693	0.42	2.92647e-05
HR	5.97595e-08	2.27671	0.625	0.352	4.05767e-05
NR3C1	7.3006e-08	1.9371	0.75	0.392	4.95711e-05
DNMT3B	7.72862e-08	1.67799	0.693	0.415	5.24773e-05
HMGB2	8.1809e-08	1.46059	0.761	0.381	5.55483e-05
ESR1	9.51586e-08	0.523772	0.727	0.426	6.46127e-05
MAFA	1.02601e-07	1.95135	0.727	0.409	6.96664e-05
NR1I3	1.02601e-07	-3.3555	0.318	0.523	6.96664e-05
RXRB	1.0855e-07	1.52683	0.705	0.358	7.37056e-05
THAP11	1.15913e-07	1.71065	0.773	0.42	7.87048e-05
NFX1	1.15913e-07	-5.4788	0.239	0.562	7.87048e-05
ASCL1	1.66654e-07	1.74602	0.727	0.438	0.000113158
SMARCA5	1.84481e-07	-5.80399	0.295	0.545	0.000125263
NRF1	1.9859e-07	2.48864	0.716	0.409	0.000134843
SMARCA1	2.09851e-07	2.66577	0.682	0.415	0.000142489
GLI2	2.11786e-07	2.11095	0.705	0.443	0.000143803
BATF	2.13739e-07	-2.66022	0.273	0.568	0.000145129
BHLHE41	2.54329e-07	1.90838	0.716	0.403	0.000172689
PPARA	4.1085e-07	1.73753	0.693	0.386	0.000278967
ETV5	4.33556e-07	1.14854	0.636	0.392	0.000294385
E2F2	5.76629e-07	0.952934	0.705	0.375	0.000391531
ZMYND8	6.35594e-07	2.02145	0.739	0.489	0.000431568
ZNF395	6.52658e-07	2.05088	0.682	0.403	0.000443155
SSRP1	7.58015e-07	1.71247	0.682	0.42	0.000514692
E2F5	8.42056e-07	2.02414	0.625	0.364	0.000571756
TBX18	8.7966e-07	3.10691	0.693	0.369	0.000597289
MLX	9.10903e-07	1.749	0.716	0.42	0.000618503
ZKSCAN7	1.01117e-06	2.31896	0.648	0.409	0.000686588
LEF1	1.07449e-06	2.1403	0.659	0.455	0.000729577
HLF	1.11236e-06	-5.90401	0.318	0.54	0.000755293
MTF1	1.18175e-06	2.59353	0.705	0.443	0.000802409
KAT6B	1.3105e-06	1.32545	0.636	0.364	0.000889832
TADA2A	1.7528e-06	2.38734	0.682	0.443	0.00119015
ASCL2	2.05916e-06	1.40617	0.614	0.375	0.00139817
NFIC	2.43699e-06	-4.89358	0.273	0.562	0.00165472
CEBPE	2.83323e-06	1.13979	0.727	0.449	0.00192376
APEX1	2.90501e-06	2.21865	0.648	0.375	0.0019725
POU2F1	3.31829e-06	2.20099	0.75	0.443	0.00225312
TFAP2C	3.60463e-06	-2.40908	0.307	0.602	0.00244754
BRCA1	3.66467e-06	2.34055	0.682	0.392	0.00248831
PAX7	3.91456e-06	1.83064	0.659	0.42	0.00265799
BCL11A	4.18075e-06	0.746797	0.716	0.426	0.00283873
SMAD4	5.98402e-06	-0.33884	0.682	0.42	0.00406315
SFPQ	6.23077e-06	1.87033	0.625	0.403	0.00423069
RARB	6.64592e-06	1.53435	0.716	0.449	0.00451258
YBX3	7.14458e-06	1.26331	0.705	0.443	0.00485117
BTG2	7.55696e-06	-5.86847	0.341	0.58	0.00513118
PML	8.65535e-06	1.86674	0.693	0.426	0.00587698
ZNF699	9.37107e-06	2.68733	0.693	0.443	0.00636295
PROX1	9.6729e-06	-3.0284	0.284	0.557	0.0065679
AHR	9.90534e-06	0.817252	0.739	0.403	0.00672573
POU4F3	1.06351e-05	1.74784	0.648	0.426	0.00722125
NR4A1	1.10625e-05	2.16295	0.67	0.392	0.0075114
TRERF1	1.21559e-05	1.19471	0.659	0.409	0.00825388
ESRRA	1.22516e-05	-4.52462	0.318	0.534	0.00831882
BHLHA15	1.41009e-05	2.76555	0.636	0.415	0.00957451
FEV	1.5359e-05	2.43353	0.557	0.347	0.0104288
LHX3	1.65951e-05	-2.66392	0.33	0.557	0.0112681
ZIC1	1.77881e-05	1.25111	0.682	0.403	0.0120781
KLF12	1.95063e-05	1.50456	0.67	0.432	0.0132448
ZBTB14	2.01133e-05	1.18297	0.727	0.449	0.013657
NCOA3	2.23828e-05	0.62803	0.727	0.42	0.0151979
ELK4	2.43349e-05	-7.35598	0.295	0.568	0.0165234
MECP2	2.50841e-05	1.59761	0.636	0.426	0.0170321
NR2C1	2.78828e-05	1.64739	0.636	0.403	0.0189324
SP3	3.12097e-05	0.830653	0.636	0.426	0.0211914
SOX17	3.14445e-05	1.38683	0.648	0.443	0.0213508
CUX1	3.16809e-05	1.41671	0.705	0.46	0.0215113
LRRFIP1	3.28884e-05	-5.40572	0.33	0.562	0.0223312
PRDM2	3.76075e-05	1.254	0.659	0.392	0.0255355
TFDP2	3.76075e-05	1.51965	0.659	0.455	0.0255355
HINFP	4.49061e-05	-1.4039	0.352	0.551	0.0304912
BHLHE40	4.59077e-05	1.03966	0.625	0.42	0.0311713
MLXIP	4.62462e-05	1.33904	0.67	0.432	0.0314012
ZNF300	4.94014e-05	-3.74365	0.318	0.557	0.0335435
ARNT	5.19954e-05	1.24026	0.705	0.409	0.0353049
LMO4	5.23763e-05	-2.77903	0.341	0.58	0.0355635
NR1H2	5.4321e-05	1.75552	0.636	0.42	0.036884
HIF1A	5.59258e-05	-0.370526	0.67	0.42	0.0379736
PBRM1	5.79951e-05	1.94283	0.557	0.369	0.0393787
MYCN	6.55861e-05	0.835522	0.648	0.42	0.0445329
GATA3	6.75041e-05	-2.80255	0.341	0.551	0.0458353
PPARGC1A	6.79919e-05	1.55152	0.625	0.438	0.0461665
KLF15	6.94752e-05	1.37915	0.591	0.42	0.0471736
