# Supplementary material for: High-resolution spatial transcriptomics uncover epidermal-dermal divergences in Merkel cell carcinoma: spatial context reshapes the gene expression landscape
Source: Oncogene. 2025 Oct 23;44(47):4615–25. doi: 10.1038/s41388-025-03608-5 (PMC12623243; doi:10.1038/s41388-025-03608-5)
Supplement: Supplementary file 7 — Supplementary Table S5 [file 41388_2025_3608_MOESM7_ESM.xlsx]

## Sheet: Table 5
Supplemental Table S5: Functional enrichment analysis of the 114 upregulated genes by enhanced transcription factors in epiMCC from validation single-cell RNA data using gprofiler2.
Background size	Description	Evidence codes	Intersecting genes	Intersection size	p-value	Precision	Query size	Recall	Source	Term ID	Term name	Term size
8286	Retinoblastoma gene in cancer	"WP"	SMC3|STMN1|SAP30|SLC9A3R1|HMGA1|DHFR|CDK4|CD24|TOP2A|PHGDH|ADAMTS7|ANXA5|CCNA2|PKM|MCM3|PTMA|BLVRA|HDAC1|TYMS|UCP2|SAP18|H2AZ1	22	3.22259e-21	0.215686	102	0.247191	WikiPathways	WP:WP2446	Retinoblastoma gene in cancer	89
21031	"The progression of biochemical and morphological phases and events that occur in a cell during successive cell replication or nuclear replication events. Canonically, the cell cycle comprises the replication and segregation of genetic material followed by the division of the cell, but in endocycles or syncytial cells nuclear replication or nuclear division may not be followed by cell division." …	"NAS"|"TAS"|"IGI"|"IMP"|"ISS"|"IBA"|"IEA"|"IDA"	SMARCB1|YEATS4|SMC3|ACTB|IGF1R|PPP1CB|TUBB3|STMN1|PCLAF|PKMYT1|SLC9A3R1|SERF2|MCAM|CDC6|DHFR|NASP|CDK4|TADA3|CDK1|CALM1|CD24|SPRR1A|H2AX|TOP2A|BRK1|PSIP1|DBI|TUBA1A|CSRP1|SUMO2|CASP2|ANXA5|CCNA2|NDUFS8|PKM|TNNT1|MCM3|SLC29A1|PTMA|INA|GSTP1|TYMS|EPCAM|SAP18|H2AZ1|RRM1|GSN|CDKN2A|GAD2|SLC4A7|RAD51|KRT17|CENPH	53	3.54944e-20	0.410853	129	0.0291369	Gene Ontology Biological Process	GO:0007049	cell cycle	1819
21031	"Any cellular metabolic process involving deoxyribonucleic acid. This is one of the two main types of nucleic acid, consisting of a long, unbranched macromolecule formed from one, or more commonly, two, strands of linked deoxyribonucleotides." [ISBN:0198506732]	"IC"|"NAS"|"TAS"|"IMP"|"ISS"|"IBA"|"IEA"|"IDA"	SMARCB1|YEATS4|SMC3|ACTB|IGF1R|PCLAF|JUND|MCAM|CDC6|NASP|CDK4|CDK1|CALM1|CD24|SPRR1A|H2AX|TOP2A|BRK1|PSIP1|CASP2|PHGDH|ANXA5|CCNA2|PKM|TNNT1|MCM3|SLC29A1|PTMA|INA|HDAC1|GSTP1|TYMS|EPCAM|PERP|SAP18|RAD54L|H2AZ1|RRM1|GSN|GAD2|RAD51	41	2.93323e-19	0.317829	129	0.0394231	Gene Ontology Biological Process	GO:0006259	DNA metabolic process	1040
11019	skin 2; cells in basal layer[â‰¥Low]	"Enhanced"|"Supported"	SMARCB1|AQP3|PPP1CB|LGALS3|STMN1|S100A2|KRT8|KRT5|MAP1B|FSCN1|S100A6|SLC9A3R1|ADGRG1|TAC3|SERF2|S100A10|JUND|CDC6|DHFR|CALM1|CD24|H2AX|TOP2A|TOP2B|FEN1|SLC2A1|FHL2|DBI|CSRP2|ANXA5|NDUFS8|PKM|TNNT1|MCM3|SLC29A1|PTMA|HDAC1|DDT|SAP18|RAD54L|MBD3|GSN|RRM2|CDKN2A|GAD2	45	5.63602e-18	0.416667	108	0.0467775	Human Protein Atlas	HPA:0471391	skin 2; cells in basal layer[â‰¥Low]	962
21031	"The cellular metabolic process in which a cell duplicates one or more molecules of DNA. DNA replication begins when specific sequences, known as origins of replication, are recognized and bound by the origin recognition complex, and ends when the original DNA molecule has been completely duplicated and the copies topologically separated. The unit of replication usually corresponds to the genome …	"NAS"|"TAS"|"IMP"|"ISS"|"IBA"|"IEA"|"IDA"	SMC3|PCLAF|JUND|MCAM|CDC6|CDK4|H2AX|TOP2A|PSIP1|CASP2|PHGDH|ANXA5|CCNA2|PKM|TNNT1|MCM3|SLC29A1|PTMA|TYMS|SAP18|RAD54L|H2AZ1|GAD2|RAD51	24	1.47718e-17	0.186047	129	0.0854093	Gene Ontology Biological Process	GO:0006260	DNA replication	281
10842	Mitotic G1 phase and G1/S transition	"REAC"	SLC9A3R1|MCAM|HMGA1|DHFR|CDK4|CD24|TOP2A|SUMO2|CASP2|ANXA5|CCNA2|PKM|TNNT1|MCM3|SLC29A1|PTMA|BLVRA|HDAC1|TYMS|H2AZ1|RRM1	21	5.13936e-16	0.189189	111	0.142857	Reactome pathways	REAC:R-HSA-453279	Mitotic G1 phase and G1/S transition	147
21031	"The cellular process that ensures successive accurate and complete genome replication and chromosome segregation." [GOC:isa_complete, GOC:mtg_cell_cycle]	"NAS"|"TAS"|"IGI"|"IMP"|"ISS"|"IBA"|"IEA"|"IDA"	SMARCB1|SMC3|ACTB|IGF1R|STMN1|PCLAF|PKMYT1|SLC9A3R1|MCAM|DHFR|CDK4|TADA3|CDK1|CALM1|CD24|SPRR1A|H2AX|BRK1|DBI|TUBA1A|CSRP1|SUMO2|CASP2|ANXA5|CCNA2|NDUFS8|PKM|MCM3|SLC29A1|PTMA|GSTP1|TYMS|EPCAM|SAP18|H2AZ1|RRM1|GSN|GAD2|SLC4A7|KRT17|CENPH	41	5.39187e-16	0.317829	129	0.0321317	Gene Ontology Biological Process	GO:0022402	cell cycle process	1276
21031	"Progression through the phases of the mitotic cell cycle, the most common eukaryotic cell cycle, which canonically comprises four successive phases called G1, S, G2, and M and includes replication of the genome and the subsequent segregation of chromosomes into daughter cells. In some variant cell cycles nuclear replication or nuclear division may not be followed by cell division, or G1 and G2 p…	"NAS"|"TAS"|"IMP"|"ISS"|"IBA"|"IEA"|"IDA"	SMARCB1|YEATS4|SMC3|ACTB|TUBB3|STMN1|PKMYT1|SLC9A3R1|MCAM|DHFR|NASP|CDK4|TADA3|CDK1|BRK1|DBI|TUBA1A|SUMO2|CASP2|ANXA5|CCNA2|NDUFS8|PKM|MCM3|SLC29A1|PTMA|TYMS|SAP18|H2AZ1|RRM1|GSN|GAD2|SLC4A7|KRT17|CENPH	35	9.36625e-16	0.271318	129	0.0391061	Gene Ontology Biological Process	GO:0000278	mitotic cell cycle	895
21031	"Any process that results in a change in state or activity of a cell or an organism (in terms of movement, secretion, enzyme production, gene expression, etc.) as a result of a stimulus. The process begins with detection of the stimulus and ends with a change in state or activity or the cell or organism." [GOC:ai, GOC:bf]	"IEP"|"IC"|"NAS"|"TAS"|"HMP"|"IGI"|"IMP"|"ISS"|"IBA"|"IEA"|"ISO"|"IDA"	CYFIP1|SMARCB1|TNC|PEBP1|YEATS4|SMC3|AQP3|ACTB|IGF1R|PPP1CB|LGALS3|MT2A|TUBB3|FTH1|STMN1|PCLAF|CIRBP|KRT8|KRT5|SAP30|CLDN4|CLDN3|MAP1B|S100A6|CRABP1|LPL|SLC9A3R2|SLC9A3R1|ADGRG1|CCNB1|BAG1|TAC3|SERF2|S100A10|JUND|MCAM|HMGA1|CDC6|DHFR|NASP|CDK4|TADA3|PIN1|CALM1|CD24|SPRR1A|H2AX|TOP2A|TOP2B|FEN1|MCM7|SLC2A1|FHL2|BRK1|PSIP1|DBI|CHAF1A|TUBA1A|SH3PXD2A|SUMO2|CA9|PHGDH|MYBL2|TK1|ANXA5|NGB|DCK|GCHFR|CCN…	103	9.28125e-15	0.79845	129	0.011475	Gene Ontology Biological Process	GO:0050896	response to stimulus	8976
11019	skin 2; cells in basal layer[â‰¥Medium]	"Enhanced"|"Supported"	SMARCB1|AQP3|PPP1CB|LGALS3|S100A2|KRT8|KRT5|FSCN1|S100A6|SLC9A3R1|ADGRG1|TAC3|SERF2|JUND|CDC6|DHFR|CALM1|CD24|H2AX|TOP2A|TOP2B|FEN1|SLC2A1|FHL2|DBI|CSRP2|ANXA5|NDUFS8|PKM|TNNT1|MCM3|SLC29A1|DDT|RAD54L|GSN|CDKN2A|GAD2	37	9.42829e-15	0.342593	108	0.0490716	Human Protein Atlas	HPA:0471392	skin 2; cells in basal layer[â‰¥Medium]	754
10842	Cell Cycle, Mitotic	"REAC"	SMC3|PPP1CB|TUBB3|PKMYT1|SLC9A3R1|MCAM|HMGA1|DHFR|CDK4|CALM1|CD24|H2AX|TOP2A|BRK1|DBI|SUMO2|CASP2|PHGDH|ANXA5|CCNA2|NDUFS8|PKM|TNNT1|MCM3|SLC29A1|PTMA|BLVRA|HDAC1|TYMS|H2AZ1|RRM1|SLC4A7|KRT17	33	1.22503e-14	0.297297	111	0.0603291	Reactome pathways	REAC:R-HSA-69278	Cell Cycle, Mitotic	547
11019	skin 2; cells in spinous layer[â‰¥Low]	"Enhanced"|"Supported"	SMARCB1|AQP3|PPP1CB|LGALS3|STMN1|S100A2|KRT5|FSCN1|SLC9A3R1|ADGRG1|TAC3|SERF2|JUND|CDC6|DHFR|CDK4|TCF3|CALM1|CD24|H2AX|TOP2A|SLC2A1|DBI|CSRP2|ANXA5|PKM|TNNT1|MCM3|SLC29A1|PTMA|HDAC1|DDT|SAP18|RAD54L|MBD3|GSN|RRM2|GAD2|KRT18	39	2.27401e-14	0.361111	108	0.0447761	Human Protein Atlas	HPA:0471411	skin 2; cells in spinous layer[â‰¥Low]	871
21031	"A process that is part of the mitotic cell cycle." [GO_REF:0000060, GOC:mtg_cell_cycle, GOC:TermGenie]	"NAS"|"TAS"|"IMP"|"ISS"|"IBA"|"IEA"|"IDA"	SMARCB1|SMC3|ACTB|STMN1|PKMYT1|SLC9A3R1|MCAM|DHFR|CDK4|TADA3|CDK1|BRK1|TUBA1A|SUMO2|CASP2|ANXA5|CCNA2|NDUFS8|PKM|MCM3|SLC29A1|PTMA|TYMS|SAP18|H2AZ1|RRM1|GSN|GAD2|SLC4A7|KRT17|CENPH	31	2.48846e-14	0.24031	129	0.0416107	Gene Ontology Biological Process	GO:1903047	mitotic cell cycle process	745
11019	skin 1; cells in basal layer[â‰¥Low]	"Enhanced"|"Supported"	SMARCB1|AQP3|PPP1CB|LGALS3|STMN1|S100A2|KRT5|MAP1B|FSCN1|S100A6|SLC9A3R1|ADGRG1|TAC3|SERF2|S100A10|JUND|CDC6|CALM1|CD24|H2AX|TOP2A|FEN1|SLC2A1|FHL2|DBI|CSRP2|ANXA5|CCNA2|NDUFS8|PKM|TNNT1|MCM3|PTMA|HDAC1|UCP2|RAD54L|GSN|RRM2|GAD2	39	3.35543e-14	0.361111	108	0.0442679	Human Protein Atlas	HPA:0461391	skin 1; cells in basal layer[â‰¥Low]	881
11019	duodenum; enterocytes[â‰¥Medium]	"Enhanced"|"Supported"	PEBP1|AQP3|PPP1CB|LGALS3|STMN1|KRT8|CLDN4|CLDN3|S100A6|SLC9A3R1|ADGRG1|TAC3|JUND|DHFR|TOP2A|SLC2A1|TK1|RFC3|ANXA5|CCNA2|PKM|TNNT1|MCM3|PDLIM3|H2AZ1|GSN|RRM2|CDKN2A	28	1.04251e-13	0.259259	108	0.0657277	Human Protein Atlas	HPA:0151302	duodenum; enterocytes[â‰¥Medium]	426
10842	Cell Cycle	"REAC"	SMC3|PPP1CB|TUBB3|PKMYT1|SLC9A3R1|MCAM|HMGA1|DHFR|CDK4|CALM1|CD24|H2AX|TOP2A|BRK1|DBI|SUMO2|CASP2|PHGDH|ANXA5|CCNA2|NDUFS8|PKM|TNNT1|MCM3|SLC29A1|PTMA|BLVRA|HDAC1|GSTP1|TYMS|H2AZ1|RRM1|GAD2|SLC4A7|KRT17	35	1.30962e-13	0.315315	111	0.0516987	Reactome pathways	REAC:R-HSA-1640170	Cell Cycle	677
10842	G1/S Transition	"REAC"	SLC9A3R1|MCAM|HMGA1|DHFR|CDK4|TOP2A|CASP2|ANXA5|CCNA2|PKM|TNNT1|MCM3|SLC29A1|PTMA|BLVRA|HDAC1|TYMS|H2AZ1	18	3.28719e-13	0.162162	111	0.138462	Reactome pathways	REAC:R-HSA-69206	G1/S Transition	130
21031	"Any process that results in a change in state or activity of a cell (in terms of movement, secretion, enzyme production, gene expression, etc.) as a result of a stimulus indicating the organism is under stress. The stress is usually, but not necessarily, exogenous (e.g. temperature, humidity, ionizing radiation)." [GOC:mah]	"IEP"|"NAS"|"TAS"|"IMP"|"ISS"|"IBA"|"ISO"|"IEA"|"IDA"	SMARCB1|TNC|YEATS4|SMC3|AQP3|ACTB|IGF1R|PCLAF|MAP1B|CCNB1|JUND|HMGA1|NASP|CDK4|CALM1|CD24|SPRR1A|H2AX|TOP2A|TOP2B|FHL2|BRK1|PSIP1|TUBA1A|PHGDH|ANXA5|CCNA2|PKM|TNNT1|MCM3|BIRC5|SLC29A1|PTMA|INA|MCM2|UHRF1|TYMS|RAB25|EPCAM|SAP18|RRM1|GSN|GAD2	43	1.6896e-12	0.333333	129	0.0242938	Gene Ontology Biological Process	GO:0033554	cellular response to stress	1770
11019	small intestine; enterocytes[â‰¥Medium]	"Enhanced"|"Supported"	PEBP1|AQP3|PPP1CB|LGALS3|STMN1|KRT8|CLDN4|CLDN3|S100A6|SLC9A3R1|ADGRG1|TAC3|JUND|TOP2A|SLC2A1|RFC3|ANXA5|CCNA2|PKM|TNNT1|MCM3|SLC29A1|PDLIM3|H2AZ1|GSN|RRM2|CDKN2A	27	2.12006e-12	0.25	108	0.0613636	Human Protein Atlas	HPA:0481302	small intestine; enterocytes[â‰¥Medium]	440
22097	"A structure composed of a very long molecule of DNA and associated proteins (e.g. histones) that carries hereditary information." [ISBN:0198547684]	"IPI"|"NAS"|"TAS"|"IMP"|"ISS"|"ISA"|"IBA"|"IEA"|"ISO"|"IDA"|"HDA"	SMARCB1|YEATS4|SMC3|ACTB|PPP1CB|ASF1B|SLC9A3R1|SERF2|JUND|CDC6|DHFR|NASP|CDK4|CDK1|CALM1|CD24|SPRR1A|H2AX|TOP2A|SLC2A1|BRK1|PSIP1|DBI|PHGDH|CCNA2|NDUFS8|PKM|TNNT1|MCM3|SLC29A1|PTMA|INA|BLVRA|GSTP1|TYMS|PERP|UCP2|RRM1|GSN|GAD2|SLC4A7|RAD51|KRT17	43	2.25109e-12	0.330769	130	0.0220626	Gene Ontology Cellular Component branch	GO:0005694	chromosome	1949
21031	"A process that is carried out at the cellular level that results in the assembly, arrangement of constituent parts, or disassembly of chromosomes, structures composed of a very long molecule of DNA and associated proteins that carries hereditary information. This term covers covalent modifications at the molecular level as well as spatial relationships among the major components of a chromosome.…	"NAS"|"TAS"|"IMP"|"ISS"|"IBA"|"IEA"|"IDA"	SMARCB1|SMC3|ACTB|SLC9A3R1|JUND|MCAM|CDC6|CDK4|CD24|SPRR1A|H2AX|TOP2A|SUMO2|PHGDH|CCNA2|NDUFS8|PKM|TNNT1|MCM3|SLC29A1|PTMA|GSTP1|TYMS|EPCAM|GAD2|SLC4A7|KRT17	27	2.48659e-12	0.209302	129	0.0425197	Gene Ontology Biological Process	GO:0051276	chromosome organization	635
8484	Cell cycle	"KEGG"	SMC3|PKMYT1|SLC9A3R1|MCAM|DHFR|CDK4|TOP2A|ANXA5|CCNA2|PKM|TNNT1|MCM3|SLC29A1|PTMA|BLVRA|TYMS|RRM1|KRT17	18	3.18512e-12	0.197802	91	0.11465	KEGG	KEGG:04110	Cell cycle	157
21031	"The process in which interchain hydrogen bonds between two strands of DNA are broken or 'melted', generating unpaired template strands for DNA replication." [ISBN:071673706X, ISBN:0815316194]	"NAS"|"IBA"|"IEA"|"IDA"	JUND|TOP2A|CCNA2|PKM|TNNT1|MCM3|SLC29A1|TYMS|GAD2	9	4.5664e-12	0.0697674	129	0.428571	Gene Ontology Biological Process	GO:0006268	DNA unwinding involved in DNA replication	21
11019	duodenum; enterocytes[â‰¥Low]	"Enhanced"|"Supported"	PEBP1|AQP3|PPP1CB|LGALS3|STMN1|KRT8|CLDN4|CLDN3|S100A6|SLC9A3R1|ADGRG1|TAC3|JUND|DHFR|TOP2A|SLC2A1|TK1|RFC3|ANXA5|CCNA2|PKM|TNNT1|MCM3|SLC29A1|PDLIM3|H2AZ1|GSN|RRM2|CDKN2A	29	4.91327e-12	0.268519	108	0.0540037	Human Protein Atlas	HPA:0151301	duodenum; enterocytes[â‰¥Low]	537
21031	"Any process that results in a change in state or activity of a cell or an organism (in terms of movement, secretion, enzyme production, gene expression, etc.) as a result of a disturbance in organismal or cellular homeostasis, usually, but not necessarily, exogenous (e.g. temperature, humidity, ionizing radiation)." [GOC:mah]	"IEP"|"IC"|"NAS"|"HMP"|"TAS"|"IMP"|"ISS"|"IBA"|"ISO"|"IEA"|"IDA"	SMARCB1|TNC|YEATS4|SMC3|AQP3|ACTB|IGF1R|LGALS3|MT2A|PCLAF|CIRBP|KRT8|CLDN4|CLDN3|MAP1B|LPL|CCNB1|TAC3|S100A10|JUND|HMGA1|NASP|CDK4|TADA3|PIN1|CALM1|CD24|SPRR1A|H2AX|TOP2A|TOP2B|SLC2A1|FHL2|BRK1|PSIP1|CHAF1A|TUBA1A|SH3PXD2A|PHGDH|MYBL2|TK1|ANXA5|NGB|CCNA2|PKM|TNNT1|MCM3|BIRC5|SLC29A1|PTMA|INA|MCM2|PCNA|UHRF1|TYMS|GNG3|RAB25|EPCAM|SAP18|MBD3|RRM1|GSN|GAD2	63	4.9863e-12	0.488372	129	0.0163424	Gene Ontology Biological Process	GO:0006950	response to stress	3855
21031	"A DNA replication process that uses parental DNA as a template for the DNA-dependent DNA polymerases that synthesize the new strands." [GOC:mah, ISBN:0198506732]	"NAS"|"TAS"|"IMP"|"ISS"|"IBA"|"IEA"|"IDA"	JUND|MCAM|H2AX|TOP2A|CASP2|PHGDH|CCNA2|PKM|TNNT1|MCM3|SLC29A1|PTMA|TYMS|SAP18|GAD2|RAD51	16	6.50958e-12	0.124031	129	0.0987654	Gene Ontology Biological Process	GO:0006261	DNA-templated DNA replication	162
21031	"The process of restoring DNA after damage. Genomes are subject to damage by chemical and physical agents in the environment (e.g. UV and ionizing radiations, chemical mutagens, fungal and bacterial toxins, etc.) and by free radicals or alkylating agents endogenously generated in metabolism. DNA is also damaged because of errors during its replication. A variety of different DNA repair pathways h…	"NAS"|"TAS"|"IMP"|"IBA"|"IEA"|"IDA"	SMARCB1|YEATS4|SMC3|ACTB|PCLAF|JUND|NASP|CDK4|CALM1|SPRR1A|H2AX|TOP2A|BRK1|PSIP1|PHGDH|CCNA2|PKM|TNNT1|MCM3|SLC29A1|PTMA|INA|TYMS|EPCAM|SAP18|GAD2	26	6.72638e-12	0.20155	129	0.0430464	Gene Ontology Biological Process	GO:0006281	DNA repair	604
11019	colon; enterocytes[â‰¥Low]	"Enhanced"|"Supported"	PEBP1|PPP1CB|LGALS3|STMN1|KRT8|CLDN4|CLDN3|S100A6|SLC9A3R1|ADGRG1|BAG1|TAC3|JUND|DHFR|TOP2A|SLC2A1|TK1|RFC3|ANXA5|CCNA2|PKM|TNNT1|MCM3|SLC29A1|PDLIM3|H2AZ1|GSN|CDKN2A	28	7.92499e-12	0.259259	108	0.0554455	Human Protein Atlas	HPA:0131301	colon; enterocytes[â‰¥Low]	505
8286	Cell cycle	"WP"	SMC3|PKMYT1|SLC9A3R1|MCAM|DHFR|CDK4|TOP2A|ANXA5|CCNA2|PKM|TNNT1|MCM3|SLC29A1|PTMA|BLVRA|TYMS|RRM1	17	1.0157e-11	0.166667	102	0.141667	WikiPathways	WP:WP179	Cell cycle	120
21031	"Any process that modulates the frequency, rate or extent of the chemical reactions and pathways involving DNA." [GOC:ai]	"NAS"|"TAS"|"IMP"|"IEA"|"IDA"	SMARCB1|YEATS4|SMC3|ACTB|IGF1R|MCAM|NASP|CDK4|CALM1|SPRR1A|TOP2A|BRK1|PHGDH|ANXA5|CCNA2|PKM|TNNT1|MCM3|SLC29A1|PTMA|PERP|RRM1|GSN|GAD2	24	2.00194e-11	0.186047	129	0.0460653	Gene Ontology Biological Process	GO:0051052	regulation of DNA metabolic process	521
22097	"A protein complex that contains the GINS complex, Cdc45p, and the heterohexameric MCM complex, and that is involved in unwinding DNA during replication." [GOC:rb, PMID:19228417]	"IPI"|"ISS"|"IEA"	TOP2A|CCNA2|PKM|TNNT1|MCM3|SLC29A1|TYMS	7	2.1627e-11	0.0538462	130	0.636364	Gene Ontology Cellular Component branch	GO:0071162	CMG complex	11
21031	"Any process that results in a change in state or activity of a cell (in terms of movement, secretion, enzyme production, gene expression, etc.) as a result of a stimulus indicating damage to its DNA from environmental insults or errors during metabolism." [GOC:go_curators]	"NAS"|"TAS"|"IMP"|"IBA"|"IEA"|"IDA"	SMARCB1|YEATS4|SMC3|ACTB|PCLAF|CCNB1|JUND|NASP|CDK4|CALM1|CD24|SPRR1A|H2AX|TOP2A|BRK1|PSIP1|TUBA1A|PHGDH|CCNA2|PKM|TNNT1|MCM3|SLC29A1|PTMA|INA|TYMS|EPCAM|SAP18|RRM1|GAD2	30	3.043e-11	0.232558	129	0.0334821	Gene Ontology Biological Process	GO:0006974	DNA damage response	896
20212	"Binding to a protein." [GOC:go_curators]	"IPI"|"NAS"|"TAS"|"IMP"|"ISS"|"IBA"|"IEA"|"IDA"|"HDA"	CYFIP1|JPT1|SMARCB1|TNC|PEBP1|YEATS4|SMC3|AQP3|ACTB|IGF1R|PPP1CB|LGALS3|MT2A|TUBB3|FTH1|STMN1|PCLAF|S100A2|CIRBP|KRT8|KRT5|SAP30|CLDN4|CLDN3|MAP1B|FSCN1|S100A6|ASF1B|CRABP1|LPL|PKMYT1|SLC9A3R2|SLC9A3R1|ADGRG1|CCNB1|BAG1|TAC3|SERF2|JUND|MCAM|HMGA1|CDC6|DHFR|NASP|CDK4|TADA3|CDK1|PIN1|TCF3|CALM1|CD24|SPRR1A|H2AX|TOP2A|TOP2B|FEN1|MCM7|SLC2A1|FHL2|H__sapiens__4_-774108|BRK1|PSIP1|AKR1B1|DBI|FOXM1|CHAF…	126	3.63697e-11	0.976744	129	0.00849171	Gene Ontology Molecular Function	GO:0005515	protein binding	14838
22097	"That part of the nuclear content other than the chromosomes or the nucleolus." [GOC:ma, ISBN:0124325653]	"IPI"|"NAS"|"TAS"|"ISS"|"IBA"|"IEA"|"IDA"	SMARCB1|YEATS4|SMC3|AQP3|ACTB|PPP1CB|LGALS3|PCLAF|CIRBP|KRT8|SAP30|ASF1B|PKMYT1|SLC9A3R1|ADGRG1|SERF2|JUND|MCAM|CDC6|DHFR|NASP|CDK4|TADA3|CDK1|CALM1|CD24|SPRR1A|H2AX|TOP2A|FEN1|SLC2A1|FHL2|BRK1|CSRP2|SUMO2|PHGDH|ADAMTS7|RFC3|ANXA5|CCNA2|NDUFS8|PKM|TNNT1|MCM3|MCM4|SLC29A1|PTMA|INA|BLVRA|GSTP1|TYMS|DDT|EPCAM|PERP|RAD54L|RRM1|GSN|GAD2|SLC4A7|KRT18|RAD51|KRT17	62	4.24478e-11	0.476923	130	0.0146919	Gene Ontology Cellular Component branch	GO:0005654	nucleoplasm	4220
21031	"Any process that results in a change in state or activity of a cell or an organism (in terms of movement, secretion, enzyme production, gene expression, etc.) as a result of an abiotic (not derived from living organisms) stimulus." [GOC:hb]	"IEP"|"NAS"|"TAS"|"IMP"|"ISS"|"IBA"|"IEA"|"IDA"	CYFIP1|TNC|AQP3|IGF1R|PPP1CB|PCLAF|CIRBP|KRT8|KRT5|CLDN3|MAP1B|CCNB1|TADA3|PIN1|CALM1|H2AX|TOP2B|SLC2A1|FHL2|DBI|TUBA1A|SH3PXD2A|TK1|ANXA5|BIRC5|PTMA|PCNA|UHRF1|RAB25|EPCAM|SAP18|MBD3|GAD2	33	5.32099e-11	0.255814	129	0.0292553	Gene Ontology Biological Process	GO:0009628	response to abiotic stimulus	1128
11019	rectum; enterocytes[â‰¥Medium]	"Enhanced"|"Supported"	PPP1CB|LGALS3|STMN1|KRT8|CLDN4|CLDN3|S100A6|SLC9A3R1|ADGRG1|TAC3|JUND|DHFR|TOP2A|SLC2A1|TK1|ANXA5|CCNA2|PKM|MCM3|SLC29A1|PDLIM3|H2AZ1|GSN|CDKN2A	24	7.14894e-11	0.222222	108	0.0618557	Human Protein Atlas	HPA:0401302	rectum; enterocytes[â‰¥Medium]	388
22097	"Any subdivision of a chromosome along its length." [GOC:dos]	"IPI"|"NAS"|"TAS"|"IMP"|"IBA"|"IEA"|"IDA"|"HDA"	SMARCB1|SMC3|ACTB|PPP1CB|SLC9A3R1|CDK4|CALM1|CD24|H2AX|TOP2A|CCNA2|NDUFS8|PKM|TNNT1|MCM3|SLC29A1|PTMA|GAD2|SLC4A7|KRT17	20	8.53655e-11	0.153846	130	0.0497512	Gene Ontology Cellular Component branch	GO:0098687	chromosomal region	402
11019	rectum; enterocytes[â‰¥Low]	"Enhanced"|"Supported"	AQP3|PPP1CB|LGALS3|STMN1|KRT8|CLDN4|CLDN3|S100A6|SLC9A3R1|ADGRG1|TAC3|JUND|DHFR|TOP2A|SLC2A1|TK1|RFC3|ANXA5|CCNA2|PKM|TNNT1|MCM3|SLC29A1|PDLIM3|H2AZ1|GSN|CDKN2A	27	8.77577e-11	0.25	108	0.0526316	Human Protein Atlas	HPA:0401301	rectum; enterocytes[â‰¥Low]	513
22097	"A protein-DNA complex assembled at eukaryotic DNA replication origins immediately prior to the initiation of DNA replication. The preinitiation complex is formed by the assembly of additional proteins onto an existing prereplicative complex. In budding yeast, the additional proteins might include Cdc45p, Sld2p, Sld3p, Dpb11p, DNA polymerases, and others; in fission yeast the GINS complex is pres…	"IPI"|"ISS"|"IBA"|"IEA"	TOP2A|CCNA2|PKM|TNNT1|MCM3|SLC29A1|TYMS	7	1.11368e-10	0.0538462	130	0.538462	Gene Ontology Cellular Component branch	GO:0031261	DNA replication preinitiation complex	13
11019	appendix; enterocytes[â‰¥Medium]	"Enhanced"|"Supported"	PPP1CB|LGALS3|STMN1|KRT8|CLDN4|CLDN3|S100A6|SLC9A3R1|ADGRG1|BAG1|TAC3|JUND|TOP2A|SLC2A1|ANXA5|PKM|TNNT1|MCM3|SLC29A1|PDLIM3|H2AZ1|GSN|CDKN2A	23	1.38423e-10	0.212963	108	0.0635359	Human Protein Atlas	HPA:0031302	appendix; enterocytes[â‰¥Medium]	362
11019	small intestine; enterocytes[â‰¥Low]	"Enhanced"|"Supported"	PEBP1|AQP3|PPP1CB|LGALS3|STMN1|KRT8|CLDN4|CLDN3|S100A6|SLC9A3R1|ADGRG1|TAC3|JUND|DHFR|TOP2A|SLC2A1|RFC3|ANXA5|CCNA2|PKM|TNNT1|MCM3|SLC29A1|PDLIM3|H2AZ1|GSN|RRM2|CDKN2A	28	1.6635e-10	0.259259	108	0.0490368	Human Protein Atlas	HPA:0481301	small intestine; enterocytes[â‰¥Low]	571
10842	DNA strand elongation	"REAC"	H2AX|TOP2A|PHGDH|CCNA2|PKM|TNNT1|MCM3|SLC29A1|PTMA|TYMS	10	1.99836e-10	0.0900901	111	0.3125	Reactome pathways	REAC:R-HSA-69190	DNA strand elongation	32
21031	"Any process that results in a change in state or activity of a cell or an organism (in terms of movement, secretion, enzyme production, gene expression, etc.) as a result of an organic substance stimulus." [GOC:sm, PMID:23356676]	"IEP"|"IC"|"TAS"|"IGI"|"IMP"|"ISS"|"IBA"|"IEA"|"IDA"	CYFIP1|SMARCB1|TNC|AQP3|ACTB|IGF1R|MT2A|KRT8|CLDN4|CLDN3|MAP1B|LPL|CCNB1|MCAM|HMGA1|CDC6|DHFR|NASP|CDK4|PIN1|SPRR1A|TOP2B|FEN1|DBI|SH3PXD2A|SUMO2|CA9|PHGDH|MYBL2|ANXA5|DCK|NDUFS8|BIRC5|MCM5|SLC29A1|PTMA|BLVRA|MCM2|PCNA|HDAC1|RAB25|PERP|UCP2|RAD54L|MBD3|GSN|CDKN2A|GAD2|KRT18	49	3.02472e-10	0.379845	129	0.0185817	Gene Ontology Biological Process	GO:0010033	response to organic substance	2637
11019	skin 2; cells in spinous layer[â‰¥Medium]	"Enhanced"|"Supported"	SMARCB1|AQP3|PPP1CB|LGALS3|STMN1|S100A2|KRT5|SLC9A3R1|ADGRG1|TAC3|SERF2|JUND|CDC6|CDK4|CALM1|CD24|H2AX|TOP2A|SLC2A1|DBI|CSRP2|ANXA5|PKM|TNNT1|MCM3|SLC29A1|PTMA|DDT|GSN|GAD2	30	3.55254e-10	0.277778	108	0.0439239	Human Protein Atlas	HPA:0471412	skin 2; cells in spinous layer[â‰¥Medium]	683
21031	"The error-free repair of a double-strand break in DNA in which the centromere-proximal end of a broken chromosome searches for a homologous region in an intact chromosome. DNA synthesis initiates from the 3' end of the invading DNA strand, using the intact chromosome as the template, and progresses to the end of the chromosome." [GOC:elh, PMID:10357855]	"IBA"	TOP2A|CCNA2|PKM|TNNT1|MCM3|SLC29A1|TYMS	7	3.8204e-10	0.0542636	129	0.583333	Gene Ontology Biological Process	GO:0000727	double-strand break repair via break-induced replication	12
22097	"The part of the cytoplasm that does not contain organelles but which does contain other particulate matter, such as protein complexes." [GOC:hjd, GOC:jl]	"IEP"|"IPI"|"NAS"|"TAS"|"ISS"|"IBA"|"IEA"|"IDA"	CYFIP1|JPT1|PEBP1|SMC3|ACTB|PPP1CB|LGALS3|MT2A|FTH1|STMN1|KRT8|KRT5|MAP1B|FSCN1|S100A6|ASF1B|CRABP1|PKMYT1|SLC9A3R1|ADGRG1|CCNB1|PMAIP1|JUND|MCAM|HMGA1|DHFR|CDK4|TADA3|TCF3|SPRR1A|TOP2A|TOP2B|MCM7|SLC2A1|FHL2|DBI|FOXM1|TUBA1A|CSRP1|SUMO2|CASP2|MYBL2|TK1|ADAMTS7|RFC3|ANXA5|DCK|GCHFR|NDUFS8|MCM4|MCM6|BLVRA|MCM2|HDAC1|PTN|DDT|SAP18|MBD3|H2AZ1|RRM1|DUT|GSN|CDKN2A|GAD2|KLF4|SLC4A7|KRT18|RAD51|KRT17|CE…	70	3.9685e-10	0.538462	130	0.0127574	Gene Ontology Cellular Component branch	GO:0005829	cytosol	5487
20212	"Catalysis of the reaction: ATP + H2O = ADP + phosphate, in the presence of single-stranded DNA; drives the unwinding of a DNA helix." [GOC:jl]	"IMP"|"IBA"|"IDA"	TOP2A|PHGDH|CCNA2|PKM|TNNT1|MCM3|SLC29A1|GAD2	8	4.80776e-10	0.0620155	129	0.347826	Gene Ontology Molecular Function	GO:0017116	single-stranded DNA helicase activity	23
11019	appendix; enterocytes[â‰¥Low]	"Enhanced"|"Supported"	PEBP1|PPP1CB|LGALS3|STMN1|KRT8|CLDN4|CLDN3|S100A6|SLC9A3R1|ADGRG1|BAG1|TAC3|JUND|DHFR|TOP2A|SLC2A1|ANXA5|PKM|TNNT1|MCM3|SLC29A1|PDLIM3|H2AZ1|GSN|CDKN2A	25	8.96276e-10	0.231481	108	0.0523013	Human Protein Atlas	HPA:0031301	appendix; enterocytes[â‰¥Low]	478
21031	"A cellular process that results in a change in the spatial configuration of a DNA molecule. A conformation change can bend DNA, or alter the, twist, writhe, or linking number of a DNA molecule." [GOC:mah]	"NAS"|"IMP"|"IBA"|"IEA"|"IDA"	JUND|CD24|SPRR1A|TOP2A|PHGDH|CCNA2|PKM|TNNT1|MCM3|SLC29A1|TYMS|GAD2	12	9.38177e-10	0.0930233	129	0.12766	Gene Ontology Biological Process	GO:0071103	DNA conformation change	94
11019	skin 1; cells in spinous layer[â‰¥Low]	"Enhanced"|"Supported"	AQP3|PPP1CB|LGALS3|KRT5|SLC9A3R1|ADGRG1|TAC3|SERF2|JUND|CDC6|CDK4|CALM1|H2AX|TOP2A|SLC2A1|DBI|CSRP2|ANXA5|CCNA2|PKM|TNNT1|MCM3|SLC29A1|PTMA|HDAC1|DDT|UCP2|RAD54L|GSN|RRM2|GAD2	31	9.53459e-10	0.287037	108	0.0407895	Human Protein Atlas	HPA:0461411	skin 1; cells in spinous layer[â‰¥Low]	760
21031	"A process that is carried out at the cellular level which results in the assembly, arrangement of constituent parts, or disassembly of an organelle within a cell. An organelle is an organized structure of distinctive morphology and function. Includes the nucleus, mitochondria, plastids, vacuoles, vesicles, ribosomes and the cytoskeleton. Excludes the plasma membrane." [GOC:mah]	"NAS"|"TAS"|"IGI"|"EXP"|"IMP"|"ISS"|"IBA"|"IEA"|"IDA"	CYFIP1|SMARCB1|YEATS4|SMC3|ACTB|TUBB3|STMN1|PCLAF|CIRBP|KRT8|KRT5|CLDN3|MAP1B|FSCN1|PKMYT1|SLC9A3R1|CCNB1|TAC3|JUND|MCAM|CDC6|CDK4|TADA3|CD24|SPRR1A|H2AX|TOP2A|MCM7|AKR1B1|DBI|CHAF1A|SUMO2|PHGDH|NGB|GCHFR|CCNA2|NDUFS8|PKM|TNNT1|MCM3|MCM5|SLC29A1|PTMA|GSTP1|PTN|TYMS|RAB25|EPCAM|SAP18|MBD3|RRM1|RRM2|CDKN2A|GAD2|KLF4|SLC4A7|KRT17	57	1.24578e-09	0.44186	129	0.0157764	Gene Ontology Biological Process	GO:0006996	organelle organization	3613
22097	"A chromosome that encodes the nuclear genome and is found in the nucleus of a eukaryotic cell during the cell cycle phases when the nucleus is intact." [GOC:dph, GOC:mah]	"IPI"|"TAS"|"ISS"|"IBA"|"IEA"|"IDA"	SMARCB1|SMC3|CALM1|CD24|TOP2A|CCNA2|NDUFS8|PKM|TNNT1|MCM3|SLC29A1|PTMA|GSTP1|TYMS|GAD2	15	1.31219e-09	0.115385	130	0.0675676	Gene Ontology Cellular Component branch	GO:0000228	nuclear chromosome	222
10842	G1/S-Specific Transcription	"REAC"	MCAM|HMGA1|CDK4|CASP2|PTMA|BLVRA|HDAC1|TYMS|H2AZ1	9	1.59543e-09	0.0810811	111	0.333333	Reactome pathways	REAC:R-HSA-69205	G1/S-Specific Transcription	27
8286	G1 to S cell cycle control	"WP"	SLC9A3R1|DHFR|CDK4|TOP2A|CCNA2|PKM|TNNT1|MCM3|SLC29A1|PTMA|TYMS|RRM1	12	2.09229e-09	0.117647	102	0.1875	WikiPathways	WP:WP45	G1 to S cell cycle control	64
11019	skin 1; cells in basal layer[â‰¥Medium]	"Enhanced"|"Supported"	AQP3|PPP1CB|LGALS3|S100A2|KRT5|FSCN1|SLC9A3R1|ADGRG1|TAC3|SERF2|JUND|CDC6|CALM1|CD24|H2AX|TOP2A|FEN1|SLC2A1|FHL2|DBI|CSRP2|CCNA2|PKM|TNNT1|MCM3|UCP2|GSN|GAD2	28	2.34528e-09	0.259259	108	0.043956	Human Protein Atlas	HPA:0461392	skin 1; cells in basal layer[â‰¥Medium]	637
11019	colon; enterocytes[â‰¥Medium]	"Enhanced"|"Supported"	PPP1CB|LGALS3|STMN1|KRT8|CLDN4|CLDN3|S100A6|SLC9A3R1|ADGRG1|TAC3|JUND|TOP2A|SLC2A1|TK1|ANXA5|PKM|MCM3|SLC29A1|PDLIM3|H2AZ1|GSN|CDKN2A	22	2.87683e-09	0.203704	108	0.0580475	Human Protein Atlas	HPA:0131302	colon; enterocytes[â‰¥Medium]	379
10842	Unwinding of DNA	"REAC"	TOP2A|CCNA2|PKM|TNNT1|MCM3|SLC29A1|TYMS	7	3.3013e-09	0.0630631	111	0.583333	Reactome pathways	REAC:R-HSA-176974	Unwinding of DNA	12
11019	small intestine; endocrine cells[â‰¥Medium]	"Enhanced"|"Supported"	PEBP1|AQP3|PPP1CB|LGALS3|STMN1|KRT8|CLDN4|CLDN3|S100A6|SLC9A3R1|ADGRG1|TAC3|JUND|DHFR|TOP2A|SLC2A1|RFC3|ANXA5|PKM|MCM3|PDLIM3|GSN|RRM2|CDKN2A	24	3.31794e-09	0.222222	108	0.0517241	Human Protein Atlas	HPA:0481292	small intestine; endocrine cells[â‰¥Medium]	464
11019	rectum; endocrine cells[High]	"Enhanced"|"Supported"	PPP1CB|LGALS3|STMN1|KRT8|CLDN4|CLDN3|SLC9A3R1|ADGRG1|TAC3|JUND|DHFR|TOP2A|SLC2A1|ANXA5|PKM|MCM3|PDLIM3|GSN|CDKN2A	19	3.60352e-09	0.175926	108	0.0698529	Human Protein Atlas	HPA:0401293	rectum; endocrine cells[High]	272
21031	"The process in which interchain hydrogen bonds between two strands of DNA are broken or 'melted', generating a region of unpaired single strands." [GOC:isa_complete, GOC:mah]	"NAS"|"IMP"|"IBA"|"IEA"|"IDA"	JUND|CD24|TOP2A|PHGDH|CCNA2|PKM|TNNT1|MCM3|SLC29A1|TYMS|GAD2	11	3.91922e-09	0.0852713	129	0.1375	Gene Ontology Biological Process	GO:0032508	DNA duplex unwinding	80
21031	"Any process in which a new genotype is formed by reassortment of genes resulting in gene combinations different from those that were present in the parents. In eukaryotes genetic recombination can occur by chromosome assortment, intrachromosomal recombination, or nonreciprocal interchromosomal recombination. Interchromosomal recombination occurs by crossing over. In bacteria it may occur by gene…	"TAS"|"IMP"|"ISS"|"IBA"|"IEA"|"IDA"	YEATS4|ACTB|CDK1|CALM1|CD24|SPRR1A|H2AX|TOP2A|CCNA2|PKM|TNNT1|MCM3|SLC29A1|INA|GSTP1|TYMS|EPCAM|GAD2	18	4.17589e-09	0.139535	129	0.0538922	Gene Ontology Biological Process	GO:0006310	DNA recombination	334
21031	"The DNA-dependent DNA replication that occurs in the nucleus of eukaryotic organisms as part of the cell cycle." [GOC:mtg_cell_cycle]	"TAS"|"ISS"|"IBA"|"IEA"|"IDA"	H2AX|CASP2|CCNA2|PKM|MCM3|SLC29A1|PTMA|TYMS|GAD2	9	4.91015e-09	0.0697674	129	0.219512	Gene Ontology Biological Process	GO:0033260	nuclear DNA replication	41
22097	"A hexameric protein complex required for the initiation and regulation of DNA replication." [GOC:jl, PMID:11282021]	"IPI"|"IMP"|"IBA"|"IEA"|"IDA"	TOP2A|CCNA2|PKM|TNNT1|MCM3|SLC29A1	6	5.36947e-09	0.0461538	130	0.545455	Gene Ontology Cellular Component branch	GO:0042555	MCM complex	11
22097	"The internal volume enclosed by the membranes of a particular organelle; includes the volume enclosed by a single organelle membrane, e.g. endoplasmic reticulum lumen, or the volume enclosed by the innermost of the two lipid bilayers of an organelle envelope, e.g. nuclear lumen." [GOC:jl, GOC:mah]	"IPI"|"NAS"|"TAS"|"ISS"|"IBA"|"IEA"|"IDA"	CYFIP1|SMARCB1|TNC|YEATS4|SMC3|AQP3|ACTB|PPP1CB|LGALS3|FTH1|PCLAF|CIRBP|KRT8|SAP30|ASF1B|PKMYT1|SLC9A3R1|ADGRG1|TAC3|SERF2|JUND|MCAM|CDC6|DHFR|NASP|CDK4|TADA3|CDK1|CALM1|CD24|SPRR1A|H2AX|TOP2A|FEN1|SLC2A1|FHL2|H__sapiens__4_-774108|BRK1|CSRP2|TUBA1A|SH3PXD2A|SUMO2|CA9|PHGDH|ADAMTS7|RFC3|ANXA5|NGB|DCK|CCNA2|NDUFS8|PKM|TNNT1|MCM3|MCM4|SLC29A1|PTMA|INA|BLVRA|MCM2|HDAC1|GSTP1|TYMS|DDT|EPCAM|PERP|RAD5…	76	5.80842e-09	0.584615	130	0.0114166	Gene Ontology Cellular Component branch	GO:0043233	organelle lumen	6657
22097	"An organelle lumen that is part of an intracellular organelle." [GOC:mah]	"IPI"|"NAS"|"TAS"|"ISS"|"IBA"|"IEA"|"IDA"	CYFIP1|SMARCB1|TNC|YEATS4|SMC3|AQP3|ACTB|PPP1CB|LGALS3|FTH1|PCLAF|CIRBP|KRT8|SAP30|ASF1B|PKMYT1|SLC9A3R1|ADGRG1|TAC3|SERF2|JUND|MCAM|CDC6|DHFR|NASP|CDK4|TADA3|CDK1|CALM1|CD24|SPRR1A|H2AX|TOP2A|FEN1|SLC2A1|FHL2|H__sapiens__4_-774108|BRK1|CSRP2|TUBA1A|SH3PXD2A|SUMO2|CA9|PHGDH|ADAMTS7|RFC3|ANXA5|NGB|DCK|CCNA2|NDUFS8|PKM|TNNT1|MCM3|MCM4|SLC29A1|PTMA|INA|BLVRA|MCM2|HDAC1|GSTP1|TYMS|DDT|EPCAM|PERP|RAD5…	76	5.80842e-09	0.584615	130	0.0114166	Gene Ontology Cellular Component branch	GO:0070013	intracellular organelle lumen	6657
22097	"The enclosed volume within a sealed membrane or between two sealed membranes. Encompasses the volume enclosed by the membranes of a particular organelle, e.g. endoplasmic reticulum lumen, or the space between the two lipid bilayers of a double membrane surrounding an organelle, e.g. nuclear envelope lumen." [GOC:add, GOC:mah]	"IPI"|"NAS"|"TAS"|"ISS"|"IBA"|"IEA"|"IDA"	CYFIP1|SMARCB1|TNC|YEATS4|SMC3|AQP3|ACTB|PPP1CB|LGALS3|FTH1|PCLAF|CIRBP|KRT8|SAP30|ASF1B|PKMYT1|SLC9A3R1|ADGRG1|TAC3|SERF2|JUND|MCAM|CDC6|DHFR|NASP|CDK4|TADA3|CDK1|CALM1|CD24|SPRR1A|H2AX|TOP2A|FEN1|SLC2A1|FHL2|H__sapiens__4_-774108|BRK1|CSRP2|TUBA1A|SH3PXD2A|SUMO2|CA9|PHGDH|ADAMTS7|RFC3|ANXA5|NGB|DCK|CCNA2|NDUFS8|PKM|TNNT1|MCM3|MCM4|SLC29A1|PTMA|INA|BLVRA|MCM2|HDAC1|GSTP1|TYMS|DDT|EPCAM|PERP|RAD5…	76	5.80842e-09	0.584615	130	0.0114166	Gene Ontology Cellular Component branch	GO:0031974	membrane-enclosed lumen	6657
21031	"Any process that results in a change in state or activity of a cell (in terms of movement, secretion, enzyme production, gene expression, etc.) as a result of a stimulus. The process begins with detection of the stimulus by a cell and ends with a change in state or activity or the cell." [GOC:bf, GOC:jl]	"IEP"|"IC"|"NAS"|"IGI"|"TAS"|"IMP"|"ISS"|"IBA"|"IEA"|"ISO"|"IDA"	CYFIP1|SMARCB1|TNC|PEBP1|YEATS4|SMC3|AQP3|ACTB|IGF1R|PPP1CB|LGALS3|MT2A|TUBB3|STMN1|PCLAF|KRT8|SAP30|MAP1B|S100A6|CRABP1|LPL|SLC9A3R2|SLC9A3R1|ADGRG1|CCNB1|BAG1|SERF2|JUND|MCAM|HMGA1|DHFR|NASP|CDK4|TADA3|PIN1|CALM1|CD24|SPRR1A|H2AX|TOP2A|TOP2B|FEN1|MCM7|FHL2|BRK1|PSIP1|DBI|TUBA1A|SUMO2|CA9|PHGDH|MYBL2|ANXA5|DCK|CCNA2|NDUFS8|PKM|TNNT1|MCM3|BIRC5|MCM5|SLC29A1|PTMA|INA|BLVRA|MCM2|PCNA|UHRF1|CXCR4|TY…	84	6.70961e-09	0.651163	129	0.0113606	Gene Ontology Biological Process	GO:0051716	cellular response to stimulus	7394
21031	"The error-free repair of a double-strand break in DNA in which the broken DNA molecule is repaired using homologous sequences. A strand in the broken DNA searches for a homologous region in an intact chromosome to serve as the template for DNA synthesis. The restoration of two intact DNA molecules results in the exchange, reciprocal or nonreciprocal, of genetic material between the intact DNA mo…	"TAS"|"IMP"|"IBA"|"IEA"|"IDA"	YEATS4|ACTB|CALM1|H2AX|TOP2A|CCNA2|PKM|TNNT1|MCM3|SLC29A1|INA|TYMS|EPCAM|GAD2	14	7.4076e-09	0.108527	129	0.0795455	Gene Ontology Biological Process	GO:0000724	double-strand break repair via homologous recombination	176
8484	DNA replication	"KEGG"	H2AX|TOP2A|PHGDH|CCNA2|PKM|TNNT1|MCM3|SLC29A1|PTMA	9	8.26588e-09	0.0989011	91	0.25	KEGG	KEGG:03030	DNA replication	36
21031	"The process in which a transformation is induced in the geometry of a DNA double helix, resulting in a change in twist, writhe, or both, but with no change in linking number. Includes the unwinding of double-stranded DNA by helicases." [GOC:mah]	"NAS"|"IMP"|"IBA"|"IEA"|"IDA"	JUND|CD24|TOP2A|PHGDH|CCNA2|PKM|TNNT1|MCM3|SLC29A1|TYMS|GAD2	11	8.87193e-09	0.0852713	129	0.127907	Gene Ontology Biological Process	GO:0032392	DNA geometric change	86
21031	"Any nuclear DNA replication that is involved in a mitotic cell cycle." [GO_REF:0000060, GOC:TermGenie]	"IBA"|"IEA"|"IDA"	CASP2|CCNA2|PKM|MCM3|SLC29A1|TYMS|GAD2	7	9.14552e-09	0.0542636	129	0.411765	Gene Ontology Biological Process	GO:1902969	mitotic DNA replication	17
8286	DNA replication	"WP"	MCAM|TOP2A|PHGDH|CCNA2|PKM|TNNT1|MCM3|SLC29A1|PTMA|TYMS	10	9.36856e-09	0.0980392	102	0.238095	WikiPathways	WP:WP466	DNA replication	42
21031	"A DNA repair process that involves the exchange, reciprocal or nonreciprocal, of genetic material between the broken DNA molecule and a homologous DNA region." [GOC:elh]	"TAS"|"IMP"|"IBA"|"IEA"|"IDA"	YEATS4|ACTB|CALM1|H2AX|TOP2A|CCNA2|PKM|TNNT1|MCM3|SLC29A1|INA|TYMS|EPCAM|GAD2	14	1.08488e-08	0.108527	129	0.0773481	Gene Ontology Biological Process	GO:0000725	recombinational repair	181
11019	colon; endocrine cells[â‰¥Low]	"Enhanced"|"Supported"	PEBP1|PPP1CB|LGALS3|STMN1|KRT8|CLDN4|CLDN3|S100A6|SLC9A3R1|ADGRG1|TAC3|JUND|DHFR|TOP2A|SLC2A1|TK1|RFC3|ANXA5|PKM|MCM3|PDLIM3|GSN|CDKN2A	23	1.16076e-08	0.212963	108	0.0512249	Human Protein Atlas	HPA:0131291	colon; endocrine cells[â‰¥Low]	449
21031	"The DNA-dependent DNA replication that takes place as part of the cell cycle." [GOC:mtg_cell_cycle]	"TAS"|"ISS"|"IBA"|"IEA"|"IDA"	H2AX|CASP2|CCNA2|PKM|MCM3|SLC29A1|PTMA|TYMS|GAD2	9	1.21666e-08	0.0697674	129	0.2	Gene Ontology Biological Process	GO:0044786	cell cycle DNA replication	45
11019	rectum; endocrine cells[â‰¥Medium]	"Enhanced"|"Supported"	AQP3|PPP1CB|LGALS3|STMN1|KRT8|CLDN4|CLDN3|S100A6|SLC9A3R1|ADGRG1|TAC3|JUND|DHFR|TOP2A|SLC2A1|RFC3|ANXA5|PKM|MCM3|PDLIM3|GSN|CDKN2A	22	1.2184e-08	0.203704	108	0.0539216	Human Protein Atlas	HPA:0401292	rectum; endocrine cells[â‰¥Medium]	408
22097	"A macromolecular complex containing both protein and DNA molecules." [GOC:mah]	"IPI"|"NAS"|"TAS"|"ISS"|"ISA"|"IBA"|"IEA"|"ISO"|"IDA"|"HDA"	SMARCB1|YEATS4|SMC3|ACTB|ASF1B|SERF2|JUND|CDC6|DHFR|NASP|CDK1|CALM1|SPRR1A|TOP2A|SLC2A1|BRK1|PSIP1|CCNA2|PKM|TNNT1|MCM3|SLC29A1|PTMA|INA|BLVRA|TYMS|PERP|UCP2|RRM1|GSN|GAD2|RAD51	32	1.22039e-08	0.246154	130	0.0222841	Gene Ontology Cellular Component branch	GO:0032993	protein-DNA complex	1436
21031	"The repair of double-strand breaks in DNA via homologous and nonhomologous mechanisms to reform a continuous DNA helix." [GOC:elh]	"NAS"|"TAS"|"IMP"|"IBA"|"IEA"|"IDA"	SMARCB1|YEATS4|ACTB|CALM1|SPRR1A|H2AX|TOP2A|BRK1|CCNA2|PKM|TNNT1|MCM3|SLC29A1|INA|TYMS|EPCAM|GAD2	17	1.28307e-08	0.131783	129	0.0550162	Gene Ontology Biological Process	GO:0006302	double-strand break repair	309
11019	duodenum; endocrine cells[â‰¥Medium]	"Enhanced"|"Supported"	PEBP1|AQP3|PPP1CB|LGALS3|STMN1|KRT8|CLDN4|CLDN3|S100A6|SLC9A3R1|ADGRG1|JUND|DHFR|TOP2A|SLC2A1|RFC3|ANXA5|PKM|MCM3|PDLIM3|GSN|RRM2|CDKN2A	23	1.38753e-08	0.212963	108	0.0507726	Human Protein Atlas	HPA:0151292	duodenum; endocrine cells[â‰¥Medium]	453
11019	duodenum; endocrine cells[â‰¥Low]	"Enhanced"|"Supported"	PEBP1|AQP3|PPP1CB|LGALS3|STMN1|KRT8|CLDN4|CLDN3|S100A6|SLC9A3R1|ADGRG1|TAC3|JUND|DHFR|TOP2A|SLC2A1|RFC3|ANXA5|PKM|MCM3|PDLIM3|GSN|RRM2|CDKN2A	24	1.39817e-08	0.222222	108	0.0482897	Human Protein Atlas	HPA:0151291	duodenum; endocrine cells[â‰¥Low]	497
11019	small intestine; endocrine cells[â‰¥Low]	"Enhanced"|"Supported"	PEBP1|AQP3|PPP1CB|LGALS3|STMN1|KRT8|CLDN4|CLDN3|S100A6|SLC9A3R1|ADGRG1|TAC3|JUND|DHFR|TOP2A|SLC2A1|RFC3|ANXA5|PKM|MCM3|PDLIM3|GSN|RRM2|CDKN2A	24	1.4578e-08	0.222222	108	0.0481928	Human Protein Atlas	HPA:0481291	small intestine; endocrine cells[â‰¥Low]	498
21031	"The biological process whose specific outcome is the progression of an anatomical structure from an initial condition to its mature state. This process begins with the formation of the structure and ends with the mature structure, whatever form that may be including its natural destruction. An anatomical structure is any biological entity that occupies space and is distinguished from its surroun…	"IEP"|"HEP"|"NAS"|"TAS"|"IGI"|"IMP"|"ISS"|"IBA"|"IEA"|"ISO"|"IDA"	CYFIP1|SMARCB1|TNC|AQP3|ACTB|IGF1R|LGALS3|TUBB3|STMN1|KRT8|KRT5|SAP30|CLDN4|CLDN3|MAP1B|S100A6|ASF1B|LPL|SLC9A3R2|SLC9A3R1|TAC3|SERF2|S100A10|HMGA1|CDC6|NASP|CDK4|TADA3|CDK1|PIN1|TCF3|CALM1|CD24|SPRR1A|TOP2B|FEN1|MCM7|FHL2|AKR1B1|DBI|FOXM1|CHAF1A|TUBA1A|SH3PXD2A|CSRP1|CA9|ANXA5|DCK|GCHFR|BIRC5|MCM5|SLC29A1|PTMA|BLVRA|MCM2|PCNA|UHRF1|HDAC1|PTN|PSMC3IP|PDLIM3|CDC45|RAB25|PERP|SAP18|RAD54L|MBD3|H2AZ…	73	1.65497e-08	0.565891	129	0.012375	Gene Ontology Biological Process	GO:0048856	anatomical structure development	5899
21031	"Any process that modulates the frequency, rate or extent of DNA replication." [GOC:go_curators]	"NAS"|"TAS"|"IMP"|"IEA"|"IDA"	SMC3|MCAM|CDK4|TOP2A|PHGDH|ANXA5|CCNA2|PKM|TNNT1|MCM3|SLC29A1|PTMA	12	2.43323e-08	0.0930233	129	0.097561	Gene Ontology Biological Process	GO:0006275	regulation of DNA replication	123
21031	"The cell cycle process by which a cell commits to entering the next cell cycle phase." [GOC:mtg_cell_cycle]	"NAS"|"TAS"|"IMP"|"IBA"|"IEA"|"IDA"	SMARCB1|ACTB|PKMYT1|SLC9A3R1|MCAM|DHFR|CDK4|CDK1|CALM1|BRK1|TUBA1A|ANXA5|NDUFS8|TYMS|SAP18|H2AZ1|RRM1|GSN|GAD2|KRT17|CENPH	21	2.44138e-08	0.162791	129	0.0391061	Gene Ontology Biological Process	GO:0044770	cell cycle phase transition	537
11019	small intestine; goblet cells[â‰¥Medium]	"Enhanced"|"Supported"	PEBP1|AQP3|PPP1CB|LGALS3|STMN1|KRT8|CLDN4|CLDN3|TAC3|JUND|TOP2A|SLC2A1|ANXA5|TNNT1|MCM3|PDLIM3|MBD3|GSN|RRM2|CDKN2A	20	2.47919e-08	0.185185	108	0.0584795	Human Protein Atlas	HPA:0480892	small intestine; goblet cells[â‰¥Medium]	342
20212	"Catalytic activity that acts to modify DNA." [GOC:molecular_function_refactoring, GOC:pdt]	"TAS"|"IMP"|"IBA"|"IEA"|"IDA"	SMC3|JUND|CD24|SPRR1A|H2AX|TOP2A|PHGDH|CCNA2|PKM|TNNT1|MCM3|SLC29A1|PTMA|EPCAM|GAD2	15	2.92176e-08	0.116279	129	0.0604839	Gene Ontology Molecular Function	GO:0140097	catalytic activity, acting on DNA	248
11019	placenta; cytotrophoblasts[â‰¥Low]	"Enhanced"|"Supported"	ACTB|STMN1|KRT8|CLDN4|TAC3|DHFR|CALM1|CD24|TOP2A|TOP2B|FHL2|DBI|RFC3|ANXA5|CCNA2|PKM|SLC29A1|PTMA|INA|DDT|MBD3|CDKN2A|GAD2	23	3.73547e-08	0.212963	108	0.0483193	Human Protein Atlas	HPA:0381191	placenta; cytotrophoblasts[â‰¥Low]	476
10842	Activation of ATR in response to replication stress	"REAC"	MCAM|TOP2A|PHGDH|CCNA2|PKM|TNNT1|MCM3|SLC29A1|TYMS	9	3.88935e-08	0.0810811	111	0.243243	Reactome pathways	REAC:R-HSA-176187	Activation of ATR in response to replication stress	37
21031	"Any process that modulates a measurable attribute of any biological process, quality or function." [GOC:dph, GOC:isa_complete, GOC:mah, GOC:pr, GOC:vw]	"IEP"|"IC"|"NAS"|"IGI"|"TAS"|"HMP"|"IMP"|"ISS"|"IBA"|"IEA"|"ISO"|"IDA"	CYFIP1|SMARCB1|TNC|PEBP1|YEATS4|SMC3|AQP3|ACTB|IGF1R|PPP1CB|LGALS3|MT2A|TUBB3|FTH1|STMN1|PCLAF|CIRBP|KRT8|KRT5|SAP30|CLDN4|CLDN3|MAP1B|FSCN1|S100A6|CRABP1|LPL|PKMYT1|SLC9A3R2|SLC9A3R1|ADGRG1|CCNB1|BAG1|PMAIP1|TAC3|SERF2|S100A10|JUND|MCAM|HMGA1|DHFR|NASP|CDK4|TADA3|CDK1|PIN1|CALM1|CD24|SPRR1A|H2AX|TOP2A|FEN1|MCM7|SLC2A1|FHL2|H__sapiens__4_-774108|BRK1|DBI|CHAF1A|CSRP2|TUBA1A|CSRP1|SUMO2|CA9|PHGDH|…	112	5.39015e-08	0.868217	129	0.00883281	Gene Ontology Biological Process	GO:0065007	biological regulation	12680
21031	"Any process that results in a change in state or activity of a cell or an organism (in terms of movement, secretion, enzyme production, gene expression, etc.) as a result of a chemical stimulus." [GOC:jl]	"IEP"|"IC"|"TAS"|"IGI"|"IMP"|"ISS"|"IBA"|"IEA"|"IDA"	CYFIP1|SMARCB1|TNC|AQP3|ACTB|IGF1R|LGALS3|MT2A|KRT8|CLDN4|CLDN3|MAP1B|LPL|CCNB1|SERF2|MCAM|HMGA1|CDC6|DHFR|NASP|CDK4|PIN1|SPRR1A|TOP2A|TOP2B|FEN1|FHL2|DBI|SH3PXD2A|SUMO2|CA9|PHGDH|MYBL2|ANXA5|DCK|NDUFS8|BIRC5|MCM5|SLC29A1|PTMA|BLVRA|MCM2|PCNA|UHRF1|HDAC1|GNG3|RAB25|EPCAM|PERP|UCP2|RAD54L|MBD3|DUT|GSN|CDKN2A|GAD2|KRT18	57	5.7033e-08	0.44186	129	0.0144049	Gene Ontology Biological Process	GO:0042221	response to chemical	3957
20045	Factor: E2F-4; motif: SNGGGCGGGAANN; match class: 1	"TF"	CYFIP1|JPT1|SMARCB1|TNC|PEBP1|YEATS4|SMC3|AQP3|ACTB|IGF1R|PPP1CB|LGALS3|MT2A|TUBB3|FTH1|STMN1|PCLAF|CIRBP|KRT8|SAP30|CLDN4|CLDN3|MAP1B|FSCN1|S100A6|ASF1B|CRABP1|LPL|PKMYT1|SLC9A3R2|SLC9A3R1|ADGRG1|CCNB1|BAG1|PMAIP1|TAC3|SERF2|S100A10|JUND|HMGA1|CDC6|DHFR|NASP|CDK4|TADA3|CDK1|PIN1|CALM1|CD24|SPRR1A|H2AX|TOP2A|TOP2B|MCM7|SLC2A1|FHL2|H__sapiens__4_-774108|BRK1|PSIP1|AKR1B1|DBI|FOXM1|CHAF1A|CSRP2|TUB…	123	6.15219e-08	0.946154	130	0.00857442	Transfac transcription factor binding site predictions	TF:M09894_1	Factor: E2F-4; motif: SNGGGCGGGAANN; match class: 1	14345
21031	"A process that results in the assembly, arrangement of constituent parts, or disassembly of a cellular component." [GOC:ai, GOC:jl, GOC:mah]	"IPI"|"NAS"|"IC"|"TAS"|"IGI"|"EXP"|"IMP"|"ISS"|"IBA"|"IEA"|"ISO"|"IDA"|"HDA"	CYFIP1|SMARCB1|TNC|YEATS4|SMC3|ACTB|IGF1R|LGALS3|TUBB3|STMN1|PCLAF|CIRBP|KRT8|KRT5|CLDN4|CLDN3|MAP1B|FSCN1|S100A6|ASF1B|LPL|PKMYT1|SLC9A3R1|CCNB1|TAC3|JUND|MCAM|HMGA1|CDC6|NASP|CDK4|TADA3|PIN1|CALM1|CD24|SPRR1A|H2AX|TOP2A|TOP2B|MCM7|SLC2A1|BRK1|PSIP1|AKR1B1|DBI|CHAF1A|CSRP1|SUMO2|CASP2|CA9|PHGDH|NGB|DCK|GCHFR|CCNA2|NDUFS8|PKM|TNNT1|MCM3|MCM5|SLC29A1|PTMA|INA|BLVRA|PCNA|UHRF1|GSTP1|PTN|TYMS|PSMC3I…	87	6.51331e-08	0.674419	129	0.0106735	Gene Ontology Biological Process	GO:0016043	cellular component organization	8151
22097	"The volume enclosed by the nuclear inner membrane." [GOC:mah, GOC:pz]	"IPI"|"NAS"|"TAS"|"ISS"|"IBA"|"IEA"|"IDA"	SMARCB1|YEATS4|SMC3|AQP3|ACTB|PPP1CB|LGALS3|PCLAF|CIRBP|KRT8|SAP30|ASF1B|PKMYT1|SLC9A3R1|ADGRG1|TAC3|SERF2|JUND|MCAM|CDC6|DHFR|NASP|CDK4|TADA3|CDK1|CALM1|CD24|SPRR1A|H2AX|TOP2A|FEN1|SLC2A1|FHL2|BRK1|CSRP2|TUBA1A|SH3PXD2A|SUMO2|PHGDH|ADAMTS7|RFC3|ANXA5|CCNA2|NDUFS8|PKM|TNNT1|MCM3|MCM4|SLC29A1|PTMA|INA|BLVRA|GSTP1|TYMS|DDT|EPCAM|PERP|RAD54L|RRM1|GSN|CDKN2A|GAD2|SLC4A7|KRT18|RAD51|KRT17	66	6.94101e-08	0.507692	130	0.0119544	Gene Ontology Cellular Component branch	GO:0031981	nuclear lumen	5521
11019	duodenum; goblet cells[â‰¥Low]	"Enhanced"|"Supported"	PEBP1|AQP3|PPP1CB|LGALS3|STMN1|KRT8|CLDN4|CLDN3|TAC3|JUND|DHFR|TOP2A|FEN1|SLC2A1|ANXA5|MCM3|PDLIM3|MBD3|GSN|RRM2|CDKN2A	21	7.38609e-08	0.194444	108	0.0518519	Human Protein Atlas	HPA:0150891	duodenum; goblet cells[â‰¥Low]	405
11019	colon; endocrine cells[â‰¥Medium]	"Enhanced"|"Supported"	PPP1CB|LGALS3|STMN1|KRT8|CLDN4|CLDN3|S100A6|SLC9A3R1|ADGRG1|TAC3|JUND|DHFR|TOP2A|SLC2A1|TK1|ANXA5|PKM|MCM3|PDLIM3|GSN|CDKN2A	21	7.38609e-08	0.194444	108	0.0518519	Human Protein Atlas	HPA:0131292	colon; endocrine cells[â‰¥Medium]	405
11019	skin 2; fibrohistiocytic cells[â‰¥Low]	"Enhanced"|"Supported"	SMARCB1|ACTB|PPP1CB|LGALS3|STMN1|MAP1B|FSCN1|S100A6|ADGRG1|TAC3|SERF2|S100A10|CDC6|DHFR|CALM1|CD24|H2AX|TOP2A|TOP2B|FEN1|SLC2A1|DBI|CSRP2|PKM|TNNT1|MCM3|PTMA|TYMS|RAD54L|MBD3|GSN|RRM2|KRT18	33	8.40665e-08	0.305556	108	0.0323213	Human Protein Atlas	HPA:0471441	skin 2; fibrohistiocytic cells[â‰¥Low]	1021
14819	hsa-miR-34a-5p	"MIRNA"	IGF1R|STMN1|S100A2|MAP1B|ADGRG1|CDC6|DHFR|PIN1|H2AX|TOP2A|FHL2|CCNA2|NDUFS8|PKM|TNNT1|MCM3|SLC29A1|INA|BLVRA|HDAC1|RAD54L|H2AZ1|RRM1|GSN|RRM2|GAD2	26	8.87671e-08	0.214876	121	0.0357143	mirTarBase miRNA targets	MIRNA:hsa-miR-34a-5p	hsa-miR-34a-5p	728
11019	rectum; goblet cells[â‰¥Low]	"Enhanced"|"Supported"	PPP1CB|LGALS3|STMN1|KRT8|CLDN4|CLDN3|TAC3|JUND|DHFR|TOP2A|FEN1|SLC2A1|ANXA5|PKM|TNNT1|MCM3|PDLIM3|MBD3|GSN|RRM2|CDKN2A	21	9.25241e-08	0.194444	108	0.0512195	Human Protein Atlas	HPA:0400891	rectum; goblet cells[â‰¥Low]	410
11019	rectum; endocrine cells[â‰¥Low]	"Enhanced"|"Supported"	AQP3|PPP1CB|LGALS3|STMN1|KRT8|CLDN4|CLDN3|S100A6|SLC9A3R1|ADGRG1|TAC3|JUND|DHFR|TOP2A|SLC2A1|RFC3|ANXA5|PKM|MCM3|PDLIM3|GSN|CDKN2A	22	9.50216e-08	0.203704	108	0.0484581	Human Protein Atlas	HPA:0401291	rectum; endocrine cells[â‰¥Low]	454
21031	"The process in which DNA-dependent DNA replication is started; it begins when specific sequences, known as origins of replication, are recognized and bound by the origin recognition complex, followed by DNA unwinding." [PMID:28209641]	"NAS"|"TAS"|"IMP"|"IBA"|"IEA"	MCAM|TOP2A|CCNA2|PKM|TNNT1|MCM3|SLC29A1|TYMS	8	9.55386e-08	0.0620155	129	0.216216	Gene Ontology Biological Process	GO:0006270	DNA replication initiation	37
11019	small intestine; goblet cells[â‰¥Low]	"Enhanced"|"Supported"	PEBP1|AQP3|PPP1CB|LGALS3|STMN1|KRT8|CLDN4|CLDN3|TAC3|JUND|DHFR|TOP2A|SLC2A1|ANXA5|TNNT1|MCM3|PDLIM3|MBD3|GSN|RRM2|CDKN2A	21	9.67498e-08	0.194444	108	0.0510949	Human Protein Atlas	HPA:0480891	small intestine; goblet cells[â‰¥Low]	411
11019	small intestine; endocrine cells[High]	"Enhanced"|"Supported"	AQP3|PPP1CB|STMN1|KRT8|CLDN4|CLDN3|SLC9A3R1|ADGRG1|TAC3|JUND|TOP2A|SLC2A1|RFC3|ANXA5|PDLIM3|GSN|RRM2|CDKN2A	18	9.69972e-08	0.166667	108	0.0618557	Human Protein Atlas	HPA:0481293	small intestine; endocrine cells[High]	291
11019	skin 2; lymphocytes[â‰¥Low]	"Enhanced"|"Supported"	SMARCB1|ACTB|PPP1CB|LGALS3|STMN1|S100A2|S100A6|ADGRG1|TAC3|SERF2|JUND|CDC6|DHFR|CALM1|H2AX|TOP2B|SLC2A1|DBI|CSRP2|PKM|MCM3|SLC29A1|PTMA|INA|DDT|RAD54L|MBD3|GSN|KRT18	29	1.02305e-07	0.268519	108	0.0361596	Human Protein Atlas	HPA:0471471	skin 2; lymphocytes[â‰¥Low]	802
11019	colon; goblet cells[â‰¥Low]	"Enhanced"|"Supported"	PEBP1|PPP1CB|LGALS3|STMN1|KRT8|CLDN4|CLDN3|TAC3|JUND|DHFR|TOP2A|SLC2A1|TK1|ANXA5|TNNT1|MCM3|PDLIM3|MBD3|GSN|RRM2|CDKN2A	21	1.05747e-07	0.194444	108	0.0508475	Human Protein Atlas	HPA:0130891	colon; goblet cells[â‰¥Low]	413
22097	"The end of a linear chromosome, required for the integrity and maintenance of the end. A chromosome telomere usually includes a region of telomerase-encoded repeats the length of which rarely exceeds 20 bp each and that permits the formation of a telomeric loop (T-loop). The telomeric repeat region is usually preceded by a sub-telomeric region that is gene-poor but rich in repetitive elements. S…	"IEA"|"IDA"|"HDA"	PPP1CB|CDK4|CALM1|H2AX|TOP2A|CCNA2|PKM|TNNT1|MCM3|SLC29A1|PTMA|GAD2	12	1.31932e-07	0.0923077	130	0.0701754	Gene Ontology Cellular Component branch	GO:0000781	chromosome, telomeric region	171
21031	"Any process that results in a change in state or activity of a cell (in terms of movement, secretion, enzyme production, gene expression, etc.) as a result of a chemical stimulus." [GOC:mah]	"IEP"|"IC"|"IGI"|"TAS"|"IMP"|"ISS"|"IBA"|"IEA"|"IDA"	CYFIP1|SMARCB1|TNC|AQP3|ACTB|IGF1R|LGALS3|MT2A|KRT8|MAP1B|LPL|CCNB1|SERF2|MCAM|HMGA1|DHFR|NASP|CDK4|PIN1|SPRR1A|TOP2A|TOP2B|FHL2|DBI|SUMO2|CA9|ANXA5|DCK|NDUFS8|BIRC5|MCM5|SLC29A1|PTMA|BLVRA|MCM2|PCNA|UHRF1|GNG3|RAB25|UCP2|MBD3|GSN|CDKN2A|GAD2|KRT18	45	1.5455e-07	0.348837	129	0.0167723	Gene Ontology Biological Process	GO:0070887	cellular response to chemical stimulus	2683
11019	appendix; endocrine cells[â‰¥Low]	"Enhanced"|"Supported"	PEBP1|PPP1CB|LGALS3|STMN1|KRT8|CLDN4|CLDN3|S100A6|SLC9A3R1|ADGRG1|TAC3|JUND|DHFR|TOP2A|SLC2A1|ANXA5|PKM|MCM3|PDLIM3|GSN|CDKN2A	21	1.56782e-07	0.194444	108	0.049763	Human Protein Atlas	HPA:0031291	appendix; endocrine cells[â‰¥Low]	422
11019	placenta; cytotrophoblasts[â‰¥Medium]	"Enhanced"|"Supported"	ACTB|STMN1|KRT8|CLDN4|TAC3|CALM1|CD24|TOP2A|TOP2B|FHL2|DBI|RFC3|ANXA5|CCNA2|PKM|SLC29A1|PTMA|INA|DDT|MBD3|CDKN2A	21	1.70884e-07	0.194444	108	0.0495283	Human Protein Atlas	HPA:0381192	placenta; cytotrophoblasts[â‰¥Medium]	424
22097	"A cell junction that mechanically attaches a cell (and its cytoskeleton) to neighboring cells or to the extracellular matrix." [ISBN:0815332181]	"IMP"|"ISS"|"IBA"|"IEA"|"HDA"|"IDA"	CYFIP1|TNC|AQP3|ACTB|PPP1CB|KRT8|CLDN4|CLDN3|FSCN1|S100A10|JUND|DHFR|TOP2B|FEN1|AKR1B1|FOXM1|CHAF1A|MYBL2|PCNA|PTN|PDLIM3|CDC45|MBD3|CDKN2A	24	1.73304e-07	0.184615	130	0.0265193	Gene Ontology Cellular Component branch	GO:0070161	anchoring junction	905
20212	"Catalytic activity that acts to modify DNA, driven by ATP hydrolysis." [GOC:pdt]	"TAS"|"IMP"|"IBA"|"IEA"|"IDA"	CD24|SPRR1A|TOP2A|PHGDH|CCNA2|PKM|TNNT1|MCM3|SLC29A1|EPCAM|GAD2	11	1.87967e-07	0.0852713	129	0.0894309	Gene Ontology Molecular Function	GO:0008094	ATP-dependent activity, acting on DNA	123
11019	appendix; goblet cells[â‰¥Low]	"Enhanced"|"Supported"	PEBP1|PPP1CB|LGALS3|STMN1|KRT8|CLDN4|CLDN3|TAC3|JUND|DHFR|TOP2A|SLC2A1|ANXA5|PKM|MCM3|PDLIM3|MBD3|GSN|RRM2|CDKN2A	20	1.92756e-07	0.185185	108	0.0520833	Human Protein Atlas	HPA:0030891	appendix; goblet cells[â‰¥Low]	384
11019	appendix; endocrine cells[High]	"Enhanced"|"Supported"	PPP1CB|LGALS3|KRT8|CLDN4|CLDN3|SLC9A3R1|ADGRG1|TAC3|JUND|TOP2A|SLC2A1|ANXA5|MCM3|PDLIM3|GSN|CDKN2A	16	1.95376e-07	0.148148	108	0.0692641	Human Protein Atlas	HPA:0031293	appendix; endocrine cells[High]	231
11019	duodenum; endocrine cells[High]	"Enhanced"|"Supported"	AQP3|STMN1|KRT8|CLDN4|CLDN3|SLC9A3R1|ADGRG1|JUND|TOP2A|SLC2A1|RFC3|ANXA5|PKM|MCM3|PDLIM3|GSN|RRM2|CDKN2A	18	2.30432e-07	0.166667	108	0.0586319	Human Protein Atlas	HPA:0151293	duodenum; endocrine cells[High]	307
11019	skin 2; endothelial cells[â‰¥Low]	"Enhanced"|"Supported"	SMARCB1|ACTB|PPP1CB|LGALS3|STMN1|FSCN1|S100A6|ADGRG1|TAC3|SERF2|S100A10|JUND|CDC6|DHFR|CALM1|H2AX|TOP2A|TOP2B|FEN1|SLC2A1|DBI|CSRP2|PKM|TNNT1|TYMS|DDT|MBD3|GSN|RRM2|KRT18	30	2.41621e-07	0.277778	108	0.0337838	Human Protein Atlas	HPA:0470201	skin 2; endothelial cells[â‰¥Low]	888
21031	"Any process that modulates the frequency, rate or extent of a biological process. Biological processes are regulated by many means; examples include the control of gene expression, protein modification or interaction with a protein or substrate molecule." [GOC:ai, GOC:go_curators]	"IEP"|"IC"|"NAS"|"IGI"|"TAS"|"IMP"|"ISS"|"IBA"|"IEA"|"ISO"|"IDA"	CYFIP1|SMARCB1|TNC|PEBP1|YEATS4|SMC3|AQP3|ACTB|IGF1R|PPP1CB|LGALS3|MT2A|TUBB3|FTH1|STMN1|PCLAF|CIRBP|KRT8|KRT5|SAP30|CLDN4|CLDN3|MAP1B|FSCN1|S100A6|CRABP1|LPL|PKMYT1|SLC9A3R2|SLC9A3R1|ADGRG1|CCNB1|BAG1|TAC3|SERF2|S100A10|JUND|MCAM|HMGA1|DHFR|NASP|CDK4|TADA3|CDK1|PIN1|CALM1|CD24|SPRR1A|H2AX|TOP2A|FEN1|MCM7|SLC2A1|FHL2|H__sapiens__4_-774108|BRK1|DBI|CSRP2|TUBA1A|CSRP1|SUMO2|CA9|PHGDH|MYBL2|RFC3|ANX…	109	2.59934e-07	0.844961	129	0.00887116	Gene Ontology Biological Process	GO:0050789	regulation of biological process	12287
20045	Factor: E2F; motif: NNTTTCGCGCN; match class: 1	"TF"	CYFIP1|SMARCB1|YEATS4|SMC3|IGF1R|PPP1CB|MT2A|TUBB3|STMN1|PCLAF|CRABP1|LPL|S100A10|HMGA1|CDC6|CDK1|CALM1|TOP2A|BRK1|TUBA1A|SUMO2|PHGDH|MYBL2|CCNA2|PKM|TNNT1|MCM3|MCM4|SLC29A1|PTMA|INA|HDAC1|GNG3|UCP2|SAP18|RAD54L|KRT17	37	2.79889e-07	0.284615	130	0.0207399	Transfac transcription factor binding site predictions	TF:M08875_1	Factor: E2F; motif: NNTTTCGCGCN; match class: 1	1784
21031	"The cell cycle process by which a cell commits to entering the next mitotic cell cycle phase." [GOC:mtg_cell_cycle]	"NAS"|"TAS"|"IMP"|"IBA"|"IEA"|"IDA"	SMARCB1|ACTB|PKMYT1|SLC9A3R1|MCAM|DHFR|CDK4|CDK1|BRK1|TUBA1A|ANXA5|NDUFS8|SAP18|H2AZ1|RRM1|GSN|KRT17|CENPH	18	2.90223e-07	0.139535	129	0.0416667	Gene Ontology Biological Process	GO:0044772	mitotic cell cycle phase transition	432
21031	"Any process that modulates the frequency, rate or extent of cell cycle phase transition." [GOC:mtg_cell_cycle, GOC:TermGenie, PMID:22841721]	"NAS"|"TAS"|"IMP"|"IBA"|"IEA"|"IDA"	SMARCB1|ACTB|PKMYT1|SLC9A3R1|MCAM|DHFR|CDK4|CDK1|CALM1|TUBA1A|NDUFS8|TYMS|SAP18|H2AZ1|RRM1|GSN|GAD2|KRT17	18	3.01277e-07	0.139535	129	0.0415704	Gene Ontology Biological Process	GO:1901987	regulation of cell cycle phase transition	433
21031	"A process that results in the biosynthesis of constituent macromolecules, assembly, arrangement of constituent parts, or disassembly of a cellular component." [GOC:mah]	"IPI"|"NAS"|"IC"|"TAS"|"IGI"|"EXP"|"IMP"|"ISS"|"IBA"|"IEA"|"ISO"|"IDA"|"HDA"	CYFIP1|SMARCB1|TNC|YEATS4|SMC3|ACTB|IGF1R|LGALS3|TUBB3|STMN1|PCLAF|CIRBP|KRT8|KRT5|CLDN4|CLDN3|MAP1B|FSCN1|S100A6|ASF1B|LPL|PKMYT1|SLC9A3R1|CCNB1|TAC3|JUND|MCAM|HMGA1|CDC6|NASP|CDK4|TADA3|PIN1|CALM1|CD24|SPRR1A|H2AX|TOP2A|TOP2B|MCM7|SLC2A1|BRK1|PSIP1|AKR1B1|DBI|CHAF1A|CSRP1|SUMO2|CASP2|CA9|PHGDH|NGB|DCK|GCHFR|CCNA2|NDUFS8|PKM|TNNT1|MCM3|MCM5|SLC29A1|PTMA|INA|BLVRA|PCNA|UHRF1|GSTP1|PTN|TYMS|PSMC3I…	87	3.07177e-07	0.674419	129	0.0104055	Gene Ontology Biological Process	GO:0071840	cellular component organization or biogenesis	8361
10842	Cell Cycle Checkpoints	"REAC"	PKMYT1|SLC9A3R1|MCAM|CDK4|CALM1|TOP2A|PHGDH|ANXA5|CCNA2|NDUFS8|PKM|TNNT1|MCM3|SLC29A1|TYMS|RRM1|SLC4A7|KRT17	18	3.10318e-07	0.162162	111	0.0622837	Reactome pathways	REAC:R-HSA-69620	Cell Cycle Checkpoints	289
20045	Factor: E2F-1; motif: NGGGCGGGARV; match class: 1	"TF"	CYFIP1|JPT1|SMARCB1|TNC|PEBP1|YEATS4|SMC3|ACTB|IGF1R|PPP1CB|MT2A|TUBB3|FTH1|STMN1|PCLAF|KRT5|SAP30|CLDN3|MAP1B|FSCN1|S100A6|ASF1B|CRABP1|LPL|PKMYT1|SLC9A3R2|SLC9A3R1|ADGRG1|CCNB1|BAG1|PMAIP1|TAC3|SERF2|S100A10|JUND|MCAM|HMGA1|CDC6|NASP|CDK4|TADA3|CDK1|CALM1|CD24|SPRR1A|H2AX|TOP2A|TOP2B|MCM7|SLC2A1|FHL2|H__sapiens__4_-774108|BRK1|PSIP1|AKR1B1|FOXM1|CHAF1A|CSRP2|TUBA1A|CSRP1|SUMO2|CASP2|CA9|PHGDH|M…	107	3.67405e-07	0.823077	130	0.00956724	Transfac transcription factor binding site predictions	TF:M07206_1	Factor: E2F-1; motif: NGGGCGGGARV; match class: 1	11184
21031	"Any process that modulates the frequency, rate or extent of initiation of DNA-dependent DNA replication; the process in which DNA becomes competent to replicate. In eukaryotes, replication competence is established in early G1 and lost during the ensuing S phase." [GOC:mah]	"NAS"	TOP2A|CCNA2|PKM|TNNT1|MCM3|SLC29A1	6	4.04602e-07	0.0465116	129	0.4	Gene Ontology Biological Process	GO:0030174	regulation of DNA-templated DNA replication initiation	15
10842	S Phase	"REAC"	SMC3|MCAM|DHFR|H2AX|TOP2A|PHGDH|ANXA5|CCNA2|PKM|TNNT1|MCM3|SLC29A1|PTMA|TYMS	14	4.21891e-07	0.126126	111	0.0864198	Reactome pathways	REAC:R-HSA-69242	S Phase	162
21031	"Any process that results in a change in state or activity of a cell or an organism (in terms of movement, secretion, enzyme production, gene expression, etc.) as a result of an oxygen-containing compound stimulus." [GOC:pr, GOC:TermGenie]	"TAS"|"IGI"|"IMP"|"ISS"|"IBA"|"IEA"|"IDA"	CYFIP1|SMARCB1|TNC|AQP3|ACTB|IGF1R|KRT8|CLDN4|CLDN3|MAP1B|LPL|MCAM|HMGA1|CDC6|DHFR|CDK4|SPRR1A|TOP2B|DBI|SH3PXD2A|ANXA5|DCK|NDUFS8|BIRC5|PTMA|MCM2|PCNA|HDAC1|RAB25|PERP|UCP2|GSN|GAD2|KRT18	34	4.30093e-07	0.263566	129	0.020445	Gene Ontology Biological Process	GO:1901700	response to oxygen-containing compound	1663
10842	Activation of the pre-replicative complex	"REAC"	MCAM|TOP2A|CCNA2|PKM|TNNT1|MCM3|SLC29A1|TYMS	8	4.68685e-07	0.0720721	111	0.242424	Reactome pathways	REAC:R-HSA-68962	Activation of the pre-replicative complex	33
14819	hsa-miR-193b-3p	"MIRNA"	CYFIP1|SMC3|TUBB3|STMN1|PCLAF|ASF1B|PKMYT1|CCNB1|MCAM|DHFR|CDK4|CD24|H2AX|TOP2A|SLC2A1|CASP2|ANXA5|CCNA2|PKM|TNNT1|MCM3|PTMA|HDAC1|GSTP1|RAD54L|H2AZ1|GAD2	27	4.73838e-07	0.22314	121	0.0318396	mirTarBase miRNA targets	MIRNA:hsa-miR-193b-3p	hsa-miR-193b-3p	848
11019	rectum; mucosal lymphoid cells[â‰¥Low]	"Enhanced"|"Supported"	PEBP1|AQP3|LGALS3|STMN1|MAP1B|S100A6|SLC9A3R1|ADGRG1|TAC3|JUND|DHFR|TOP2A|TOP2B|FEN1|SLC2A1|RFC3|ANXA5|CCNA2|PKM|TNNT1|MCM3|SLC29A1|MBD3	23	4.9312e-07	0.212963	108	0.0423573	Human Protein Atlas	HPA:0401331	rectum; mucosal lymphoid cells[â‰¥Low]	543
21031	"A biological process whose specific outcome is the progression of an integrated living unit: an anatomical structure (which may be a subcellular structure, cell, tissue, or organ), or organism over time from an initial condition to a later condition." [GOC:isa_complete]	"NAS"|"IEP"|"HEP"|"IC"|"TAS"|"IGI"|"IMP"|"ISS"|"IBA"|"IEA"|"ISO"|"HDA"|"IDA"	CYFIP1|SMARCB1|TNC|SMC3|AQP3|ACTB|IGF1R|LGALS3|TUBB3|STMN1|KRT8|KRT5|SAP30|CLDN4|CLDN3|MAP1B|S100A6|ASF1B|LPL|SLC9A3R2|SLC9A3R1|TAC3|SERF2|S100A10|HMGA1|CDC6|NASP|CDK4|TADA3|CDK1|PIN1|TCF3|CALM1|CD24|SPRR1A|TOP2B|FEN1|MCM7|FHL2|AKR1B1|DBI|FOXM1|CHAF1A|TUBA1A|SH3PXD2A|CSRP1|CA9|ANXA5|DCK|GCHFR|BIRC5|MCM5|SLC29A1|PTMA|BLVRA|MCM2|PCNA|UHRF1|HDAC1|PTN|PSMC3IP|PDLIM3|CDC45|RAB25|PERP|SAP18|RAD54L|MBD3…	74	5.1539e-07	0.573643	129	0.0114675	Gene Ontology Biological Process	GO:0032502	developmental process	6453
11019	rectum; goblet cells[High]	"Enhanced"|"Supported"	PPP1CB|LGALS3|STMN1|KRT8|CLDN4|CLDN3|TAC3|JUND|TOP2A|SLC2A1|PKM|PDLIM3|MBD3|GSN|CDKN2A	15	5.17693e-07	0.138889	108	0.0707547	Human Protein Atlas	HPA:0400893	rectum; goblet cells[High]	212
20045	Factor: E2F-1; motif: NNNNGGCGGGAARN	"TF"	CYFIP1|SMARCB1|TNC|PEBP1|YEATS4|SMC3|AQP3|ACTB|IGF1R|PPP1CB|LGALS3|MT2A|TUBB3|FTH1|STMN1|PCLAF|CIRBP|KRT5|SAP30|CLDN4|CLDN3|MAP1B|FSCN1|S100A6|ASF1B|LPL|PKMYT1|SLC9A3R2|SLC9A3R1|ADGRG1|CCNB1|BAG1|PMAIP1|TAC3|SERF2|S100A10|JUND|MCAM|HMGA1|CDC6|DHFR|NASP|CDK4|TADA3|CDK1|PIN1|CALM1|CD24|SPRR1A|H2AX|TOP2A|TOP2B|MCM7|SLC2A1|FHL2|H__sapiens__4_-774108|BRK1|PSIP1|AKR1B1|DBI|FOXM1|CHAF1A|CSRP2|TUBA1A|CSR…	120	5.58099e-07	0.923077	130	0.00862317	Transfac transcription factor binding site predictions	TF:M09892	Factor: E2F-1; motif: NNNNGGCGGGAARN	13916
11019	appendix; endocrine cells[â‰¥Medium]	"Enhanced"|"Supported"	PPP1CB|LGALS3|STMN1|KRT8|CLDN4|CLDN3|S100A6|SLC9A3R1|ADGRG1|TAC3|JUND|TOP2A|SLC2A1|ANXA5|PKM|MCM3|PDLIM3|GSN|CDKN2A	19	7.17018e-07	0.175926	108	0.0512129	Human Protein Atlas	HPA:0031292	appendix; endocrine cells[â‰¥Medium]	371
21031	"Any process that modulates the rate, frequency, or extent of DNA-templated DNA replication, the process in which new strands of DNA are synthesized." [GOC:dph, GOC:tb]	"NAS"|"IMP"|"IDA"	TOP2A|PHGDH|CCNA2|PKM|TNNT1|MCM3|SLC29A1|PTMA	8	8.82592e-07	0.0620155	129	0.166667	Gene Ontology Biological Process	GO:0090329	regulation of DNA-templated DNA replication	48
22097	"A vesicle that is released into the extracellular region by fusion of the limiting endosomal membrane of a multivesicular body with the plasma membrane. Extracellular exosomes, also simply called exosomes, have a diameter of about 40-100 nm." [GOC:BHF, GOC:mah, GOC:vesicles, PMID:15908444, PMID:17641064, PMID:19442504, PMID:19498381, PMID:22418571, PMID:24009894]	"HDA"	CYFIP1|PEBP1|ACTB|PPP1CB|LGALS3|TUBB3|FTH1|STMN1|KRT8|KRT5|FSCN1|S100A6|SLC9A3R2|TAC3|CDK4|CALM1|TOP2B|MCM7|FHL2|H__sapiens__4_-774108|DBI|CHAF1A|CSRP1|MYBL2|DCK|MCM6|PTMA|MCM2|PCNA|PSMC3IP|GNG3|PDLIM3|UCP2|RAD54L|MBD3|CDKN2A	36	9.10456e-07	0.276923	130	0.0170697	Gene Ontology Cellular Component branch	GO:0070062	extracellular exosome	2109
11019	duodenum; goblet cells[â‰¥Medium]	"Enhanced"|"Supported"	PEBP1|AQP3|PPP1CB|LGALS3|STMN1|KRT8|CLDN4|CLDN3|JUND|TOP2A|SLC2A1|ANXA5|MCM3|PDLIM3|MBD3|GSN|RRM2|CDKN2A	18	9.72061e-07	0.166667	108	0.0535714	Human Protein Atlas	HPA:0150892	duodenum; goblet cells[â‰¥Medium]	336
21031	"Any process that modulates the rate or extent of progression through the cell cycle." [GOC:ai, GOC:dph, GOC:tb]	"NAS"|"TAS"|"IGI"|"IMP"|"ISS"|"IBA"|"IEA"|"IDA"	SMARCB1|YEATS4|ACTB|IGF1R|PCLAF|PKMYT1|SLC9A3R1|SERF2|MCAM|DHFR|NASP|CDK4|TADA3|CDK1|CALM1|H2AX|BRK1|TUBA1A|NDUFS8|TYMS|SAP18|H2AZ1|RRM1|GSN|GAD2|KRT17|CENPH	27	1.01251e-06	0.209302	129	0.0244344	Gene Ontology Biological Process	GO:0051726	regulation of cell cycle	1105
20045	Factor: E2F; motif: TTTSGCGS; match class: 1	"TF"	SMARCB1|YEATS4|SMC3|ACTB|PPP1CB|LGALS3|TUBB3|STMN1|PCLAF|SAP30|S100A6|ASF1B|CRABP1|LPL|PKMYT1|CCNB1|PMAIP1|SERF2|MCAM|HMGA1|CDC6|NASP|CDK4|TADA3|CDK1|PIN1|CALM1|SPRR1A|H2AX|TOP2A|TOP2B|SLC2A1|FHL2|BRK1|PSIP1|AKR1B1|DBI|CHAF1A|TUBA1A|CSRP1|SUMO2|CASP2|CA9|PHGDH|MYBL2|RFC3|ANXA5|GCHFR|CCNA2|PKM|TNNT1|MCM3|MCM4|SLC29A1|PTMA|INA|PCNA|HDAC1|GSTP1|TYMS|GNG3|PDLIM3|EPCAM|PERP|UCP2|SAP18|RAD54L|GSN|GAD2|…	73	1.18564e-06	0.561538	130	0.0121586	Transfac transcription factor binding site predictions	TF:M00426_1	Factor: E2F; motif: TTTSGCGS; match class: 1	6004
21031	"The mitotic cell cycle transition by which a cell in G1 commits to S phase. The process begins with the build up of G1 cyclin-dependent kinase (G1 CDK), resulting in the activation of transcription of G1 cyclins. The process ends with the positive feedback of the G1 cyclins on the G1 CDK which commits the cell to S phase, in which DNA replication is initiated." [GOC:mtg_cell_cycle]	"NAS"|"TAS"|"IMP"|"IBA"|"IDA"	SMARCB1|ACTB|MCAM|DHFR|CDK4|CDK1|TUBA1A|ANXA5|SAP18|H2AZ1|RRM1|GSN|CENPH	13	1.224e-06	0.100775	129	0.0610329	Gene Ontology Biological Process	GO:0000082	G1/S transition of mitotic cell cycle	213
22097	"Any vesicle that is part of the extracellular region." [GO_REF:0000064, GOC:pm, GOC:TermGenie, PMID:24769233]	"HDA"	CYFIP1|PEBP1|ACTB|PPP1CB|LGALS3|TUBB3|FTH1|STMN1|KRT8|KRT5|FSCN1|S100A6|SLC9A3R2|TAC3|CDK4|CALM1|TOP2B|MCM7|FHL2|H__sapiens__4_-774108|DBI|CHAF1A|CSRP1|MYBL2|DCK|MCM6|PTMA|MCM2|PCNA|PSMC3IP|GNG3|PDLIM3|UCP2|RAD54L|MBD3|CDKN2A	36	1.23148e-06	0.276923	130	0.0168776	Gene Ontology Cellular Component branch	GO:1903561	extracellular vesicle	2133
20045	Factor: E2F1; motif: NNNNNGCGSSAAAN	"TF"	CYFIP1|JPT1|SMARCB1|TNC|PEBP1|YEATS4|SMC3|ACTB|IGF1R|PPP1CB|MT2A|TUBB3|FTH1|STMN1|PCLAF|SAP30|CLDN4|CLDN3|FSCN1|ASF1B|CRABP1|LPL|PKMYT1|SLC9A3R1|PMAIP1|TAC3|S100A10|JUND|MCAM|HMGA1|CDC6|DHFR|NASP|CDK4|TADA3|CDK1|CALM1|SPRR1A|H2AX|TOP2A|TOP2B|SLC2A1|FHL2|BRK1|CHAF1A|CSRP2|TUBA1A|SUMO2|CASP2|PHGDH|MYBL2|TK1|ADAMTS7|RFC3|ANXA5|DCK|CCNA2|PKM|TNNT1|MCM3|MCM4|SLC29A1|PTMA|INA|MCM2|PCNA|HDAC1|GSTP1|PSMC…	83	1.23855e-06	0.638462	130	0.011189	Transfac transcription factor binding site predictions	TF:M08874	Factor: E2F1; motif: NNNNNGCGSSAAAN	7418
22097	"Organized structure of distinctive morphology and function, occurring outside the cell. Includes, for example, extracellular membrane vesicles (EMVs) and the cellulosomes of anaerobic bacteria and fungi." [GOC:jl, PMID:9914479]	"HDA"	CYFIP1|PEBP1|ACTB|PPP1CB|LGALS3|TUBB3|FTH1|STMN1|KRT8|KRT5|FSCN1|S100A6|SLC9A3R2|TAC3|CDK4|CALM1|TOP2B|MCM7|FHL2|H__sapiens__4_-774108|DBI|CHAF1A|CSRP1|MYBL2|DCK|MCM6|PTMA|MCM2|PCNA|PSMC3IP|GNG3|PDLIM3|UCP2|RAD54L|MBD3|CDKN2A	36	1.24694e-06	0.276923	130	0.0168697	Gene Ontology Cellular Component branch	GO:0043230	extracellular organelle	2134
22097	"Organized structure of distinctive morphology and function, bounded by a lipid bilayer membrane and occurring outside the cell." [GOC:isa_complete]	"HDA"	CYFIP1|PEBP1|ACTB|PPP1CB|LGALS3|TUBB3|FTH1|STMN1|KRT8|KRT5|FSCN1|S100A6|SLC9A3R2|TAC3|CDK4|CALM1|TOP2B|MCM7|FHL2|H__sapiens__4_-774108|DBI|CHAF1A|CSRP1|MYBL2|DCK|MCM6|PTMA|MCM2|PCNA|PSMC3IP|GNG3|PDLIM3|UCP2|RAD54L|MBD3|CDKN2A	36	1.24694e-06	0.276923	130	0.0168697	Gene Ontology Cellular Component branch	GO:0065010	extracellular membrane-bounded organelle	2134
20212	"Binding to a macromolecular complex." [GOC:jl]	"IPI"|"TAS"|"ISS"|"IBA"|"IEA"|"HDA"|"IDA"	CYFIP1|SMARCB1|TNC|SMC3|ACTB|IGF1R|LGALS3|PCLAF|KRT8|MAP1B|FSCN1|LPL|SLC9A3R2|JUND|CDC6|CDK4|CD24|SPRR1A|MCM7|SLC2A1|PSIP1|DBI|DCK|PTMA|BLVRA|UHRF1|TYMS|PDLIM3|PERP|UCP2|MBD3|DUT|GSN|GAD2	34	1.26167e-06	0.263566	129	0.0194064	Gene Ontology Molecular Function	GO:0044877	protein-containing complex binding	1752
21031	"Any process that modulates the frequency, rate or extent of a cellular process, any of those that are carried out at the cellular level, but are not necessarily restricted to a single cell. For example, cell communication occurs among more than one cell, but occurs at the cellular level." [GOC:go_curators]	"IEP"|"IC"|"NAS"|"IGI"|"TAS"|"IMP"|"ISS"|"IBA"|"IEA"|"ISO"|"IDA"	CYFIP1|SMARCB1|TNC|PEBP1|YEATS4|SMC3|AQP3|ACTB|IGF1R|PPP1CB|LGALS3|TUBB3|FTH1|STMN1|PCLAF|CIRBP|KRT8|KRT5|SAP30|CLDN4|CLDN3|MAP1B|FSCN1|S100A6|CRABP1|LPL|PKMYT1|SLC9A3R2|SLC9A3R1|ADGRG1|CCNB1|BAG1|TAC3|SERF2|S100A10|JUND|MCAM|HMGA1|DHFR|NASP|CDK4|TADA3|CDK1|PIN1|CALM1|CD24|SPRR1A|H2AX|TOP2A|FEN1|MCM7|SLC2A1|FHL2|H__sapiens__4_-774108|BRK1|DBI|CSRP2|TUBA1A|CSRP1|SUMO2|CA9|PHGDH|MYBL2|ANXA5|DCK|CCN…	105	1.298e-06	0.813953	129	0.00894531	Gene Ontology Biological Process	GO:0050794	regulation of cellular process	11738
11019	rectum; enterocytes[High]	"Enhanced"|"Supported"	PPP1CB|LGALS3|STMN1|KRT8|CLDN4|CLDN3|ADGRG1|TAC3|JUND|TOP2A|SLC2A1|PKM|PDLIM3|GSN|CDKN2A	15	1.32414e-06	0.138889	108	0.0660793	Human Protein Atlas	HPA:0401303	rectum; enterocytes[High]	227
11019	rectum; goblet cells[â‰¥Medium]	"Enhanced"|"Supported"	PPP1CB|LGALS3|STMN1|KRT8|CLDN4|CLDN3|TAC3|JUND|DHFR|TOP2A|SLC2A1|ANXA5|PKM|MCM3|PDLIM3|MBD3|GSN|CDKN2A	18	1.34565e-06	0.166667	108	0.0524781	Human Protein Atlas	HPA:0400892	rectum; goblet cells[â‰¥Medium]	343
10842	Synthesis of DNA	"REAC"	MCAM|H2AX|TOP2A|PHGDH|ANXA5|CCNA2|PKM|TNNT1|MCM3|SLC29A1|PTMA|TYMS	12	1.49207e-06	0.108108	111	0.0991736	Reactome pathways	REAC:R-HSA-69239	Synthesis of DNA	121
20212	"Unwinding of a DNA helix, driven by ATP hydrolysis." [GOC:jl]	"IMP"|"IBA"|"IEA"|"IDA"	TOP2A|PHGDH|CCNA2|PKM|TNNT1|MCM3|SLC29A1|GAD2	8	1.79448e-06	0.0620155	129	0.135593	Gene Ontology Molecular Function	GO:0003678	DNA helicase activity	59
21031	"Any process that results in a change in state or activity of a cell or an organism (in terms of movement, secretion, enzyme production, gene expression, etc.) as a result of an organic cyclic compound stimulus." [GOC:ef]	"TAS"|"IMP"|"IEA"|"IDA"	TNC|AQP3|ACTB|IGF1R|CLDN4|MAP1B|CCNB1|HMGA1|CDC6|DHFR|NASP|CDK4|SPRR1A|SH3PXD2A|ANXA5|PTMA|BLVRA|PCNA|HDAC1|PERP|UCP2|RAD54L|GSN|GAD2	24	2.15744e-06	0.186047	129	0.0265193	Gene Ontology Biological Process	GO:0014070	response to organic cyclic compound	905
10842	G0 and Early G1	"REAC"	MCAM|CDK4|CD24|SUMO2|ANXA5|PTMA|BLVRA	7	2.43671e-06	0.0630631	111	0.269231	Reactome pathways	REAC:R-HSA-1538133	G0 and Early G1	26
20045	Factor: E2F-1; motif: NNNSSCGCSAANN; match class: 1	"TF"	CYFIP1|JPT1|SMARCB1|YEATS4|SMC3|ACTB|IGF1R|LGALS3|PCLAF|FSCN1|CRABP1|LPL|PKMYT1|SLC9A3R1|CCNB1|SERF2|S100A10|JUND|MCAM|HMGA1|CDC6|NASP|CDK4|TADA3|CDK1|CALM1|SPRR1A|H2AX|TOP2A|SLC2A1|FHL2|BRK1|PSIP1|AKR1B1|CSRP2|CSRP1|SUMO2|CASP2|CA9|PHGDH|MYBL2|RFC3|ANXA5|CCNA2|TNNT1|MCM3|MCM4|MCM5|MCM6|SLC29A1|PTMA|INA|PCNA|HDAC1|PTN|TYMS|GNG3|PDLIM3|RAB25|EPCAM|UCP2|RAD54L|DUT|GSN|RRM2|SLC4A7|KRT18|RAD51|KRT17|…	70	2.46773e-06	0.538462	130	0.0123001	Transfac transcription factor binding site predictions	TF:M07250_1	Factor: E2F-1; motif: NNNSSCGCSAANN; match class: 1	5691
11019	skin 1; cells in spinous layer[â‰¥Medium]	"Enhanced"|"Supported"	AQP3|PPP1CB|LGALS3|KRT5|SLC9A3R1|ADGRG1|SERF2|JUND|CDC6|CDK4|CALM1|TOP2A|SLC2A1|DBI|CSRP2|CCNA2|TNNT1|MCM3|SLC29A1|PTMA|UCP2|GSN|GAD2	23	2.56174e-06	0.212963	108	0.0388514	Human Protein Atlas	HPA:0461412	skin 1; cells in spinous layer[â‰¥Medium]	592
11019	skin 2; lymphocytes[â‰¥Medium]	"Enhanced"|"Supported"	SMARCB1|ACTB|PPP1CB|LGALS3|STMN1|S100A6|ADGRG1|TAC3|SERF2|JUND|CDC6|DHFR|CALM1|H2AX|TOP2B|SLC2A1|DBI|CSRP2|PKM|MCM3|SLC29A1|DDT|MBD3|KRT18	24	2.836e-06	0.222222	108	0.0370943	Human Protein Atlas	HPA:0471472	skin 2; lymphocytes[â‰¥Medium]	647
20045	Factor: E2F-1; motif: TTTSGCGS; match class: 1	"TF"	SMARCB1|YEATS4|SMC3|PPP1CB|LGALS3|STMN1|PCLAF|CRABP1|MCAM|HMGA1|CDC6|CDK4|TADA3|CDK1|CALM1|SPRR1A|H2AX|TOP2A|FHL2|BRK1|PSIP1|CASP2|PHGDH|MYBL2|CCNA2|PKM|TNNT1|MCM3|MCM4|SLC29A1|PTMA|INA|PCNA|HDAC1|TYMS|GNG3|UCP2|SAP18|RAD54L|SLC4A7|KRT18	41	2.8659e-06	0.315385	130	0.0176344	Transfac transcription factor binding site predictions	TF:M00431_1	Factor: E2F-1; motif: TTTSGCGS; match class: 1	2325
11019	skin 1; hair follicles[â‰¥Low]	"Enhanced"|"Supported"	AQP3|PPP1CB|S100A2|KRT5|FSCN1|SERF2|JUND|H2AX|DBI|CSRP2|TNNT1|MCM3|SLC29A1|PDLIM3|RAD54L|GSN|CDKN2A|KLF4	18	3.87194e-06	0.166667	108	0.0490463	Human Protein Atlas	HPA:0461451	skin 1; hair follicles[â‰¥Low]	367
21031	"The cell cycle process by which a cell in G1 phase commits to S phase." [GOC:mtg_cell_cycle]	"NAS"|"TAS"|"IMP"|"IBA"|"IDA"	SMARCB1|ACTB|MCAM|DHFR|CDK4|CDK1|TUBA1A|ANXA5|SAP18|H2AZ1|RRM1|GSN|CENPH	13	5.51522e-06	0.100775	129	0.0539419	Gene Ontology Biological Process	GO:0044843	cell cycle G1/S phase transition	241
21031	"Any process that modulates a cellular process that is involved in the progression of biochemical and morphological phases and events that occur in a cell during successive cell replication or nuclear replication events." [GOC:dph, GOC:tb]	"NAS"|"TAS"|"IGI"|"IMP"|"IBA"|"IEA"|"IDA"	SMARCB1|ACTB|IGF1R|PKMYT1|SLC9A3R1|MCAM|DHFR|CDK4|TADA3|CDK1|CALM1|H2AX|TUBA1A|NDUFS8|TYMS|SAP18|H2AZ1|RRM1|GSN|GAD2|KRT17	21	5.6199e-06	0.162791	129	0.0290055	Gene Ontology Biological Process	GO:0010564	regulation of cell cycle process	724
11019	colon; endocrine cells[High]	"Enhanced"|"Supported"	LGALS3|STMN1|KRT8|CLDN4|CLDN3|SLC9A3R1|ADGRG1|TAC3|JUND|TOP2A|SLC2A1|ANXA5|PDLIM3|GSN|CDKN2A	15	5.74145e-06	0.138889	108	0.0592885	Human Protein Atlas	HPA:0131293	colon; endocrine cells[High]	253
10842	G2/M Checkpoints	"REAC"	PKMYT1|SLC9A3R1|MCAM|CDK4|CALM1|TOP2A|PHGDH|CCNA2|PKM|TNNT1|MCM3|SLC29A1|TYMS	13	6.23908e-06	0.117117	111	0.0778443	Reactome pathways	REAC:R-HSA-69481	G2/M Checkpoints	167
11019	colon; goblet cells[â‰¥Medium]	"Enhanced"|"Supported"	PPP1CB|LGALS3|STMN1|KRT8|CLDN4|CLDN3|TAC3|JUND|TOP2A|SLC2A1|TK1|ANXA5|MCM3|PDLIM3|MBD3|GSN|CDKN2A	17	6.45832e-06	0.157407	108	0.0505952	Human Protein Atlas	HPA:0130892	colon; goblet cells[â‰¥Medium]	336
11019	skin 2; cells in basal layer[High]	"Enhanced"|"Supported"	AQP3|S100A2|KRT5|SLC9A3R1|TAC3|DHFR|CD24|H2AX|TOP2A|TOP2B|DBI|CSRP2|PKM|TNNT1|MCM3|SLC29A1	16	6.90671e-06	0.148148	108	0.0540541	Human Protein Atlas	HPA:0471393	skin 2; cells in basal layer[High]	296
22097	"The ordered and organized complex of DNA, protein, and sometimes RNA, that forms the chromosome." [GOC:elh, PMID:20404130]	"IPI"|"NAS"|"TAS"|"ISS"|"ISA"|"IBA"|"IEA"|"ISO"|"IDA"|"HDA"	SMARCB1|YEATS4|SMC3|ACTB|ASF1B|SERF2|JUND|CDC6|DHFR|NASP|CDK1|CALM1|SPRR1A|TOP2A|SLC2A1|BRK1|PSIP1|SLC29A1|PTMA|INA|BLVRA|PERP|UCP2|RRM1|GSN|GAD2|RAD51	27	7.3243e-06	0.207692	130	0.0197368	Gene Ontology Cellular Component branch	GO:0000785	chromatin	1368
22097	"Organized structure of distinctive morphology and function, not bounded by a lipid bilayer membrane and occurring within the cell. Includes ribosomes, the cytoskeleton and chromosomes." [GOC:go_curators]	"IPI"|"NAS"|"TAS"|"IMP"|"ISS"|"ISA"|"IBA"|"IEA"|"ISO"|"IDA"|"HDA"	JPT1|SMARCB1|YEATS4|SMC3|ACTB|PPP1CB|TUBB3|STMN1|PCLAF|CIRBP|KRT8|KRT5|MAP1B|FSCN1|ASF1B|PKMYT1|SLC9A3R1|SERF2|JUND|MCAM|CDC6|DHFR|NASP|CDK4|TADA3|CDK1|CALM1|CD24|SPRR1A|H2AX|TOP2A|TOP2B|FEN1|MCM7|SLC2A1|BRK1|PSIP1|AKR1B1|DBI|FOXM1|CHAF1A|TUBA1A|SH3PXD2A|PHGDH|GCHFR|CCNA2|NDUFS8|PKM|TNNT1|MCM3|MCM5|SLC29A1|PTMA|INA|BLVRA|GSTP1|PTN|TYMS|PERP|UCP2|MBD3|RRM1|GSN|CDKN2A|GAD2|KLF4|SLC4A7|RAD51|KRT17	69	7.92628e-06	0.530769	130	0.0104688	Gene Ontology Cellular Component branch	GO:0043232	intracellular non-membrane-bounded organelle	6591
22097	"The portion of the nuclear lumen proximal to the inner nuclear membrane." [GOC:krc, GOC:mah]	"NAS"|"ISS"|"IEA"|"IDA"	SMARCB1|YEATS4|SMC3|ACTB|KRT8|TAC3|SLC2A1|PTMA|INA|CDKN2A	10	7.95629e-06	0.0769231	130	0.0653595	Gene Ontology Cellular Component branch	GO:0034399	nuclear periphery	153
22097	"Organized structure of distinctive morphology and function, not bounded by a lipid bilayer membrane. Includes ribosomes, the cytoskeleton and chromosomes." [GOC:go_curators]	"IPI"|"NAS"|"TAS"|"IMP"|"ISS"|"ISA"|"IBA"|"IEA"|"ISO"|"IDA"|"HDA"	JPT1|SMARCB1|YEATS4|SMC3|ACTB|PPP1CB|TUBB3|STMN1|PCLAF|CIRBP|KRT8|KRT5|MAP1B|FSCN1|ASF1B|PKMYT1|SLC9A3R1|SERF2|JUND|MCAM|CDC6|DHFR|NASP|CDK4|TADA3|CDK1|CALM1|CD24|SPRR1A|H2AX|TOP2A|TOP2B|FEN1|MCM7|SLC2A1|BRK1|PSIP1|AKR1B1|DBI|FOXM1|CHAF1A|TUBA1A|SH3PXD2A|PHGDH|GCHFR|CCNA2|NDUFS8|PKM|TNNT1|MCM3|MCM5|SLC29A1|PTMA|INA|BLVRA|GSTP1|PTN|TYMS|PERP|UCP2|MBD3|RRM1|GSN|CDKN2A|GAD2|KLF4|SLC4A7|RAD51|KRT17	69	7.97958e-06	0.530769	130	0.0104672	Gene Ontology Cellular Component branch	GO:0043228	non-membrane-bounded organelle	6592
21031	"Any process that activates or increases the frequency, rate or extent of a biological process. Biological processes are regulated by many means; examples include the control of gene expression, protein modification or interaction with a protein or substrate molecule." [GOC:jid]	"IC"|"NAS"|"IGI"|"TAS"|"IMP"|"ISS"|"IBA"|"IEA"|"ISO"|"IDA"	CYFIP1|SMARCB1|TNC|YEATS4|AQP3|ACTB|IGF1R|LGALS3|CIRBP|SAP30|CLDN4|CLDN3|MAP1B|FSCN1|S100A6|LPL|SLC9A3R2|SLC9A3R1|CCNB1|TAC3|SERF2|S100A10|JUND|MCAM|DHFR|NASP|CDK4|TADA3|CDK1|PIN1|CALM1|CD24|SPRR1A|H2AX|MCM7|SLC2A1|H__sapiens__4_-774108|BRK1|CSRP2|TUBA1A|SUMO2|PHGDH|ANXA5|DCK|NDUFS8|MCM4|PTMA|INA|BLVRA|MCM2|PCNA|UHRF1|GSTP1|PSMC3IP|GNG3|PDLIM3|CDC45|RAB25|DDT|PERP|UCP2|SAP18|MBD3|H2AZ1|RRM1|GSN|G…	70	8.67117e-06	0.542636	129	0.0112	Gene Ontology Biological Process	GO:0048518	positive regulation of biological process	6250
11019	appendix; non-germinal center cells[â‰¥Medium]	"Enhanced"|"Supported"	ACTB|STMN1|S100A6|SLC9A3R1|ADGRG1|TAC3|JUND|TOP2A|SLC2A1|ANXA5|PKM|TNNT1|MCM3|SLC29A1|MBD3	15	9.63164e-06	0.138889	108	0.0570342	Human Protein Atlas	HPA:0030442	appendix; non-germinal center cells[â‰¥Medium]	263
22097	"A compact and highly condensed form of chromatin that is refractory to transcription." [PMID:32017156]	"IEA"|"IDA"	JUND|SPRR1A|SLC2A1|INA|BLVRA|PERP|UCP2|RRM1	8	1.01503e-05	0.0615385	130	0.0963855	Gene Ontology Cellular Component branch	GO:0000792	heterochromatin	83
20045	Factor: E2F-1; motif: TTTSGCGCGMNR; match class: 1	"TF"	SMARCB1|YEATS4|ACTB|LGALS3|PCLAF|CLDN3|CRABP1|LPL|CCNB1|MCAM|HMGA1|CDC6|CDK4|TADA3|CDK1|CALM1|TOP2A|FHL2|BRK1|PSIP1|CHAF1A|PHGDH|MYBL2|CCNA2|PKM|TNNT1|MCM3|MCM4|SLC29A1|INA|PCNA|TYMS|GNG3|UCP2|H2AZ1|RRM2|GAD2|SLC4A7	38	1.01585e-05	0.292308	130	0.0178739	Transfac transcription factor binding site predictions	TF:M00516_1	Factor: E2F-1; motif: TTTSGCGCGMNR; match class: 1	2126
20045	Factor: E2F-4:DP-2; motif: TTTCSCGC; match class: 1	"TF"	CYFIP1|PPP1CB|STMN1|PCLAF|ASF1B|CRABP1|LPL|HMGA1|CDC6|TOP2A|TUBA1A|PHGDH|ADAMTS7|CCNA2|PKM|TNNT1|MCM3|MCM4|SLC29A1|INA|HDAC1|GSTP1|PDLIM3|EPCAM|PERP|UCP2|SAP18|RAD54L	28	1.18499e-05	0.215385	130	0.0227828	Transfac transcription factor binding site predictions	TF:M00739_1	Factor: E2F-4:DP-2; motif: TTTCSCGC; match class: 1	1229
22097	"A membrane-bounded organelle of eukaryotic cells in which chromosomes are housed and replicated. In most cells, the nucleus contains all of the cell's chromosomes except the organellar chromosomes, and is the site of RNA synthesis and processing. In some species, or in specialized cell types, RNA metabolism or DNA replication may be absent." [GOC:go_curators]	"IPI"|"NAS"|"TAS"|"EXP"|"IMP"|"ISS"|"IBA"|"IEA"|"IDA"|"HDA"	JPT1|SMARCB1|PEBP1|YEATS4|SMC3|AQP3|ACTB|PPP1CB|LGALS3|MT2A|TUBB3|FTH1|PCLAF|CIRBP|KRT8|KRT5|SAP30|S100A6|ASF1B|CRABP1|PKMYT1|SLC9A3R1|ADGRG1|CCNB1|PMAIP1|TAC3|SERF2|JUND|MCAM|CDC6|DHFR|NASP|CDK4|TADA3|CDK1|CALM1|CD24|SPRR1A|H2AX|TOP2A|TOP2B|FEN1|SLC2A1|FHL2|BRK1|PSIP1|AKR1B1|DBI|CHAF1A|CSRP2|TUBA1A|SH3PXD2A|SUMO2|CASP2|PHGDH|ADAMTS7|RFC3|ANXA5|DCK|CCNA2|NDUFS8|PKM|TNNT1|MCM3|MCM4|SLC29A1|PTMA|IN…	90	1.31249e-05	0.692308	130	0.00893389	Gene Ontology Cellular Component branch	GO:0005634	nucleus	10074
11019	rectum; mucosal lymphoid cells[â‰¥Medium]	"Enhanced"|"Supported"	PEBP1|LGALS3|STMN1|MAP1B|S100A6|SLC9A3R1|TAC3|JUND|DHFR|TOP2A|SLC2A1|ANXA5|CCNA2|PKM|TNNT1|MCM3|SLC29A1|MBD3	18	1.34668e-05	0.166667	108	0.0452261	Human Protein Atlas	HPA:0401332	rectum; mucosal lymphoid cells[â‰¥Medium]	398
11019	appendix; goblet cells[â‰¥Medium]	"Enhanced"|"Supported"	PPP1CB|LGALS3|STMN1|KRT8|CLDN4|CLDN3|TAC3|JUND|TOP2A|SLC2A1|ANXA5|MCM3|PDLIM3|MBD3|GSN|CDKN2A	16	1.50647e-05	0.148148	108	0.0511182	Human Protein Atlas	HPA:0030892	appendix; goblet cells[â‰¥Medium]	313
11019	duodenum; enterocytes[High]	"Enhanced"|"Supported"	KRT8|CLDN4|CLDN3|ADGRG1|TAC3|JUND|TOP2A|SLC2A1|RFC3|PKM|MCM3|PDLIM3|RRM2|CDKN2A	14	1.57027e-05	0.12963	108	0.0598291	Human Protein Atlas	HPA:0151303	duodenum; enterocytes[High]	234
20045	Factor: E2F-2; motif: GCGCGCGCNCS; match class: 1	"TF"	CYFIP1|JPT1|SMARCB1|TNC|PEBP1|YEATS4|SMC3|AQP3|ACTB|IGF1R|PPP1CB|LGALS3|MT2A|TUBB3|FTH1|STMN1|PCLAF|S100A2|CIRBP|KRT8|KRT5|SAP30|CLDN4|CLDN3|MAP1B|FSCN1|S100A6|ASF1B|CRABP1|LPL|PKMYT1|SLC9A3R2|ADGRG1|CCNB1|PMAIP1|SERF2|S100A10|JUND|MCAM|HMGA1|CDC6|DHFR|NASP|CDK4|TADA3|CDK1|PIN1|CALM1|CD24|SPRR1A|H2AX|TOP2A|TOP2B|MCM7|SLC2A1|FHL2|H__sapiens__4_-774108|BRK1|PSIP1|AKR1B1|DBI|FOXM1|CHAF1A|CSRP2|TUBA1…	122	1.76575e-05	0.938462	130	0.00819122	Transfac transcription factor binding site predictions	TF:M11529_1	Factor: E2F-2; motif: GCGCGCGCNCS; match class: 1	14894
11019	skin 1; fibrohistiocytic cells[â‰¥Low]	"Enhanced"|"Supported"	SMARCB1|ACTB|PPP1CB|LGALS3|MAP1B|FSCN1|S100A6|ADGRG1|TAC3|SERF2|S100A10|CDC6|CALM1|H2AX|TOP2A|SLC2A1|DBI|CSRP2|PKM|TNNT1|TYMS|DDT|UCP2|RAD54L|MBD3|GSN|KRT18	27	1.78446e-05	0.25	108	0.0305085	Human Protein Atlas	HPA:0461441	skin 1; fibrohistiocytic cells[â‰¥Low]	885
22097	"Organized structure of distinctive morphology and function. Includes the nucleus, mitochondria, plastids, vacuoles, vesicles, ribosomes and the cytoskeleton, and prokaryotic structures such as anammoxosomes and pirellulosomes. Excludes the plasma membrane." [GOC:go_curators]	"IPI"|"NAS"|"TAS"|"EXP"|"IMP"|"ISS"|"ISA"|"IBA"|"IEA"|"ISO"|"HDA"|"IDA"	CYFIP1|JPT1|SMARCB1|TNC|PEBP1|YEATS4|SMC3|AQP3|ACTB|IGF1R|PPP1CB|LGALS3|MT2A|TUBB3|FTH1|STMN1|PCLAF|CIRBP|KRT8|KRT5|SAP30|MAP1B|FSCN1|S100A6|ASF1B|CRABP1|PKMYT1|SLC9A3R2|SLC9A3R1|ADGRG1|CCNB1|PMAIP1|TAC3|SERF2|JUND|MCAM|HMGA1|CDC6|DHFR|NASP|CDK4|TADA3|CDK1|PIN1|CALM1|CD24|SPRR1A|H2AX|TOP2A|TOP2B|FEN1|MCM7|SLC2A1|FHL2|H__sapiens__4_-774108|BRK1|PSIP1|AKR1B1|DBI|FOXM1|CHAF1A|CSRP2|TUBA1A|SH3PXD2A|C…	122	2.10811e-05	0.938462	130	0.00725845	Gene Ontology Cellular Component branch	GO:0043226	organelle	16808
11019	skin 2; fibrohistiocytic cells[â‰¥Medium]	"Enhanced"|"Supported"	SMARCB1|ACTB|PPP1CB|LGALS3|STMN1|FSCN1|S100A6|ADGRG1|TAC3|SERF2|S100A10|CDC6|DHFR|CALM1|CD24|H2AX|TOP2A|SLC2A1|DBI|CSRP2|PKM|TNNT1|MCM3|TYMS|MBD3|GSN	26	2.10864e-05	0.240741	108	0.0312125	Human Protein Atlas	HPA:0471442	skin 2; fibrohistiocytic cells[â‰¥Medium]	833
10842	DNA Replication	"REAC"	MCAM|CALM1|H2AX|TOP2A|PHGDH|ANXA5|CCNA2|PKM|TNNT1|MCM3|SLC29A1|PTMA|TYMS	13	2.41415e-05	0.117117	111	0.0695187	Reactome pathways	REAC:R-HSA-69306	DNA Replication	187
20045	Factor: E2F; motif: TTTSGCGS; match class: 1	"TF"	SMARCB1|YEATS4|SMC3|ACTB|PPP1CB|LGALS3|STMN1|PCLAF|CRABP1|LPL|SERF2|MCAM|HMGA1|CDC6|NASP|CDK4|TADA3|CDK1|CALM1|SPRR1A|H2AX|TOP2A|FHL2|BRK1|PSIP1|AKR1B1|CHAF1A|SUMO2|CASP2|PHGDH|MYBL2|RFC3|ANXA5|CCNA2|PKM|TNNT1|MCM3|MCM4|SLC29A1|PTMA|INA|PCNA|HDAC1|GSTP1|TYMS|GNG3|EPCAM|UCP2|SAP18|RAD54L|SLC4A7|KRT18|RAD51|KRT17	54	2.42804e-05	0.415385	130	0.0136847	Transfac transcription factor binding site predictions	TF:M00427_1	Factor: E2F; motif: TTTSGCGS; match class: 1	3946
21031	"The chemical reactions and pathways resulting in the formation of deoxyribose phosphate, the phosphorylated sugar 2-deoxy-erythro-pentose." [ISBN:0198506732]	"IBA"|"IEA"|"IDA"	ADAMTS7|HDAC1|SAP18|RAD54L|H2AZ1	5	2.74674e-05	0.0387597	129	0.357143	Gene Ontology Biological Process	GO:0046385	deoxyribose phosphate biosynthetic process	14
21031	"The chemical reactions and pathways resulting in the formation of a deoxyribonucleotide, a compound consisting of deoxyribonucleoside (a base linked to a deoxyribose sugar) esterified with a phosphate group at either the 3' or 5'-hydroxyl group of the sugar." [GOC:go_curators, ISBN:0198506732]	"ISS"|"IBA"|"IEA"|"IDA"	ADAMTS7|HDAC1|SAP18|RAD54L|H2AZ1	5	2.74674e-05	0.0387597	129	0.357143	Gene Ontology Biological Process	GO:0009263	deoxyribonucleotide biosynthetic process	14
21031	"The chemical reactions and pathways resulting in the formation of a 2'-deoxyribonucleotide, a compound consisting of 2'-deoxyribonucleoside (a base linked to a 2'-deoxyribose sugar) esterified with a phosphate group at either the 3' or 5'-hydroxyl group of the sugar." [GOC:mah]	"IBA"|"IEA"|"IDA"	ADAMTS7|HDAC1|SAP18|RAD54L|H2AZ1	5	2.74674e-05	0.0387597	129	0.357143	Gene Ontology Biological Process	GO:0009265	2'-deoxyribonucleotide biosynthetic process	14
21031	"Development of a tissue or tissues that work together to perform a specific function or functions. Development pertains to the process whose specific outcome is the progression of a structure over time, from its formation to the mature structure. Organs are commonly observed as visibly distinct structures, but may also exist as loosely associated clusters of cells that work together to perform a…	"IEP"|"HEP"|"TAS"|"IMP"|"ISS"|"IBA"|"IEA"|"IDA"	SMARCB1|TNC|AQP3|ACTB|IGF1R|STMN1|KRT8|KRT5|SAP30|CLDN4|LPL|SLC9A3R2|CDC6|CDK4|PIN1|TCF3|CALM1|SPRR1A|TOP2B|FEN1|FHL2|DBI|TUBA1A|CSRP1|CA9|ANXA5|BIRC5|MCM5|SLC29A1|PTMA|BLVRA|PCNA|UHRF1|HDAC1|PTN|PDLIM3|CDC45|RAB25|PERP|SAP18|RAD54L|GSN|RRM2|KLF4	44	2.86933e-05	0.341085	129	0.0144784	Gene Ontology Biological Process	GO:0048513	animal organ development	3039
20045	Factor: E2F-1; motif: NGGGCGGGARV	"TF"	CYFIP1|JPT1|SMARCB1|TNC|PEBP1|YEATS4|SMC3|AQP3|ACTB|IGF1R|PPP1CB|LGALS3|MT2A|TUBB3|FTH1|STMN1|PCLAF|CIRBP|KRT8|KRT5|SAP30|CLDN4|CLDN3|MAP1B|FSCN1|S100A6|ASF1B|CRABP1|LPL|PKMYT1|SLC9A3R2|SLC9A3R1|ADGRG1|CCNB1|BAG1|PMAIP1|TAC3|SERF2|S100A10|JUND|MCAM|HMGA1|CDC6|DHFR|NASP|CDK4|TADA3|CDK1|CALM1|CD24|SPRR1A|H2AX|TOP2A|TOP2B|MCM7|SLC2A1|FHL2|H__sapiens__4_-774108|BRK1|PSIP1|AKR1B1|DBI|FOXM1|CHAF1A|CSRP…	122	2.95666e-05	0.938462	130	0.00814909	Transfac transcription factor binding site predictions	TF:M07206	Factor: E2F-1; motif: NGGGCGGGARV	14971
21031	"Any process that modulates the frequency, rate or extent of the chemical reactions and pathways involving nitrogen or nitrogenous compounds." [GOC:ai, GOC:tb]	"IC"|"NAS"|"IGI"|"TAS"|"IMP"|"ISS"|"IBA"|"IEA"|"ISO"|"IDA"	CYFIP1|SMARCB1|YEATS4|SMC3|ACTB|IGF1R|LGALS3|CIRBP|SAP30|CLDN4|CLDN3|PKMYT1|CCNB1|TAC3|SERF2|JUND|MCAM|HMGA1|DHFR|NASP|CDK4|TADA3|CDK1|PIN1|CALM1|CD24|SPRR1A|TOP2A|FEN1|SLC2A1|H__sapiens__4_-774108|BRK1|CSRP2|SUMO2|PHGDH|ANXA5|DCK|CCNA2|NDUFS8|PKM|TNNT1|MCM3|MCM4|SLC29A1|PTMA|INA|BLVRA|MCM2|HDAC1|GSTP1|PDLIM3|CDC45|DDT|PERP|UCP2|MBD3|RRM1|GSN|GAD2|KLF4|RAD51|KRT17|CENPH	63	3.03027e-05	0.488372	129	0.0115809	Gene Ontology Biological Process	GO:0051171	regulation of nitrogen compound metabolic process	5440
21031	"Any process that activates or increases the frequency, rate or extent of a cellular process, any of those that are carried out at the cellular level, but are not necessarily restricted to a single cell. For example, cell communication occurs among more than one cell, but occurs at the cellular level." [GOC:jid]	"IC"|"NAS"|"IGI"|"TAS"|"IMP"|"ISS"|"IBA"|"IEA"|"ISO"|"IDA"	CYFIP1|SMARCB1|TNC|YEATS4|ACTB|IGF1R|LGALS3|CIRBP|CLDN4|CLDN3|MAP1B|FSCN1|S100A6|LPL|SLC9A3R2|SLC9A3R1|CCNB1|TAC3|SERF2|S100A10|JUND|MCAM|DHFR|NASP|CDK4|TADA3|CDK1|PIN1|CALM1|CD24|SPRR1A|H2AX|MCM7|SLC2A1|BRK1|CSRP2|TUBA1A|SUMO2|PHGDH|ANXA5|DCK|NDUFS8|MCM4|PTMA|INA|BLVRA|MCM2|PCNA|UHRF1|GSTP1|PSMC3IP|GNG3|PDLIM3|DDT|PERP|UCP2|SAP18|MBD3|H2AZ1|RRM1|GSN|GAD2|KLF4|RAD51|KRT17	65	3.06169e-05	0.503876	129	0.0113696	Gene Ontology Biological Process	GO:0048522	positive regulation of cellular process	5717
21031	"Any process that modulates the frequency, rate or extent of mitotic cell cycle phase transition." [GOC:mtg_cell_cycle, GOC:TermGenie, PMID:22841721]	"NAS"|"TAS"|"IMP"|"IBA"|"IEA"|"IDA"	SMARCB1|ACTB|SLC9A3R1|MCAM|DHFR|CDK4|CDK1|TUBA1A|NDUFS8|SAP18|H2AZ1|RRM1|GSN|KRT17	14	3.08849e-05	0.108527	129	0.0421687	Gene Ontology Biological Process	GO:1901990	regulation of mitotic cell cycle phase transition	332
20212	"Binding to an enzyme, a protein with catalytic activity." [GOC:jl]	"IPI"|"IMP"|"ISS"|"IBA"|"IEA"|"IDA"	CYFIP1|PEBP1|ACTB|PPP1CB|LGALS3|SLC9A3R1|ADGRG1|SERF2|JUND|MCAM|TADA3|CDK1|PIN1|CALM1|CD24|TOP2B|MCM7|BRK1|FOXM1|CSRP2|TUBA1A|RFC3|ANXA5|NDUFS8|SLC29A1|PTMA|BLVRA|MCM2|PCNA|UHRF1|MBD3|RRM1|GSN|GAD2|RAD51	35	3.52415e-05	0.271318	129	0.0166429	Gene Ontology Molecular Function	GO:0019899	enzyme binding	2103
22097	"A highly compacted molecule of DNA and associated proteins resulting in a cytologically distinct structure." [GOC:elh]	"IPI"|"NAS"|"IMP"|"ISS"|"IBA"|"IEA"|"IDA"	SMARCB1|SMC3|ACTB|SLC9A3R1|CALM1|CD24|DBI|NDUFS8|GSTP1|GAD2|SLC4A7|KRT17	12	3.60569e-05	0.0923077	130	0.0425532	Gene Ontology Cellular Component branch	GO:0000793	condensed chromosome	282
20212	"Binding to single-stranded DNA." [GOC:elh, GOC:vw, PMID:22976174]	"IMP"|"ISS"|"IBA"|"IEA"|"IDA"	TOP2A|CCNA2|PKM|TNNT1|MCM3|SLC29A1|TYMS|EPCAM|GAD2	9	3.94443e-05	0.0697674	129	0.0743802	Gene Ontology Molecular Function	GO:0003697	single-stranded DNA binding	121
11019	skin 1; hair follicles[â‰¥Medium]	"Enhanced"|"Supported"	AQP3|PPP1CB|S100A2|KRT5|FSCN1|SERF2|JUND|H2AX|DBI|CSRP2|TNNT1|MCM3|PDLIM3|GSN|CDKN2A	15	3.98812e-05	0.138889	108	0.0511945	Human Protein Atlas	HPA:0461452	skin 1; hair follicles[â‰¥Medium]	293
11019	appendix; non-germinal center cells[â‰¥Low]	"Enhanced"|"Supported"	ACTB|STMN1|S100A6|SLC9A3R1|ADGRG1|TAC3|JUND|DHFR|TOP2A|SLC2A1|ANXA5|PKM|TNNT1|MCM3|SLC29A1|MBD3	16	4.00139e-05	0.148148	108	0.047619	Human Protein Atlas	HPA:0030441	appendix; non-germinal center cells[â‰¥Low]	336
21031	"The process in which an existing DNA strand is extended by activities including the addition of nucleotides to the 3' end of the strand, complementary to an existing template, as part of DNA replication." [GOC:mah, ISBN:071673706X, ISBN:0815316194]	"TAS"|"IBA"	TOP2A|PHGDH|CCNA2|PKM|PTMA	5	4.09988e-05	0.0387597	129	0.333333	Gene Ontology Biological Process	GO:0006271	DNA strand elongation involved in DNA replication	15
21031	"Any process that modulates the activity of an enzyme." [GOC:ai, GOC:ebc, GOC:vw]	"IC"|"TAS"|"IMP"|"ISS"|"IEA"|"IDA"	ACTB|LGALS3|STMN1|CLDN4|CLDN3|PKMYT1|CCNB1|TAC3|MCAM|HMGA1|TADA3|PIN1|H__sapiens__4_-774108|PHGDH|SLC29A1|PTMA|INA|BLVRA|MCM2|CDC45|MBD3|RRM1|GSN|KRT18|KRT17|CENPH	26	4.23228e-05	0.20155	129	0.0211899	Gene Ontology Biological Process	GO:0050790	regulation of catalytic activity	1227
20045	Factor: E2F; motif: TTTCGCGC; match class: 1	"TF"	SMARCB1|YEATS4|SMC3|ACTB|PPP1CB|LGALS3|MT2A|TUBB3|PCLAF|CLDN3|FSCN1|ASF1B|CRABP1|LPL|SLC9A3R1|BAG1|SERF2|MCAM|HMGA1|CDC6|DHFR|NASP|CDK4|TADA3|CDK1|PIN1|CALM1|SPRR1A|H2AX|TOP2A|FHL2|BRK1|PSIP1|AKR1B1|DBI|FOXM1|CHAF1A|CSRP1|SUMO2|CASP2|PHGDH|MYBL2|RFC3|ANXA5|CCNA2|TNNT1|MCM3|MCM4|SLC29A1|PTMA|INA|PCNA|TYMS|GNG3|RAB25|EPCAM|UCP2|RAD54L|H2AZ1|GSN|RRM2|GAD2|SLC4A7|KRT18|RAD51|KRT17	66	4.23252e-05	0.507692	130	0.0119652	Transfac transcription factor binding site predictions	TF:M00425_1	Factor: E2F; motif: TTTCGCGC; match class: 1	5516
20045	Factor: E2F; motif: TTTSGCGS	"TF"	CYFIP1|SMARCB1|YEATS4|SMC3|ACTB|IGF1R|PPP1CB|LGALS3|TUBB3|STMN1|PCLAF|SAP30|CLDN4|CLDN3|FSCN1|S100A6|ASF1B|CRABP1|LPL|PKMYT1|SLC9A3R1|ADGRG1|CCNB1|BAG1|PMAIP1|TAC3|SERF2|JUND|MCAM|HMGA1|CDC6|DHFR|NASP|CDK4|TADA3|CDK1|PIN1|CALM1|SPRR1A|H2AX|TOP2A|TOP2B|FEN1|SLC2A1|FHL2|BRK1|PSIP1|AKR1B1|DBI|CHAF1A|CSRP2|TUBA1A|CSRP1|SUMO2|CASP2|CA9|PHGDH|MYBL2|TK1|ADAMTS7|RFC3|ANXA5|NGB|CCNA2|PKM|TNNT1|MCM3|MCM4|S…	95	4.43291e-05	0.730769	130	0.00969091	Transfac transcription factor binding site predictions	TF:M00427	Factor: E2F; motif: TTTSGCGS	9803
21031	"The multiplication or reproduction of fibroblast cells, resulting in the expansion of the fibroblast population." [GOC:jid]	"NAS"|"IMP"|"ISS"|"IEA"|"IDA"	FTH1|S100A6|SLC9A3R1|MCAM|DHFR|CDK4|MCM7|ANXA5|MCM2	9	4.56238e-05	0.0697674	129	0.0818182	Gene Ontology Biological Process	GO:0048144	fibroblast proliferation	110
11019	skin 2; endothelial cells[â‰¥Medium]	"Enhanced"|"Supported"	SMARCB1|ACTB|PPP1CB|LGALS3|STMN1|FSCN1|S100A6|TAC3|SERF2|S100A10|CDC6|DHFR|CALM1|TOP2A|TOP2B|SLC2A1|DBI|CSRP2|PKM|TNNT1|DDT|GSN	22	4.56698e-05	0.203704	108	0.0345369	Human Protein Atlas	HPA:0470202	skin 2; endothelial cells[â‰¥Medium]	637
11019	appendix; goblet cells[High]	"Enhanced"|"Supported"	PPP1CB|LGALS3|KRT8|CLDN4|CLDN3|JUND|TOP2A|MCM3|PDLIM3|MBD3|GSN|CDKN2A	12	4.57465e-05	0.111111	108	0.0666667	Human Protein Atlas	HPA:0030893	appendix; goblet cells[High]	180
20045	Factor: E2F-4; motif: GCGGGAAANA	"TF"	CYFIP1|JPT1|TNC|PEBP1|YEATS4|SMC3|AQP3|ACTB|IGF1R|PPP1CB|LGALS3|MT2A|FTH1|STMN1|PCLAF|S100A2|CIRBP|KRT8|KRT5|SAP30|CLDN4|CLDN3|MAP1B|FSCN1|ASF1B|LPL|SLC9A3R1|ADGRG1|CCNB1|BAG1|PMAIP1|TAC3|SERF2|S100A10|JUND|HMGA1|CDC6|DHFR|NASP|CDK4|TADA3|CDK1|PIN1|CALM1|CD24|SPRR1A|H2AX|TOP2A|TOP2B|MCM7|SLC2A1|FHL2|H__sapiens__4_-774108|BRK1|DBI|FOXM1|CHAF1A|CSRP2|TUBA1A|CSRP1|SUMO2|CASP2|CA9|PHGDH|MYBL2|TK1|ADA…	109	4.58965e-05	0.838462	130	0.00887405	Transfac transcription factor binding site predictions	TF:M02090	Factor: E2F-4; motif: GCGGGAAANA	12283
22097	"A cellular component that forms a specialized region of connection between two or more cells, or between a cell and the extracellular matrix, or between two membrane-bound components of a cell, such as flagella." [GOC:aruk, GOC:bc, GOC:mah, http://www.vivo.colostate.edu/hbooks/cmb/cells/pmemb/junctions_a.html, ISBN:0198506732, PMID:26820516, PMID:28096264]	"IEP"|"EXP"|"TAS"|"IMP"|"ISS"|"IBA"|"IEA"|"HDA"|"IDA"	CYFIP1|TNC|AQP3|ACTB|PPP1CB|KRT8|CLDN4|CLDN3|MAP1B|FSCN1|S100A10|JUND|DHFR|TADA3|TOP2B|FEN1|AKR1B1|DBI|FOXM1|CHAF1A|MYBL2|BIRC5|MCM5|PCNA|UHRF1|CXCR4|PTN|PDLIM3|CDC45|MBD3|DUT|CDKN2A|GAD2|KRT18	34	4.6005e-05	0.261538	130	0.0152466	Gene Ontology Cellular Component branch	GO:0030054	cell junction	2230
11019	colon; enterocytes[High]	"Enhanced"|"Supported"	LGALS3|STMN1|KRT8|CLDN4|CLDN3|ADGRG1|TAC3|JUND|TOP2A|SLC2A1|PDLIM3|GSN|CDKN2A	13	4.75103e-05	0.12037	108	0.0599078	Human Protein Atlas	HPA:0131303	colon; enterocytes[High]	217
11019	skin 2; melanocytes[â‰¥Medium]	"Enhanced"|"Supported"	SMARCB1|AQP3|PPP1CB|LGALS3|ADGRG1|TAC3|SERF2|S100A10|JUND|DHFR|CALM1|CD24|H2AX|SLC2A1|DBI|CSRP2|PKM|SLC29A1|DDT|MBD3|GSN|KRT18	22	4.95519e-05	0.203704	108	0.034375	Human Protein Atlas	HPA:0470672	skin 2; melanocytes[â‰¥Medium]	640
21031	"A process that is carried out at the cellular level which results in the assembly, arrangement of constituent parts, or disassembly of cytoskeletal structures." [GOC:dph, GOC:jl, GOC:mah]	"NAS"|"TAS"|"IGI"|"IMP"|"ISS"|"IBA"|"IEA"|"IDA"	CYFIP1|YEATS4|SMC3|ACTB|TUBB3|STMN1|PCLAF|KRT8|KRT5|CLDN3|MAP1B|FSCN1|SLC9A3R1|TAC3|CDK4|MCM7|AKR1B1|DBI|CHAF1A|SUMO2|GCHFR|NDUFS8|MCM5|PTN|MBD3|CDKN2A|KLF4|SLC4A7|KRT17	29	5.06462e-05	0.224806	129	0.0191799	Gene Ontology Biological Process	GO:0007010	cytoskeleton organization	1512
21031	"The process whose specific outcome is the progression of a tissue over time, from its formation to the mature structure." [ISBN:0471245208]	"IEP"|"NAS"|"TAS"|"IMP"|"ISS"|"IBA"|"IEA"|"ISO"|"IDA"	SMARCB1|TNC|AQP3|ACTB|LGALS3|TUBB3|STMN1|KRT5|SAP30|CLDN4|CLDN3|MAP1B|LPL|CDK4|PIN1|TCF3|FEN1|FHL2|AKR1B1|CHAF1A|SH3PXD2A|CSRP1|CA9|PTMA|BLVRA|PCNA|UHRF1|HDAC1|PSMC3IP|PDLIM3|PERP|GSN|RRM2|KLF4	34	5.49889e-05	0.263566	129	0.0169154	Gene Ontology Biological Process	GO:0009888	tissue development	2010
20045	Factor: E2F-3; motif: GGCGGGN; match class: 1	"TF"	CYFIP1|JPT1|SMARCB1|YEATS4|SMC3|AQP3|ACTB|IGF1R|PPP1CB|LGALS3|TUBB3|FTH1|STMN1|KRT8|SAP30|CLDN4|CLDN3|MAP1B|FSCN1|S100A6|ASF1B|CRABP1|LPL|PKMYT1|SLC9A3R2|ADGRG1|CCNB1|PMAIP1|SERF2|S100A10|JUND|HMGA1|CDC6|NASP|TADA3|CDK1|PIN1|CALM1|SPRR1A|TOP2A|TOP2B|SLC2A1|FHL2|H__sapiens__4_-774108|BRK1|AKR1B1|DBI|FOXM1|CHAF1A|CSRP2|TUBA1A|CSRP1|SUMO2|CASP2|CA9|MYBL2|TK1|ADAMTS7|ANXA5|GCHFR|PKM|TNNT1|MCM3|BIRC5|…	94	5.85566e-05	0.723077	130	0.00970874	Transfac transcription factor binding site predictions	TF:M02089_1	Factor: E2F-3; motif: GGCGGGN; match class: 1	9682
20045	Factor: E2F-1; motif: TTGGCGCGRAANNGNM	"TF"	CYFIP1|JPT1|SMARCB1|TNC|YEATS4|ACTB|IGF1R|PPP1CB|LGALS3|MT2A|TUBB3|FTH1|PCLAF|SAP30|CLDN4|CLDN3|FSCN1|CRABP1|LPL|PKMYT1|PMAIP1|TAC3|SERF2|JUND|MCAM|HMGA1|CDC6|NASP|CDK4|CDK1|PIN1|CALM1|CD24|SPRR1A|TOP2A|FHL2|BRK1|PSIP1|DBI|FOXM1|CHAF1A|CSRP2|TUBA1A|CSRP1|SUMO2|PHGDH|MYBL2|TK1|ADAMTS7|RFC3|DCK|CCNA2|PKM|TNNT1|MCM3|BIRC5|MCM4|MCM5|SLC29A1|PTMA|INA|MCM2|PCNA|UHRF1|HDAC1|GSTP1|PSMC3IP|GNG3|PDLIM3|CDC…	80	5.88512e-05	0.615385	130	0.0106496	Transfac transcription factor binding site predictions	TF:M00938	Factor: E2F-1; motif: TTGGCGCGRAANNGNM	7512
21031	"Any process that activates or increases the frequency, rate or extent of the chemical reactions and pathways within a cell or an organism." [GOC:go_curators]	"IC"|"NAS"|"IGI"|"TAS"|"IMP"|"ISS"|"IBA"|"ISO"|"IEA"|"IDA"	SMARCB1|TNC|YEATS4|ACTB|IGF1R|CIRBP|CLDN4|CLDN3|LPL|SLC9A3R1|CCNB1|TAC3|SERF2|JUND|NASP|CDK4|TADA3|CDK1|PIN1|CALM1|CD24|SPRR1A|SLC2A1|BRK1|CSRP2|SUMO2|PHGDH|ANXA5|DCK|NDUFS8|MCM4|PTMA|INA|BLVRA|MCM2|PCNA|GSTP1|GNG3|PDLIM3|CDC45|RAB25|PERP|UCP2|MBD3|RRM1|GSN|GAD2|KLF4|RAD51	49	6.02318e-05	0.379845	129	0.013204	Gene Ontology Biological Process	GO:0009893	positive regulation of metabolic process	3711
20045	Factor: E2F; motif: NKCGCGCSAAAN	"TF"	CYFIP1|SMARCB1|YEATS4|SMC3|ACTB|IGF1R|LGALS3|MT2A|STMN1|PCLAF|SAP30|CLDN3|CRABP1|LPL|PKMYT1|SLC9A3R1|CCNB1|PMAIP1|SERF2|MCAM|HMGA1|CDC6|DHFR|NASP|CDK4|TADA3|CDK1|CALM1|H2AX|TOP2A|SLC2A1|FHL2|BRK1|PSIP1|FOXM1|CHAF1A|CSRP1|SUMO2|CA9|PHGDH|MYBL2|ADAMTS7|RFC3|ANXA5|CCNA2|PKM|TNNT1|MCM3|MCM4|SLC29A1|PTMA|INA|PCNA|UHRF1|HDAC1|TYMS|GNG3|UCP2|RAD54L|H2AZ1|GSN|RRM2|GAD2|KLF4|SLC4A7|KRT18|RAD51|KRT17	68	7.01774e-05	0.523077	130	0.0116259	Transfac transcription factor binding site predictions	TF:M00920	Factor: E2F; motif: NKCGCGCSAAAN	5849
21031	"The regrowth of a lost or destroyed body part, such as an organ or tissue. This process may occur via renewal, repair, and/or growth alone (i.e. increase in size or mass)." [GOC:mah, GOC:pr]	"ISS"|"ISO"|"IEA"	TNC|IGF1R|MAP1B|HMGA1|CDK4|ANXA5|PTMA|UHRF1|HDAC1|RAB25|GSN	11	7.41547e-05	0.0852713	129	0.0552764	Gene Ontology Biological Process	GO:0031099	regeneration	199
21031	"Any process that activates or increases the frequency, rate or extent of the chemical reactions and pathways involving DNA." [GOC:ai]	"NAS"|"IMP"|"IEA"|"IDA"	SMARCB1|YEATS4|ACTB|IGF1R|CDK4|CALM1|SPRR1A|BRK1|PHGDH|ANXA5|PTMA|GSN|GAD2	13	7.48651e-05	0.100775	129	0.0433333	Gene Ontology Biological Process	GO:0051054	positive regulation of DNA metabolic process	300
11019	appendix; enterocytes[High]	"Enhanced"|"Supported"	PPP1CB|LGALS3|KRT8|CLDN4|CLDN3|TAC3|TOP2A|SLC2A1|MCM3|PDLIM3|GSN|CDKN2A	12	7.77644e-05	0.111111	108	0.0634921	Human Protein Atlas	HPA:0031303	appendix; enterocytes[High]	189
20045	Factor: E2F-1; motif: NKTSSCGC; match class: 1	"TF"	CYFIP1|SMARCB1|YEATS4|SMC3|ACTB|IGF1R|PPP1CB|LGALS3|TUBB3|STMN1|PCLAF|SAP30|FSCN1|ASF1B|CRABP1|LPL|PKMYT1|PMAIP1|HMGA1|CDC6|CDK4|TADA3|CDK1|PIN1|CALM1|TOP2A|TOP2B|SLC2A1|FHL2|BRK1|PSIP1|CHAF1A|MYBL2|NGB|DCK|PKM|TNNT1|MCM3|MCM4|MCM5|MCM6|SLC29A1|PTMA|INA|GNG3|UCP2|H2AZ1|GSN|RRM2|KRT18|KRT17	51	8.73442e-05	0.392308	130	0.0136656	Transfac transcription factor binding site predictions	TF:M00428_1	Factor: E2F-1; motif: NKTSSCGC; match class: 1	3732
21031	"The biological process whose specific outcome is the progression of a multicellular organism over time from an initial condition (e.g. a zygote or a young adult) to a later condition (e.g. a multicellular animal or an aged adult)." [GOC:dph, GOC:ems, GOC:isa_complete, GOC:tb]	"HEP"|"IEP"|"NAS"|"TAS"|"IGI"|"IMP"|"ISS"|"IBA"|"IEA"|"ISO"|"IDA"	CYFIP1|SMARCB1|TNC|AQP3|ACTB|IGF1R|TUBB3|STMN1|KRT8|CLDN3|MAP1B|S100A6|ASF1B|SLC9A3R2|SLC9A3R1|TAC3|S100A10|HMGA1|CDC6|NASP|CDK4|TADA3|CDK1|PIN1|CALM1|CD24|SPRR1A|TOP2B|FEN1|MCM7|FHL2|DBI|FOXM1|TUBA1A|CSRP1|CA9|DCK|MCM5|PTMA|BLVRA|MCM2|PCNA|UHRF1|HDAC1|PTN|PDLIM3|RAB25|PERP|SAP18|RAD54L|MBD3|H2AZ1|RRM1|GSN|RRM2|KLF4	56	8.80882e-05	0.434109	129	0.0120612	Gene Ontology Biological Process	GO:0007275	multicellular organism development	4643
21031	"Any process that modulates the frequency, rate or extent of the chemical reactions and pathways within a cell or an organism involving those compounds formed as a part of the normal anabolic and catabolic processes. These processes take place in most, if not all, cells of the organism." [PMID:19211694]	"IC"|"NAS"|"IGI"|"TAS"|"IMP"|"ISS"|"IBA"|"IEA"|"ISO"|"IDA"	CYFIP1|SMARCB1|YEATS4|SMC3|ACTB|IGF1R|LGALS3|CIRBP|SAP30|CLDN4|CLDN3|PKMYT1|CCNB1|TAC3|SERF2|JUND|MCAM|HMGA1|DHFR|NASP|CDK4|TADA3|CDK1|PIN1|CALM1|CD24|SPRR1A|TOP2A|FEN1|SLC2A1|H__sapiens__4_-774108|BRK1|CSRP2|SUMO2|PHGDH|ANXA5|DCK|CCNA2|NDUFS8|PKM|TNNT1|MCM3|MCM4|SLC29A1|PTMA|INA|BLVRA|MCM2|HDAC1|GSTP1|PDLIM3|CDC45|DDT|PERP|UCP2|MBD3|RRM1|GSN|GAD2|KLF4|RAD51|KRT17|CENPH	63	9.20746e-05	0.488372	129	0.0112681	Gene Ontology Biological Process	GO:0080090	regulation of primary metabolic process	5591
20045	Factor: E2F; motif: TTTSGCGSG	"TF"	SMARCB1|YEATS4|SMC3|ACTB|IGF1R|LGALS3|STMN1|PCLAF|CRABP1|LPL|PKMYT1|SLC9A3R1|CCNB1|BAG1|SERF2|MCAM|HMGA1|CDC6|DHFR|NASP|CDK4|TADA3|CDK1|CALM1|H2AX|TOP2A|TOP2B|FEN1|SLC2A1|FHL2|BRK1|PSIP1|DBI|FOXM1|CHAF1A|CSRP2|SUMO2|CASP2|PHGDH|MYBL2|ADAMTS7|RFC3|ANXA5|NGB|CCNA2|PKM|TNNT1|MCM3|MCM4|SLC29A1|INA|PCNA|UHRF1|HDAC1|TYMS|GNG3|EPCAM|UCP2|RAD54L|H2AZ1|RRM2|GAD2|KLF4|SLC4A7|KRT18|RAD51|KRT17	67	9.39838e-05	0.515385	130	0.0116441	Transfac transcription factor binding site predictions	TF:M00918	Factor: E2F; motif: TTTSGCGSG	5754
11019	skin 2; melanocytes[â‰¥Low]	"Enhanced"|"Supported"	SMARCB1|AQP3|PPP1CB|LGALS3|S100A6|ADGRG1|TAC3|SERF2|S100A10|JUND|DHFR|CALM1|CD24|H2AX|SLC2A1|DBI|CSRP2|PKM|SLC29A1|DDT|MBD3|GSN|KRT18	23	0.000101737	0.212963	108	0.031768	Human Protein Atlas	HPA:0470671	skin 2; melanocytes[â‰¥Low]	724
21031	"Any process that modulates the rate or extent of progress through the mitotic cell cycle." [GOC:dph, GOC:go_curators, GOC:tb]	"NAS"|"TAS"|"IMP"|"IBA"|"IEA"|"IDA"	SMARCB1|ACTB|PKMYT1|SLC9A3R1|MCAM|DHFR|CDK4|TADA3|CDK1|TUBA1A|NDUFS8|SAP18|H2AZ1|RRM1|GSN|KRT17	16	0.00011844	0.124031	129	0.0322581	Gene Ontology Biological Process	GO:0007346	regulation of mitotic cell cycle	496
11019	skin 2; langerhans cells[â‰¥Low]	"Enhanced"|"Supported"	SMARCB1|AQP3|ACTB|PPP1CB|LGALS3|S100A2|ADGRG1|TAC3|SERF2|JUND|CDC6|DHFR|CALM1|H2AX|SLC2A1|DBI|CSRP2|PKM|HDAC1|DDT|MBD3|GSN|GAD2|KRT18	24	0.000119422	0.222222	108	0.0304183	Human Protein Atlas	HPA:0471461	skin 2; langerhans cells[â‰¥Low]	789
20045	Factor: E2F1; motif: NNNNNGCGSSAAAN; match class: 1	"TF"	CYFIP1|SMARCB1|YEATS4|SMC3|IGF1R|PPP1CB|MT2A|STMN1|PCLAF|LPL|SLC9A3R1|HMGA1|CDC6|CDK4|CDK1|CALM1|TOP2A|BRK1|TUBA1A|SUMO2|PHGDH|MYBL2|TK1|RFC3|CCNA2|TNNT1|MCM3|MCM4|SLC29A1|PTMA|INA|HDAC1|GNG3|PERP|UCP2|SAP18|RAD54L	37	0.000119547	0.284615	130	0.0166292	Transfac transcription factor binding site predictions	TF:M08874_1	Factor: E2F1; motif: NNNNNGCGSSAAAN; match class: 1	2225
20045	Factor: E2F; motif: NCSCGCSAAAN	"TF"	CYFIP1|SMARCB1|YEATS4|SMC3|ACTB|IGF1R|LGALS3|STMN1|PCLAF|SAP30|CRABP1|LPL|PKMYT1|SLC9A3R1|CCNB1|PMAIP1|SERF2|MCAM|HMGA1|CDC6|DHFR|NASP|CDK4|TADA3|CDK1|CALM1|H2AX|TOP2A|TOP2B|SLC2A1|FHL2|BRK1|PSIP1|FOXM1|CHAF1A|CSRP1|SUMO2|CASP2|CA9|PHGDH|MYBL2|ADAMTS7|RFC3|ANXA5|NGB|CCNA2|PKM|TNNT1|MCM3|MCM4|SLC29A1|PTMA|INA|PCNA|UHRF1|HDAC1|TYMS|GNG3|EPCAM|PERP|UCP2|RAD54L|H2AZ1|GSN|RRM2|GAD2|KLF4|SLC4A7|KRT18|R…	71	0.000126949	0.546154	130	0.0111987	Transfac transcription factor binding site predictions	TF:M00919	Factor: E2F; motif: NCSCGCSAAAN	6340
20212	"Binding to chromatin, the network of fibers of DNA, protein, and sometimes RNA, that make up the chromosomes of the eukaryotic nucleus during interphase." [GOC:jl, ISBN:0198506732, PMID:20404130]	"TAS"|"ISS"|"IBA"|"IEA"|"HDA"|"IDA"	SMARCB1|SMC3|ACTB|PCLAF|JUND|CDK4|CD24|SPRR1A|SLC2A1|PSIP1|PTMA|BLVRA|TYMS|PERP|UCP2|GSN|GAD2	17	0.000140733	0.131783	129	0.0282392	Gene Ontology Molecular Function	GO:0003682	chromatin binding	602
21031	"Any process that modulates the frequency, rate or extent of cell proliferation." [GOC:jl]	"NAS"|"TAS"|"IMP"|"ISS"|"IBA"|"IEA"|"IDA"	SMARCB1|TNC|ACTB|IGF1R|LGALS3|FTH1|CLDN3|S100A6|SLC9A3R2|SLC9A3R1|SERF2|JUND|MCAM|DHFR|CDK4|CDK1|PIN1|MCM7|BRK1|ANXA5|NDUFS8|INA|BLVRA|MCM2|UHRF1|PSMC3IP|PDLIM3|RRM1|GSN|CENPH	30	0.000141609	0.232558	129	0.0178253	Gene Ontology Biological Process	GO:0042127	regulation of cell population proliferation	1683
22097	"That part of a multicellular organism outside the cells proper, usually taken to be outside the plasma membranes, and occupied by fluid." [ISBN:0198547684]	"TAS"|"IBA"|"IEA"|"HDA"|"IDA"	CYFIP1|TNC|PEBP1|ACTB|PPP1CB|LGALS3|TUBB3|FTH1|STMN1|KRT8|KRT5|FSCN1|S100A6|LPL|SLC9A3R2|BAG1|TAC3|S100A10|CDK4|CALM1|TOP2B|MCM7|FHL2|H__sapiens__4_-774108|DBI|CHAF1A|CSRP1|MYBL2|DCK|MCM5|MCM6|PTMA|MCM2|PCNA|UHRF1|PSMC3IP|GNG3|PDLIM3|UCP2|RAD54L|MBD3|CDKN2A	42	0.000157802	0.323077	130	0.0127157	Gene Ontology Cellular Component branch	GO:0005615	extracellular space	3303
21031	"Any process that modulates the frequency, rate or extent of multiplication or reproduction of fibroblast cells." [GOC:jid]	"NAS"|"IMP"|"ISS"|"IEA"|"IDA"	FTH1|S100A6|SLC9A3R1|MCAM|DHFR|MCM7|ANXA5|MCM2	8	0.000159485	0.0620155	129	0.0879121	Gene Ontology Biological Process	GO:0048145	regulation of fibroblast proliferation	91
21031	"The chemical reactions and pathways resulting in the formation of a deoxyribonucleoside monophosphate, a compound consisting of a nucleobase linked to a deoxyribose sugar esterified with phosphate on the sugar." [GOC:go_curators, ISBN:0198506732]	"IBA"|"IEA"|"IDA"	CASP2|ADAMTS7|HDAC1|RAD54L	4	0.000165687	0.0310078	129	0.5	Gene Ontology Biological Process	GO:0009157	deoxyribonucleoside monophosphate biosynthetic process	8
21031	"The process whose specific outcome is the progression of an epithelium over time, from its formation to the mature structure. An epithelium is a tissue that covers the internal or external surfaces of an anatomical structure." [GOC:dph, GOC:mtg_lung]	"IEP"|"NAS"|"TAS"|"IMP"|"ISS"|"IBA"|"IEA"|"ISO"|"IDA"	SMARCB1|TNC|AQP3|ACTB|LGALS3|STMN1|KRT5|CLDN4|CLDN3|MAP1B|CDK4|PIN1|TCF3|FHL2|SH3PXD2A|CSRP1|PTMA|BLVRA|PCNA|HDAC1|PSMC3IP|PDLIM3|GSN|RRM2|KLF4	25	0.000170541	0.193798	129	0.0204082	Gene Ontology Biological Process	GO:0060429	epithelium development	1225
11019	placenta; endothelial cells[High]	"Enhanced"|"Supported"	ACTB|STMN1|MAP1B|TAC3|CALM1|TOP2A|TOP2B|DBI|RFC3|PKM|MCM3|DDT|CDKN2A	13	0.000182669	0.12037	108	0.0532787	Human Protein Atlas	HPA:0380203	placenta; endothelial cells[High]	244
21031	"Any process that modulates the frequency, rate or extent of a cellular response to stress. Cellular response to stress is a change in state or activity of a cell (in terms of movement, secretion, enzyme production, gene expression, etc.) as a result of a stimulus indicating the organism is under stress. The stress is usually, but not necessarily, exogenous (e.g. temperature, humidity, ionizing r…	"NAS"|"TAS"|"IMP"|"ISS"|"IEA"|"IDA"	SMARCB1|YEATS4|ACTB|IGF1R|CCNB1|HMGA1|NASP|CALM1|SPRR1A|BRK1|PTMA|MCM2|UHRF1|RRM1|GSN|GAD2	16	0.000182719	0.124031	129	0.03125	Gene Ontology Biological Process	GO:0080135	regulation of cellular response to stress	512
21031	"Any process that activates or increases the frequency, rate or extent of the chemical reactions and pathways involving nitrogen or nitrogenous compounds." [GOC:ai, GOC:tb]	"IC"|"NAS"|"IGI"|"TAS"|"IMP"|"ISS"|"IBA"|"IEA"|"ISO"|"IDA"	SMARCB1|YEATS4|ACTB|IGF1R|CIRBP|CLDN4|CLDN3|CCNB1|TAC3|SERF2|JUND|NASP|CDK4|TADA3|CDK1|PIN1|CALM1|CD24|SPRR1A|SLC2A1|BRK1|CSRP2|SUMO2|PHGDH|ANXA5|DCK|NDUFS8|MCM4|PTMA|INA|BLVRA|GSTP1|PDLIM3|CDC45|PERP|UCP2|MBD3|RRM1|GSN|GAD2|KLF4|RAD51	42	0.000187561	0.325581	129	0.0139953	Gene Ontology Biological Process	GO:0051173	positive regulation of nitrogen compound metabolic process	3001
21031	"The process resulting in division and partitioning of components of a cell to form more cells; may or may not be accompanied by the physical separation of a cell into distinct, individually membrane-bounded daughter cells." [GOC:di, GOC:go_curators, GOC:pr]	"NAS"|"IGI"|"TAS"|"IMP"|"ISS"|"IEA"|"IDA"	SMC3|IGF1R|PPP1CB|STMN1|SLC9A3R1|MCAM|DHFR|NASP|CDK4|TADA3|CD24|DBI|ANXA5|NDUFS8|TNNT1|UHRF1|RRM1|KRT17	18	0.00019339	0.139535	129	0.027439	Gene Ontology Biological Process	GO:0051301	cell division	656
11019	small intestine; goblet cells[High]	"Enhanced"|"Supported"	AQP3|PPP1CB|KRT8|CLDN4|CLDN3|TAC3|JUND|SLC2A1|PDLIM3|MBD3|RRM2|CDKN2A	12	0.000217439	0.111111	108	0.0576923	Human Protein Atlas	HPA:0480893	small intestine; goblet cells[High]	208
11019	duodenum; goblet cells[High]	"Enhanced"|"Supported"	KRT8|CLDN4|CLDN3|JUND|TOP2A|SLC2A1|MCM3|PDLIM3|MBD3|GSN|RRM2|CDKN2A	12	0.000217439	0.111111	108	0.0576923	Human Protein Atlas	HPA:0150893	duodenum; goblet cells[High]	208
20212	"Binding to an identical protein or proteins." [GOC:jl]	"IPI"|"ISS"|"IEA"|"IDA"	SMARCB1|AQP3|ACTB|IGF1R|FTH1|S100A2|CLDN4|CLDN3|S100A6|LPL|TAC3|CDK1|CD24|TOP2B|FEN1|MCM7|H__sapiens__4_-774108|PSIP1|DBI|TUBA1A|CASP2|ADAMTS7|DCK|NDUFS8|MCM3|PTMA|INA|HDAC1|RAB25|SAP18|RAD54L|H2AZ1|GAD2|KRT17	34	0.000220395	0.263566	129	0.0157262	Gene Ontology Molecular Function	GO:0042802	identical protein binding	2162
20045	Factor: MOVO-B; motif: GNGGGGG	"TF"	CYFIP1|JPT1|SMARCB1|TNC|YEATS4|SMC3|AQP3|ACTB|IGF1R|PPP1CB|LGALS3|TUBB3|FTH1|STMN1|PCLAF|CIRBP|KRT8|KRT5|SAP30|CLDN4|CLDN3|MAP1B|FSCN1|S100A6|ASF1B|CRABP1|LPL|PKMYT1|ADGRG1|CCNB1|BAG1|PMAIP1|SERF2|S100A10|JUND|HMGA1|CDC6|DHFR|NASP|TADA3|CDK1|PIN1|CALM1|CD24|SPRR1A|TOP2A|TOP2B|SLC2A1|FHL2|H__sapiens__4_-774108|BRK1|PSIP1|AKR1B1|DBI|FOXM1|CHAF1A|CSRP2|CSRP1|SUMO2|CASP2|CA9|PHGDH|MYBL2|TK1|ADAMTS7|R…	98	0.000230452	0.753846	130	0.00927065	Transfac transcription factor binding site predictions	TF:M01104	Factor: MOVO-B; motif: GNGGGGG	10571
11019	lymph node; germinal center cells[High]	"Approved"|"Enhanced"|"Supported"	SMARCB1|ACTB|IGF1R|STMN1|SLC9A3R1|CDK4|CDK1|CD24|SPRR1A|H2AX|TOP2A|SLC2A1|PSIP1|DBI|CSRP1|CASP2|ADAMTS7|PKM|TNNT1|MCM3|SLC29A1|PTMA|HDAC1|SAP18|RAD54L|KRT18	26	0.000242972	0.240741	108	0.0275424	Human Protein Atlas	HPA:0310433	lymph node; germinal center cells[High]	944
10842	Orc1 removal from chromatin	"REAC"	MCAM|TOP2A|ANXA5|CCNA2|PKM|TNNT1|MCM3|SLC29A1	8	0.000260244	0.0720721	111	0.112676	Reactome pathways	REAC:R-HSA-68949	Orc1 removal from chromatin	71
11019	placenta; cytotrophoblasts[High]	"Enhanced"|"Supported"	STMN1|KRT8|CLDN4|TAC3|CALM1|CD24|TOP2A|DBI|CCNA2|PKM|SLC29A1|DDT|MBD3|CDKN2A	14	0.000266835	0.12963	108	0.0474576	Human Protein Atlas	HPA:0381193	placenta; cytotrophoblasts[High]	295
22097	"The dense fibrillar network lying on the inner side of the nuclear membrane." [ISBN:0582227089]	"NAS"|"ISS"|"IEA"|"IDA"	SMARCB1|YEATS4|SMC3|ACTB|KRT8|TAC3|INA|CDKN2A	8	0.00029498	0.0615385	130	0.0625	Gene Ontology Cellular Component branch	GO:0016363	nuclear matrix	128
11019	skin 1; cells in granular layer[â‰¥Low]	"Enhanced"|"Supported"	SMARCB1|AQP3|PPP1CB|LGALS3|CLDN4|ADGRG1|SERF2|JUND|CDC6|TCF3|CALM1|SLC2A1|DBI|CSRP2|PKM|MCM3|CDC45|DDT|UCP2|MBD3|GSN|RRM2	22	0.000297756	0.203704	108	0.0309423	Human Protein Atlas	HPA:0460181	skin 1; cells in granular layer[â‰¥Low]	711
21031	"Any biological process, occurring at the level of a multicellular organism, pertinent to its function." [GOC:curators, GOC:dph, GOC:isa_complete, GOC:tb]	"NAS"|"HEP"|"IEP"|"IC"|"TAS"|"HMP"|"IGI"|"IMP"|"ISS"|"IBA"|"IEA"|"ISO"|"HDA"|"IDA"	CYFIP1|SMARCB1|TNC|SMC3|AQP3|ACTB|IGF1R|LGALS3|TUBB3|STMN1|S100A2|KRT8|KRT5|SAP30|CLDN4|CLDN3|MAP1B|S100A6|ASF1B|LPL|SLC9A3R2|SLC9A3R1|CCNB1|BAG1|TAC3|SERF2|S100A10|HMGA1|CDC6|NASP|CDK4|TADA3|CDK1|PIN1|TCF3|CALM1|CD24|SPRR1A|H2AX|TOP2B|FEN1|MCM7|FHL2|DBI|FOXM1|CHAF1A|TUBA1A|CSRP1|CA9|MYBL2|DCK|GCHFR|NDUFS8|BIRC5|MCM5|PTMA|BLVRA|MCM2|PCNA|UHRF1|HDAC1|PTN|PSMC3IP|GNG3|PDLIM3|RAB25|EPCAM|PERP|SAP18|…	76	0.00030196	0.589147	129	0.00991003	Gene Ontology Biological Process	GO:0032501	multicellular organismal process	7669
11019	skin 1; lymphocytes[â‰¥Low]	"Enhanced"|"Supported"	SMARCB1|AQP3|PPP1CB|LGALS3|S100A2|TAC3|SERF2|JUND|CALM1|H2AX|SLC2A1|DBI|CSRP2|PKM|INA|DDT|UCP2|RAD54L|MBD3|GSN|RRM2|KRT18	22	0.000304839	0.203704	108	0.0308989	Human Protein Atlas	HPA:0461471	skin 1; lymphocytes[â‰¥Low]	712
21031	"Any cellular process that activates or increases the frequency, rate or extent of the chemical reactions and pathways involving nucleobases, nucleosides, nucleotides and nucleic acids." [GOC:go_curators]	"IC"|"NAS"|"IGI"|"IMP"|"ISS"|"IBA"|"IEA"|"ISO"|"IDA"	SMARCB1|YEATS4|ACTB|IGF1R|CIRBP|TAC3|SERF2|JUND|NASP|CDK4|TADA3|CDK1|CALM1|CD24|SPRR1A|SLC2A1|BRK1|CSRP2|SUMO2|PHGDH|ANXA5|DCK|MCM4|PTMA|INA|BLVRA|GSTP1|PDLIM3|PERP|UCP2|RRM1|GSN|GAD2	33	0.000307424	0.255814	129	0.0160819	Gene Ontology Biological Process	GO:0045935	positive regulation of nucleobase-containing compound metabolic process	2052
21031	"Any process in which macromolecules aggregate, disaggregate, or are modified, resulting in the formation, disassembly, or alteration of a protein-DNA complex." [GOC:mah]	"IC"|"NAS"|"TAS"|"IGI"|"IMP"|"ISS"|"IBA"|"IEA"|"IDA"|"HDA"	SMARCB1|YEATS4|ACTB|ASF1B|JUND|CDC6|NASP|CDK4|CALM1|SLC2A1|PSIP1|DCK|SLC29A1|INA|BLVRA|TYMS|EPCAM|PERP|UCP2|GAD2|SLC4A7	21	0.000311013	0.162791	129	0.0229508	Gene Ontology Biological Process	GO:0071824	protein-DNA complex organization	915
21031	"The cell cycle process in which sister chromatids are organized and then physically separated and apportioned to two or more sets." [GOC:ai, GOC:elh]	"NAS"|"IMP"|"IBA"|"IEA"|"IDA"	SMARCB1|SMC3|ACTB|SLC9A3R1|MCAM|CDK4|CD24|SPRR1A|SUMO2|NDUFS8|KRT17	11	0.000322825	0.0852713	129	0.0478261	Gene Ontology Biological Process	GO:0000819	sister chromatid segregation	230
21031	"The mitotic cell cycle transition by which a cell in G2 commits to M phase. The process begins when the kinase activity of M cyclin/CDK complex reaches a threshold high enough for the cell cycle to proceed. This is accomplished by activating a positive feedback loop that results in the accumulation of unphosphorylated and active M cyclin/CDK complex." [GOC:mtg_cell_cycle]	"NAS"|"TAS"|"IMP"|"IBA"|"IEA"|"IDA"	PKMYT1|SLC9A3R1|MCAM|DHFR|CDK4|BRK1|ANXA5|SAP18|RRM1	9	0.000326038	0.0697674	129	0.0652174	Gene Ontology Biological Process	GO:0000086	G2/M transition of mitotic cell cycle	138
21031	"Any process that increases the frequency, rate or extent of the chemical reactions and pathways involving macromolecules, any molecule of high relative molecular mass, the structure of which essentially comprises the multiple repetition of units derived, actually or conceptually, from molecules of low relative molecular mass." [GOC:dph, GOC:tb]	"IC"|"NAS"|"IGI"|"TAS"|"IMP"|"ISS"|"IBA"|"ISO"|"IEA"|"IDA"	SMARCB1|TNC|YEATS4|ACTB|IGF1R|CIRBP|CLDN4|CLDN3|LPL|CCNB1|TAC3|SERF2|JUND|NASP|CDK4|TADA3|CDK1|PIN1|CALM1|CD24|SPRR1A|SLC2A1|BRK1|CSRP2|SUMO2|PHGDH|ANXA5|DCK|NDUFS8|MCM4|PTMA|INA|BLVRA|GSTP1|GNG3|PDLIM3|CDC45|PERP|UCP2|MBD3|RRM1|GSN|GAD2|KLF4|RAD51	45	0.000332016	0.348837	129	0.0131579	Gene Ontology Biological Process	GO:0010604	positive regulation of macromolecule metabolic process	3420
20045	Factor: E2F-1; motif: TTTSGCGS	"TF"	CYFIP1|SMARCB1|YEATS4|SMC3|ACTB|PPP1CB|LGALS3|TUBB3|STMN1|PCLAF|SAP30|CLDN4|FSCN1|S100A6|ASF1B|CRABP1|LPL|PKMYT1|SLC9A3R1|ADGRG1|PMAIP1|TAC3|SERF2|JUND|MCAM|HMGA1|CDC6|CDK4|TADA3|CDK1|PIN1|CALM1|SPRR1A|H2AX|TOP2A|TOP2B|FHL2|BRK1|PSIP1|AKR1B1|CHAF1A|CSRP2|TUBA1A|CASP2|CA9|PHGDH|MYBL2|TK1|ADAMTS7|RFC3|ANXA5|NGB|CCNA2|PKM|TNNT1|MCM3|MCM4|SLC29A1|PTMA|INA|PCNA|HDAC1|GSTP1|PTN|TYMS|GNG3|RAB25|UCP2|SAP…	78	0.000342909	0.6	130	0.0104222	Transfac transcription factor binding site predictions	TF:M00431	Factor: E2F-1; motif: TTTSGCGS	7484
22097	"A cellular structure that forms the internal framework of eukaryotic and prokaryotic cells. The cytoskeleton includes intermediate filaments, microfilaments, microtubules, the microtrabecular lattice, and other structures characterized by a polymeric filamentous nature and long-range order within the cell. The various elements of the cytoskeleton not only serve in the maintenance of cellular sha…	"IPI"|"NAS"|"TAS"|"IMP"|"ISS"|"IBA"|"IEA"|"IDA"	JPT1|SMC3|ACTB|TUBB3|STMN1|PCLAF|KRT8|KRT5|MAP1B|FSCN1|SLC9A3R1|MCAM|NASP|CDK4|TADA3|CALM1|CD24|TOP2B|MCM7|DBI|FOXM1|GCHFR|CCNA2|NDUFS8|MCM5|PTMA|PTN|TYMS|MBD3|GSN|CDKN2A|GAD2|KLF4|KRT17	34	0.000343744	0.261538	130	0.0139918	Gene Ontology Cellular Component branch	GO:0005856	cytoskeleton	2430
11019	skin 2; langerhans cells[â‰¥Medium]	"Enhanced"|"Supported"	SMARCB1|AQP3|ACTB|PPP1CB|LGALS3|S100A2|ADGRG1|TAC3|SERF2|JUND|CDC6|CALM1|H2AX|SLC2A1|DBI|CSRP2|PKM|DDT|MBD3|GSN|GAD2	21	0.000366013	0.194444	108	0.0317221	Human Protein Atlas	HPA:0471462	skin 2; langerhans cells[â‰¥Medium]	662
11019	small intestine; paneth cells[â‰¥Low]	"Enhanced"|"Supported"	PEBP1|PPP1CB|LGALS3|KRT8|CLDN4|CLDN3|S100A6|JUND|SLC2A1|PKM|MCM3|RRM2|CDKN2A	13	0.000373827	0.12037	108	0.05	Human Protein Atlas	HPA:0481351	small intestine; paneth cells[â‰¥Low]	260
20212	"Binding to heterocyclic compound." [GOC:TermGenie]	"IC"|"NAS"|"TAS"|"IBA"|"IEA"|"IDA"	PEBP1|SMC3|ACTB|IGF1R|TUBB3|PKMYT1|ADGRG1|MCAM|HMGA1|DHFR|CDK4|CD24|SPRR1A|TOP2A|H__sapiens__4_-774108|DBI|CSRP1|CASP2|ADAMTS7|DCK|CCNA2|PKM|TNNT1|MCM3|MCM6|SLC29A1|INA|HDAC1|PSMC3IP|EPCAM|PERP|SAP18|RAD54L|DUT|GAD2	35	0.000399523	0.271318	129	0.0150538	Gene Ontology Molecular Function	GO:1901363	heterocyclic compound binding	2325
21031	"Any process that results in a change in state or activity of a cell (in terms of movement, secretion, enzyme production, gene expression, etc.) as a result of an organic substance stimulus." [GOC:mah]	"IEP"|"IC"|"IGI"|"TAS"|"IMP"|"ISS"|"IBA"|"IEA"|"IDA"	CYFIP1|SMARCB1|TNC|ACTB|IGF1R|MT2A|KRT8|MAP1B|LPL|MCAM|DHFR|NASP|CDK4|PIN1|SPRR1A|SUMO2|CA9|ANXA5|DCK|NDUFS8|BIRC5|MCM5|SLC29A1|BLVRA|MCM2|PCNA|RAB25|UCP2|MBD3|GSN|CDKN2A|GAD2	32	0.000402857	0.248062	129	0.0162354	Gene Ontology Biological Process	GO:0071310	cellular response to organic substance	1971
20212	"Catalysis of the reaction: ATP + H2O = ADP + phosphate, to drive the unwinding of a DNA or RNA helix." [GOC:jl]	"IMP"|"IBA"|"IEA"|"IDA"	TOP2A|PHGDH|CCNA2|PKM|TNNT1|MCM3|SLC29A1|EPCAM|GAD2	9	0.000426794	0.0697674	129	0.05625	Gene Ontology Molecular Function	GO:0004386	helicase activity	160
20045	Factor: KLF15; motif: NCCMCGCCCMCN	"TF"	CYFIP1|JPT1|SMARCB1|TNC|PEBP1|YEATS4|SMC3|AQP3|ACTB|IGF1R|PPP1CB|LGALS3|TUBB3|FTH1|STMN1|PCLAF|CIRBP|KRT8|SAP30|CLDN4|CLDN3|MAP1B|FSCN1|S100A6|CRABP1|LPL|PKMYT1|SLC9A3R2|ADGRG1|CCNB1|BAG1|PMAIP1|TAC3|SERF2|S100A10|JUND|HMGA1|CDC6|DHFR|NASP|CDK4|TADA3|CDK1|PIN1|CALM1|CD24|SPRR1A|TOP2A|SLC2A1|BRK1|AKR1B1|DBI|FOXM1|CHAF1A|CSRP2|TUBA1A|CSRP1|SUMO2|MYBL2|TK1|ADAMTS7|RFC3|NGB|DCK|GCHFR|NDUFS8|PKM|TNNT1…	102	0.000437539	0.784615	130	0.0089694	Transfac transcription factor binding site predictions	TF:M12158	Factor: KLF15; motif: NCCMCGCCCMCN	11372
11019	skin 1; cells in granular layer[â‰¥Medium]	"Enhanced"|"Supported"	AQP3|PPP1CB|LGALS3|CLDN4|ADGRG1|SERF2|JUND|CDC6|TCF3|CALM1|SLC2A1|DBI|CSRP2|MCM3|CDC45|DDT|UCP2|MBD3|GSN	19	0.000444433	0.175926	108	0.0340502	Human Protein Atlas	HPA:0460182	skin 1; cells in granular layer[â‰¥Medium]	558
22097	"Organized structure of distinctive morphology and function, bounded by a single or double lipid bilayer membrane. Includes the nucleus, mitochondria, plastids, vacuoles, and vesicles. Excludes the plasma membrane." [GOC:go_curators]	"IPI"|"NAS"|"TAS"|"EXP"|"IMP"|"ISS"|"IBA"|"IEA"|"HDA"|"IDA"	CYFIP1|JPT1|SMARCB1|TNC|PEBP1|YEATS4|SMC3|AQP3|ACTB|IGF1R|PPP1CB|LGALS3|MT2A|TUBB3|FTH1|STMN1|PCLAF|CIRBP|KRT8|KRT5|SAP30|MAP1B|FSCN1|S100A6|ASF1B|CRABP1|PKMYT1|SLC9A3R2|SLC9A3R1|ADGRG1|CCNB1|PMAIP1|TAC3|SERF2|JUND|MCAM|HMGA1|CDC6|DHFR|NASP|CDK4|TADA3|CDK1|PIN1|CALM1|CD24|SPRR1A|H2AX|TOP2A|TOP2B|FEN1|MCM7|SLC2A1|FHL2|H__sapiens__4_-774108|BRK1|PSIP1|AKR1B1|DBI|CHAF1A|CSRP2|TUBA1A|SH3PXD2A|CSRP1|S…	115	0.000459061	0.884615	130	0.0073384	Gene Ontology Cellular Component branch	GO:0043227	membrane-bounded organelle	15671
21031	"A process which begins when a cell receives an internal or external signal and activates a series of biochemical events (signaling pathway). The process ends with the death of the cell." [GOC:lr, GOC:mtg_apoptosis]	"NAS"|"TAS"|"IMP"|"ISS"|"IBA"|"IEA"|"IDA"	YEATS4|ACTB|IGF1R|LGALS3|KRT8|ADGRG1|CCNB1|CDK4|PIN1|CD24|FEN1|FHL2|DBI|TUBA1A|SUMO2|MYBL2|TK1|DCK|NDUFS8|MCM4|SLC29A1|BLVRA|MCM2|PCNA|CDC45|RAB25|DDT|MBD3|RRM1|GSN|CDKN2A|KRT17	32	0.000467458	0.248062	129	0.016129	Gene Ontology Biological Process	GO:0012501	programmed cell death	1984
21031	"Any biological process that results in permanent cessation of all vital functions of a cell. A cell should be considered dead when any one of the following molecular or morphological criteria is met: (1) the cell has lost the integrity of its plasma membrane; (2) the cell, including its nucleus, has undergone complete fragmentation into discrete bodies (frequently referred to as apoptotic bodies…	"NAS"|"TAS"|"IMP"|"ISS"|"IBA"|"IEA"|"IDA"	YEATS4|ACTB|IGF1R|LGALS3|KRT8|ADGRG1|CCNB1|CDK4|PIN1|CD24|FEN1|FHL2|DBI|TUBA1A|SUMO2|MYBL2|TK1|DCK|NDUFS8|MCM4|SLC29A1|BLVRA|MCM2|PCNA|CDC45|RAB25|DDT|MBD3|RRM1|GSN|CDKN2A|KRT17	32	0.000489206	0.248062	129	0.0160966	Gene Ontology Biological Process	GO:0008219	cell death	1988
11019	skin 2; cells in granular layer[â‰¥Medium]	"Enhanced"|"Supported"	SMARCB1|AQP3|PPP1CB|LGALS3|CLDN4|ADGRG1|SERF2|JUND|CDC6|TCF3|CALM1|SLC2A1|DBI|CSRP2|PKM|CDC45|DDT|MBD3|GSN	19	0.000494138	0.175926	108	0.0338078	Human Protein Atlas	HPA:0470182	skin 2; cells in granular layer[â‰¥Medium]	562
21031	"Any process that activates or increases the frequency, rate or extent of the chemical reactions and pathways by which individual cells transform chemical substances." [GOC:mah]	"IC"|"NAS"|"IGI"|"TAS"|"IMP"|"ISS"|"IBA"|"ISO"|"IEA"|"IDA"	SMARCB1|TNC|YEATS4|ACTB|IGF1R|CIRBP|CLDN3|LPL|SLC9A3R1|TAC3|SERF2|JUND|NASP|CDK4|TADA3|CDK1|PIN1|CALM1|CD24|SPRR1A|SLC2A1|BRK1|CSRP2|SUMO2|PHGDH|ANXA5|DCK|NDUFS8|MCM4|PTMA|INA|BLVRA|MCM2|GSTP1|GNG3|PDLIM3|PERP|UCP2|MBD3|RRM1|GSN|GAD2|KLF4|RAD51	44	0.000497104	0.341085	129	0.01315	Gene Ontology Biological Process	GO:0031325	positive regulation of cellular metabolic process	3346
11019	colon; mucosal lymphoid cells[â‰¥Low]	"Enhanced"|"Supported"	PEBP1|AQP3|LGALS3|STMN1|MAP1B|S100A6|ADGRG1|TAC3|JUND|DHFR|TOP2A|SLC2A1|RFC3|PKM|TNNT1|MCM3|SLC29A1|MBD3	18	0.000506517	0.166667	108	0.0353635	Human Protein Atlas	HPA:0131331	colon; mucosal lymphoid cells[â‰¥Low]	509
11019	small intestine; paneth cells[â‰¥Medium]	"Enhanced"|"Supported"	PEBP1|PPP1CB|LGALS3|KRT8|CLDN4|CLDN3|S100A6|JUND|SLC2A1|MCM3|RRM2|CDKN2A	12	0.00052202	0.111111	108	0.0530973	Human Protein Atlas	HPA:0481352	small intestine; paneth cells[â‰¥Medium]	226
20045	Factor: E2F-1; motif: TTTSGCGCGMNR	"TF"	CYFIP1|JPT1|SMARCB1|YEATS4|SMC3|ACTB|IGF1R|PPP1CB|LGALS3|MT2A|TUBB3|STMN1|PCLAF|SAP30|CLDN3|FSCN1|CRABP1|LPL|PKMYT1|SLC9A3R1|CCNB1|PMAIP1|SERF2|MCAM|HMGA1|CDC6|DHFR|NASP|CDK4|TADA3|CDK1|PIN1|CALM1|H2AX|TOP2A|TOP2B|FEN1|SLC2A1|FHL2|BRK1|PSIP1|FOXM1|CHAF1A|CSRP1|SUMO2|CASP2|PHGDH|MYBL2|ADAMTS7|RFC3|ANXA5|NGB|CCNA2|PKM|TNNT1|MCM3|MCM4|SLC29A1|PTMA|INA|PCNA|HDAC1|TYMS|GNG3|RAB25|UCP2|RAD54L|H2AZ1|RRM…	75	0.00052707	0.576923	130	0.0105411	Transfac transcription factor binding site predictions	TF:M00516	Factor: E2F-1; motif: TTTSGCGCGMNR	7115
8286	Fluoropyrimidine activity	"WP"	HMGA1|CASP2|BIRC5|HDAC1|SAP18|H2AZ1	6	0.000528154	0.0588235	102	0.176471	WikiPathways	WP:WP1601	Fluoropyrimidine activity	34
11019	skin 1; fibrohistiocytic cells[High]	"Enhanced"|"Supported"	LGALS3|S100A6|TAC3|SERF2|S100A10|CDC6|CALM1|TOP2A|SLC2A1|DBI|CSRP2|TNNT1|TYMS|UCP2|MBD3|GSN	16	0.000534247	0.148148	108	0.0392157	Human Protein Atlas	HPA:0461443	skin 1; fibrohistiocytic cells[High]	408
21031	"Any process that modulates the frequency, rate or extent of the chemical reactions and pathways within a cell or an organism." [GOC:go_curators]	"IC"|"NAS"|"IGI"|"TAS"|"IMP"|"ISS"|"IBA"|"IEA"|"ISO"|"IDA"	CYFIP1|SMARCB1|TNC|YEATS4|SMC3|ACTB|IGF1R|PPP1CB|LGALS3|CIRBP|SAP30|CLDN4|CLDN3|LPL|PKMYT1|SLC9A3R1|CCNB1|TAC3|SERF2|JUND|MCAM|HMGA1|DHFR|NASP|CDK4|TADA3|CDK1|PIN1|CALM1|CD24|SPRR1A|TOP2A|FEN1|SLC2A1|H__sapiens__4_-774108|BRK1|CSRP2|CSRP1|SUMO2|PHGDH|RFC3|ANXA5|DCK|CCNA2|NDUFS8|PKM|TNNT1|MCM3|MCM4|SLC29A1|PTMA|INA|BLVRA|MCM2|PCNA|HDAC1|GSTP1|GNG3|PDLIM3|CDC45|RAB25|DDT|PERP|UCP2|MBD3|RRM1|GSN|GAD…	72	0.00054382	0.55814	129	0.0100587	Gene Ontology Biological Process	GO:0019222	regulation of metabolic process	7158
21031	"The cellular developmental process in which a relatively unspecialized cell, e.g. embryonic or regenerative cell, acquires specialized structural and/or functional features that characterize a specific cell. Differentiation includes the processes involved in commitment of a cell to a specific fate and its subsequent development to the mature state." [ISBN:0198506732]	"IEP"|"IC"|"NAS"|"TAS"|"IMP"|"ISS"|"IBA"|"IEA"|"ISO"|"HDA"|"IDA"	CYFIP1|SMARCB1|TNC|AQP3|ACTB|IGF1R|LGALS3|TUBB3|STMN1|KRT8|KRT5|SAP30|CLDN3|MAP1B|S100A6|ASF1B|LPL|SLC9A3R2|TAC3|SERF2|HMGA1|CDK4|TADA3|CDK1|PIN1|TCF3|CD24|SPRR1A|FEN1|FHL2|AKR1B1|DBI|FOXM1|CHAF1A|TUBA1A|CSRP1|CA9|GCHFR|MCM5|PTMA|BLVRA|PCNA|UHRF1|HDAC1|PSMC3IP|PDLIM3|RAB25|PERP|RRM1|GSN|RRM2|KLF4	52	0.000572653	0.403101	129	0.0119102	Gene Ontology Biological Process	GO:0030154	cell differentiation	4366
21031	"A biological process whose specific outcome is the progression of a cell over time from an initial condition to a later condition." [GOC:isa_complete]	"IEP"|"IC"|"NAS"|"TAS"|"IMP"|"ISS"|"IBA"|"IEA"|"ISO"|"HDA"|"IDA"	CYFIP1|SMARCB1|TNC|AQP3|ACTB|IGF1R|LGALS3|TUBB3|STMN1|KRT8|KRT5|SAP30|CLDN3|MAP1B|S100A6|ASF1B|LPL|SLC9A3R2|TAC3|SERF2|HMGA1|CDK4|TADA3|CDK1|PIN1|TCF3|CD24|SPRR1A|FEN1|FHL2|AKR1B1|DBI|FOXM1|CHAF1A|TUBA1A|CSRP1|CA9|GCHFR|MCM5|PTMA|BLVRA|PCNA|UHRF1|HDAC1|PSMC3IP|PDLIM3|RAB25|PERP|RRM1|GSN|RRM2|KLF4	52	0.000576973	0.403101	129	0.0119075	Gene Ontology Biological Process	GO:0048869	cellular developmental process	4367
20045	Factor: ZNF670; motif: SNGGGCRGRG	"TF"	CYFIP1|JPT1|SMARCB1|PEBP1|SMC3|AQP3|ACTB|IGF1R|LGALS3|MT2A|TUBB3|STMN1|PCLAF|CIRBP|KRT8|KRT5|SAP30|CLDN4|CLDN3|MAP1B|S100A6|ASF1B|CRABP1|LPL|PKMYT1|ADGRG1|CCNB1|BAG1|PMAIP1|TAC3|SERF2|S100A10|JUND|HMGA1|CDC6|DHFR|NASP|CDK4|TADA3|CDK1|PIN1|CALM1|CD24|SPRR1A|TOP2A|TOP2B|FEN1|SLC2A1|FHL2|H__sapiens__4_-774108|BRK1|AKR1B1|DBI|FOXM1|CHAF1A|TUBA1A|CSRP1|SUMO2|CASP2|CA9|PHGDH|MYBL2|TK1|ADAMTS7|RFC3|ANXA…	111	0.00059922	0.853846	130	0.00847911	Transfac transcription factor binding site predictions	TF:M13124	Factor: ZNF670; motif: SNGGGCRGRG	13091
21031	"The multiplication or reproduction of cells, resulting in the expansion of a cell population." [GOC:mah, GOC:mb]	"NAS"|"TAS"|"IMP"|"ISS"|"IBA"|"IEA"|"IDA"	SMARCB1|TNC|ACTB|IGF1R|LGALS3|FTH1|CLDN3|S100A6|SLC9A3R2|SLC9A3R1|SERF2|JUND|MCAM|DHFR|CDK4|CDK1|PIN1|TOP2A|MCM7|BRK1|ANXA5|NDUFS8|INA|BLVRA|MCM2|UHRF1|PSMC3IP|PDLIM3|SAP18|RRM1|GSN|CENPH	32	0.000599296	0.248062	129	0.0159521	Gene Ontology Biological Process	GO:0008283	cell population proliferation	2006
20045	Factor: E2F-2; motif: GCGCGCGCGYW; match class: 1	"TF"	CYFIP1|JPT1|SMARCB1|TNC|PEBP1|YEATS4|SMC3|AQP3|ACTB|IGF1R|PPP1CB|LGALS3|MT2A|TUBB3|FTH1|STMN1|PCLAF|KRT8|KRT5|SAP30|CLDN4|CLDN3|MAP1B|FSCN1|S100A6|ASF1B|CRABP1|LPL|PKMYT1|ADGRG1|CCNB1|PMAIP1|SERF2|S100A10|JUND|MCAM|HMGA1|CDC6|DHFR|NASP|CDK4|TADA3|CDK1|PIN1|CALM1|SPRR1A|H2AX|TOP2A|TOP2B|MCM7|SLC2A1|FHL2|H__sapiens__4_-774108|BRK1|PSIP1|AKR1B1|FOXM1|CHAF1A|CSRP2|TUBA1A|CSRP1|SUMO2|CA9|PHGDH|MYBL2|T…	109	0.000604848	0.838462	130	0.00857727	Transfac transcription factor binding site predictions	TF:M11531_1	Factor: E2F-2; motif: GCGCGCGCGYW; match class: 1	12708
20045	Factor: E2F; motif: NCSCGCSAAAN; match class: 1	"TF"	YEATS4|LPL|MCAM|HMGA1|CDC6|CDK4|TADA3|CDK1|CALM1|H2AX|TOP2A|FHL2|BRK1|PSIP1|CHAF1A|CASP2|MYBL2|ANXA5|CCNA2|TNNT1|MCM3|MCM4|SLC29A1|INA|PCNA|TYMS|GNG3|RRM2|SLC4A7	29	0.000638688	0.223077	130	0.018401	Transfac transcription factor binding site predictions	TF:M00919_1	Factor: E2F; motif: NCSCGCSAAAN; match class: 1	1576
21031	"Any process that results in a change in state or activity of a cell or an organism (in terms of movement, secretion, enzyme production, gene expression, etc.) as a result of a stimulus indicating lowered oxygen tension. Hypoxia, defined as a decline in O2 levels below normoxic levels of 20.8 - 20.95%, results in metabolic adaptation at both the cellular and organismal level." [GOC:hjd]	"IEP"|"IBA"|"IEA"|"IDA"	AQP3|CLDN3|CCNB1|TADA3|PIN1|TOP2B|SH3PXD2A|TK1|ANXA5|BIRC5|PCNA|RAB25	12	0.000669727	0.0930233	129	0.039604	Gene Ontology Biological Process	GO:0001666	response to hypoxia	303
21031	"A programmed cell death process which begins when a cell receives an internal (e.g. DNA damage) or external signal (e.g. an extracellular death ligand), and proceeds through a series of biochemical events (signaling pathway phase) which trigger an execution phase. The execution phase is the last step of an apoptotic process, and is typically characterized by rounding-up of the cell, retraction o…	"NAS"|"TAS"|"IMP"|"ISS"|"IBA"|"IEA"|"IDA"	YEATS4|ACTB|IGF1R|LGALS3|KRT8|ADGRG1|CCNB1|CDK4|PIN1|CD24|FEN1|FHL2|DBI|TUBA1A|SUMO2|MYBL2|TK1|NDUFS8|MCM4|SLC29A1|BLVRA|MCM2|PCNA|CDC45|RAB25|DDT|MBD3|RRM1|GSN|CDKN2A|KRT17	31	0.000683879	0.24031	129	0.0162049	Gene Ontology Biological Process	GO:0006915	apoptotic process	1913
20045	Factor: E2F-1; motif: NTTTCGCGCS; match class: 1	"TF"	CYFIP1|SMARCB1|YEATS4|SMC3|IGF1R|PPP1CB|STMN1|PCLAF|CRABP1|LPL|JUND|HMGA1|CDC6|DHFR|CDK4|CDK1|CALM1|TOP2A|FHL2|BRK1|PSIP1|TUBA1A|PHGDH|MYBL2|CCNA2|PKM|TNNT1|MCM3|MCM4|SLC29A1|PTMA|INA|PCNA|HDAC1|UCP2|SAP18|RAD54L|DUT|SLC4A7|CENPH	40	0.000724768	0.307692	130	0.0147656	Transfac transcription factor binding site predictions	TF:M00940_1	Factor: E2F-1; motif: NTTTCGCGCS; match class: 1	2709
11019	duodenum; paneth cells[â‰¥Low]	"Enhanced"|"Supported"	AQP3|PPP1CB|KRT8|CLDN4|CLDN3|S100A6|ADGRG1|JUND|SLC2A1|PKM|TNNT1|RRM2|CDKN2A	13	0.000786694	0.12037	108	0.0467626	Human Protein Atlas	HPA:0151351	duodenum; paneth cells[â‰¥Low]	278
21031	"Any process that modulates the frequency, rate or extent of the chemical reactions and pathways involving macromolecules, any molecule of high relative molecular mass, the structure of which essentially comprises the multiple repetition of units derived, actually or conceptually, from molecules of low relative molecular mass." [GOC:dph, GOC:tb]	"IC"|"NAS"|"IGI"|"TAS"|"IMP"|"ISS"|"IBA"|"IEA"|"ISO"|"IDA"	CYFIP1|SMARCB1|TNC|YEATS4|SMC3|ACTB|IGF1R|PPP1CB|LGALS3|CIRBP|SAP30|CLDN4|CLDN3|LPL|PKMYT1|CCNB1|TAC3|SERF2|JUND|MCAM|HMGA1|DHFR|NASP|CDK4|TADA3|CDK1|PIN1|CALM1|CD24|SPRR1A|TOP2A|FEN1|SLC2A1|H__sapiens__4_-774108|BRK1|CSRP2|CSRP1|SUMO2|PHGDH|ANXA5|DCK|CCNA2|NDUFS8|PKM|TNNT1|MCM3|MCM4|SLC29A1|PTMA|INA|BLVRA|MCM2|HDAC1|GSTP1|GNG3|PDLIM3|CDC45|DDT|PERP|UCP2|MBD3|RRM1|GSN|GAD2|KLF4|RAD51|KRT17|CENPH	68	0.000817655	0.527132	129	0.0102549	Gene Ontology Biological Process	GO:0060255	regulation of macromolecule metabolic process	6631
21031	"The cell cycle process by which a cell in G2 phase commits to M phase." [GOC:jl, GOC:mtg_cell_cycle]	"NAS"|"TAS"|"IMP"|"IBA"|"IEA"|"IDA"	PKMYT1|SLC9A3R1|MCAM|DHFR|CDK4|BRK1|ANXA5|SAP18|RRM1	9	0.000829015	0.0697674	129	0.0584416	Gene Ontology Biological Process	GO:0044839	cell cycle G2/M phase transition	154
20045	Factor: E2F8; motif: TTCCCGCCANNA	"TF"	AQP3|LGALS3|FTH1|PCLAF|CLDN3|ASF1B|CCNB1|TAC3|MCAM|H2AX|TOP2A|TOP2B|PSIP1|CSRP2|SUMO2|CASP2|CCNA2|PKM|TNNT1|SLC29A1|INA|MCM2|UHRF1|HDAC1|GSTP1|TYMS|EPCAM|RAD54L|DUT|GAD2|SLC4A7|CENPH	32	0.000843157	0.246154	130	0.0169492	Transfac transcription factor binding site predictions	TF:M13044	Factor: E2F8; motif: TTCCCGCCANNA	1888
20212	"Binding to a nucleotide, any compound consisting of a nucleoside that is esterified with (ortho)phosphate or an oligophosphate at any hydroxyl group on the ribose or deoxyribose." [GOC:mah, ISBN:0198547684]	"NAS"|"TAS"|"IBA"|"IEA"|"IDA"	PEBP1|SMC3|ACTB|IGF1R|TUBB3|PKMYT1|ADGRG1|MCAM|HMGA1|DHFR|CDK4|CD24|SPRR1A|TOP2A|H__sapiens__4_-774108|DBI|CSRP1|CASP2|ADAMTS7|DCK|CCNA2|PKM|TNNT1|MCM3|MCM6|SLC29A1|INA|PSMC3IP|EPCAM|PERP|SAP18|RAD54L|GAD2	33	0.000865391	0.255814	129	0.0150892	Gene Ontology Molecular Function	GO:0000166	nucleotide binding	2187
11019	skin 1; fibrohistiocytic cells[â‰¥Medium]	"Enhanced"|"Supported"	PPP1CB|LGALS3|FSCN1|S100A6|ADGRG1|TAC3|SERF2|S100A10|CDC6|CALM1|H2AX|TOP2A|SLC2A1|DBI|CSRP2|PKM|TNNT1|TYMS|UCP2|MBD3|GSN	21	0.000870164	0.194444	108	0.0300429	Human Protein Atlas	HPA:0461442	skin 1; fibrohistiocytic cells[â‰¥Medium]	699
20212	"Binding to nucleoside phosphate." [GOC:TermGenie]	"NAS"|"TAS"|"IBA"|"IEA"|"IDA"	PEBP1|SMC3|ACTB|IGF1R|TUBB3|PKMYT1|ADGRG1|MCAM|HMGA1|DHFR|CDK4|CD24|SPRR1A|TOP2A|H__sapiens__4_-774108|DBI|CSRP1|CASP2|ADAMTS7|DCK|CCNA2|PKM|TNNT1|MCM3|MCM6|SLC29A1|INA|PSMC3IP|EPCAM|PERP|SAP18|RAD54L|GAD2	33	0.000874184	0.255814	129	0.0150823	Gene Ontology Molecular Function	GO:1901265	nucleoside phosphate binding	2188
20045	Factor: E2F; motif: TTTSGCGSG	"TF"	CYFIP1|SMARCB1|YEATS4|SMC3|ACTB|IGF1R|LGALS3|STMN1|PCLAF|SAP30|CRABP1|LPL|PKMYT1|SLC9A3R1|CCNB1|PMAIP1|SERF2|MCAM|HMGA1|CDC6|DHFR|NASP|CDK4|TADA3|CDK1|CALM1|H2AX|TOP2A|TOP2B|SLC2A1|FHL2|BRK1|PSIP1|FOXM1|CHAF1A|CSRP2|SUMO2|CASP2|CA9|PHGDH|MYBL2|ADAMTS7|RFC3|ANXA5|NGB|CCNA2|PKM|TNNT1|MCM3|MCM4|SLC29A1|PTMA|INA|PCNA|UHRF1|HDAC1|TYMS|GNG3|EPCAM|PERP|UCP2|RAD54L|H2AZ1|GSN|RRM2|GAD2|KLF4|SLC4A7|KRT18|R…	71	0.000891291	0.546154	130	0.0107137	Transfac transcription factor binding site predictions	TF:M00939	Factor: E2F; motif: TTTSGCGSG	6627
20045	Factor: NFYA; motif: NNRGCCAATSRGMRSSNNSN	"TF"	JPT1|SMARCB1|PEBP1|ACTB|TUBB3|FTH1|PCLAF|ASF1B|SLC9A3R1|PMAIP1|MCAM|CDK4|TADA3|CALM1|CD24|TOP2A|TOP2B|SLC2A1|FHL2|H__sapiens__4_-774108|BRK1|PSIP1|CSRP2|CASP2|RFC3|NGB|TNNT1|MCM4|MCM6|PTMA|INA|BLVRA|GSTP1|TYMS|GNG3|RAB25|EPCAM|PERP|UCP2|RRM2|CENPH	41	0.000932022	0.315385	130	0.0144112	Transfac transcription factor binding site predictions	TF:M12642	Factor: NFYA; motif: NNRGCCAATSRGMRSSNNSN	2845
21031	"The regrowth of axons following their loss or damage." [GOC:dgh, GOC:dph, GOC:tb]	"ISS"|"ISO"|"IEA"	TNC|IGF1R|MAP1B|HMGA1|UHRF1|GSN	6	0.000953111	0.0465116	129	0.122449	Gene Ontology Biological Process	GO:0031103	axon regeneration	49
20045	Factor: E2F-4; motif: NTTTCSCGCC	"TF"	CYFIP1|JPT1|SMARCB1|TNC|PEBP1|YEATS4|SMC3|AQP3|ACTB|IGF1R|PPP1CB|LGALS3|MT2A|TUBB3|FTH1|STMN1|PCLAF|CIRBP|SAP30|CLDN4|CLDN3|MAP1B|FSCN1|S100A6|ASF1B|CRABP1|PKMYT1|SLC9A3R2|SLC9A3R1|ADGRG1|CCNB1|BAG1|PMAIP1|SERF2|S100A10|JUND|MCAM|HMGA1|CDC6|DHFR|NASP|CDK4|TADA3|CDK1|CALM1|CD24|SPRR1A|H2AX|TOP2A|TOP2B|MCM7|SLC2A1|FHL2|H__sapiens__4_-774108|BRK1|PSIP1|AKR1B1|FOXM1|CHAF1A|CSRP2|TUBA1A|CSRP1|SUMO2|CA…	112	0.000968204	0.861538	130	0.00837759	Transfac transcription factor binding site predictions	TF:M07380	Factor: E2F-4; motif: NTTTCSCGCC	13369
20045	Factor: ZF5; motif: GGSGCGCGS; match class: 1	"TF"	CYFIP1|JPT1|SMARCB1|TNC|PEBP1|YEATS4|SMC3|AQP3|ACTB|IGF1R|PPP1CB|LGALS3|MT2A|TUBB3|FTH1|STMN1|PCLAF|CIRBP|KRT8|KRT5|SAP30|CLDN4|CLDN3|MAP1B|FSCN1|S100A6|ASF1B|CRABP1|LPL|PKMYT1|SLC9A3R1|ADGRG1|CCNB1|PMAIP1|TAC3|SERF2|S100A10|JUND|MCAM|HMGA1|CDC6|DHFR|NASP|CDK4|TADA3|CDK1|PIN1|CALM1|CD24|SPRR1A|H2AX|TOP2A|TOP2B|MCM7|SLC2A1|FHL2|H__sapiens__4_-774108|BRK1|PSIP1|AKR1B1|DBI|FOXM1|CHAF1A|CSRP2|TUBA1A|…	121	0.000973496	0.930769	130	0.00791937	Transfac transcription factor binding site predictions	TF:M10438_1	Factor: ZF5; motif: GGSGCGCGS; match class: 1	15279
21031	"Any process that results in a change in state or activity of a cell or an organism (in terms of movement, secretion, enzyme production, gene expression, etc.) as a result of a stimulus reflecting a decline in the level of oxygen." [GOC:al]	"IEP"|"IBA"|"IEA"|"IDA"	AQP3|CLDN3|CCNB1|TADA3|PIN1|TOP2B|SH3PXD2A|TK1|ANXA5|BIRC5|PCNA|RAB25	12	0.0010463	0.0930233	129	0.0379747	Gene Ontology Biological Process	GO:0036293	response to decreased oxygen levels	316
22097	"The nucleus of a germ cell, a reproductive cell in multicellular organisms." [CL:0000586, GOC:go_curators]	"IEA"	SMARCB1|CALM1|CD24|TOP2B|PTMA|GAD2	6	0.0010539	0.0461538	130	0.0869565	Gene Ontology Cellular Component branch	GO:0043073	germ cell nucleus	69
8286	DNA IR damage and cellular response via ATR	"WP"	CDK4|CALM1|H2AX|BRK1|SLC29A1|PTMA|TYMS|GAD2	8	0.00106015	0.0784314	102	0.0987654	WikiPathways	WP:WP4016	DNA IR damage and cellular response via ATR	81
20045	Factor: E2F1; motif: GSGCGGGAAN	"TF"	CYFIP1|SMARCB1|TNC|PEBP1|YEATS4|SMC3|AQP3|ACTB|IGF1R|PPP1CB|LGALS3|MT2A|TUBB3|FTH1|STMN1|PCLAF|CIRBP|KRT8|KRT5|SAP30|CLDN4|CLDN3|MAP1B|FSCN1|S100A6|ASF1B|LPL|PKMYT1|SLC9A3R2|SLC9A3R1|ADGRG1|CCNB1|PMAIP1|TAC3|SERF2|S100A10|JUND|MCAM|HMGA1|CDC6|DHFR|NASP|CDK4|TADA3|CDK1|PIN1|CALM1|CD24|SPRR1A|H2AX|TOP2A|TOP2B|MCM7|SLC2A1|FHL2|H__sapiens__4_-774108|PSIP1|AKR1B1|DBI|FOXM1|CHAF1A|CSRP2|TUBA1A|CSRP1|SU…	117	0.0010634	0.9	130	0.00812105	Transfac transcription factor binding site predictions	TF:M12597	Factor: E2F1; motif: GSGCGGGAAN	14407
21031	"Any process that results in a change in state or activity of a cell or an organism (in terms of movement, secretion, enzyme production, gene expression, etc.) as a result of an axon injury stimulus." [GOC:dgh, GOC:dph, GOC:jid, GOC:lm]	"ISS"|"ISO"|"IEA"	TNC|IGF1R|MAP1B|HMGA1|CDK4|UHRF1|GSN	7	0.0010846	0.0542636	129	0.0875	Gene Ontology Biological Process	GO:0048678	response to axon injury	80
21031	"Any process that stops, prevents or reduces the frequency, rate or extent of cell cycle phase transition." [GOC:mtg_cell_cycle, GOC:TermGenie, PMID:22841721]	"NAS"|"TAS"|"IMP"|"IBA"|"IEA"|"IDA"	PKMYT1|SLC9A3R1|MCAM|CDK4|CALM1|TUBA1A|NDUFS8|TYMS|GSN|GAD2|KRT17	11	0.00109579	0.0852713	129	0.0423077	Gene Ontology Biological Process	GO:1901988	negative regulation of cell cycle phase transition	260
21031	"The process in which genetic material, in the form of nuclear chromosomes, is organized into specific structures and then physically separated and apportioned to two or more sets. Nuclear chromosome segregation begins with the condensation of chromosomes, includes chromosome separation, and ends when chromosomes have completed movement to the spindle poles." [GOC:dos]	"NAS"|"IMP"|"IBA"|"IEA"|"IDA"	SMARCB1|SMC3|ACTB|SLC9A3R1|MCAM|CDK4|CD24|SPRR1A|SUMO2|NDUFS8|GSTP1|KRT17	12	0.00111849	0.0930233	129	0.0377358	Gene Ontology Biological Process	GO:0098813	nuclear chromosome segregation	318
21031	"The process in which a relatively unspecialized cell acquires specialized features of an epithelial cell, any of the cells making up an epithelium." [GOC:ecd, PMID:11839751]	"IEP"|"NAS"|"TAS"|"IMP"|"ISS"|"IBA"|"IEA"|"IDA"	SMARCB1|AQP3|LGALS3|KRT5|CLDN3|MAP1B|CDK4|PIN1|TCF3|FHL2|PTMA|BLVRA|PCNA|HDAC1|PSMC3IP|GSN|RRM2|KLF4	18	0.00113095	0.139535	129	0.0243243	Gene Ontology Biological Process	GO:0030855	epithelial cell differentiation	740
8484	p53 signaling pathway	"KEGG"	SLC9A3R1|CCNB1|DHFR|CDK4|CDC45|H2AZ1|RRM1	7	0.00115151	0.0769231	91	0.0945946	KEGG	KEGG:04115	p53 signaling pathway	74
11019	small intestine; enterocytes[High]	"Enhanced"|"Supported"	AQP3|PPP1CB|KRT8|CLDN4|CLDN3|TAC3|JUND|SLC2A1|TNNT1|PDLIM3|RRM2|CDKN2A	12	0.00115649	0.111111	108	0.0491803	Human Protein Atlas	HPA:0481303	small intestine; enterocytes[High]	244
21031	"Any signaling pathway that modulates the activity of a cell cycle cyclin-dependent protein kinase to modulate the switch from G1 phase to S phase of the mitotic cell cycle." [GOC:mtg_cell_cycle]	"NAS"|"TAS"|"IMP"|"IBA"|"IDA"	SMARCB1|ACTB|MCAM|CDK1|TUBA1A|SAP18|H2AZ1|RRM1|GSN	9	0.00120576	0.0697674	129	0.0559006	Gene Ontology Biological Process	GO:2000045	regulation of G1/S transition of mitotic cell cycle	161
11019	skin 1; eccrine glands[â‰¥Low]	"Enhanced"|"Supported"	PEBP1|AQP3|PPP1CB|LGALS3|KRT5|S100A6|FHL2|DBI|TNNT1|MCM3|PTMA|GSN	12	0.00125777	0.111111	108	0.0487805	Human Protein Atlas	HPA:0461421	skin 1; eccrine glands[â‰¥Low]	246
11019	skin 1; langerhans cells[â‰¥Low]	"Enhanced"|"Supported"	AQP3|PPP1CB|LGALS3|ADGRG1|TAC3|SERF2|JUND|CDC6|CALM1|H2AX|SLC2A1|DBI|CSRP2|PKM|HDAC1|DDT|UCP2|MBD3|GSN|RRM2|GAD2	21	0.00126855	0.194444	108	0.0293296	Human Protein Atlas	HPA:0461461	skin 1; langerhans cells[â‰¥Low]	716
11019	colon; goblet cells[High]	"Enhanced"|"Supported"	STMN1|KRT8|CLDN4|CLDN3|TAC3|JUND|TOP2A|PDLIM3|MBD3|GSN|CDKN2A	11	0.00129217	0.101852	108	0.0536585	Human Protein Atlas	HPA:0130893	colon; goblet cells[High]	205
21031	"Any process that results in a change in state or activity of a cell (in terms of movement, secretion, enzyme production, gene expression, etc.) as a result of an oxygen-containing compound stimulus." [GOC:pr, GOC:TermGenie]	"IGI"|"TAS"|"IMP"|"ISS"|"IBA"|"IEA"|"IDA"	CYFIP1|SMARCB1|TNC|ACTB|IGF1R|MAP1B|LPL|MCAM|HMGA1|DHFR|CDK4|SPRR1A|ANXA5|DCK|NDUFS8|BIRC5|PTMA|MCM2|RAB25|UCP2|GSN|GAD2|KRT18	23	0.00132574	0.178295	129	0.0195081	Gene Ontology Biological Process	GO:1901701	cellular response to oxygen-containing compound	1179
20045	Factor: E2F; motif: NNTTTCGCGCN	"TF"	CYFIP1|JPT1|SMARCB1|PEBP1|YEATS4|SMC3|ACTB|IGF1R|PPP1CB|LGALS3|MT2A|TUBB3|STMN1|PCLAF|CLDN4|CLDN3|FSCN1|ASF1B|CRABP1|LPL|PKMYT1|SLC9A3R1|CCNB1|PMAIP1|TAC3|S100A10|JUND|MCAM|HMGA1|CDC6|DHFR|CDK4|TADA3|CDK1|PIN1|CALM1|TOP2A|FHL2|BRK1|CHAF1A|CSRP2|TUBA1A|CSRP1|SUMO2|PHGDH|MYBL2|TK1|ADAMTS7|DCK|CCNA2|PKM|TNNT1|MCM3|MCM4|SLC29A1|PTMA|INA|PCNA|HDAC1|GSTP1|GNG3|RAB25|UCP2|SAP18|RAD54L|SLC4A7|RAD51|KRT17…	69	0.00134089	0.530769	130	0.0107644	Transfac transcription factor binding site predictions	TF:M08875	Factor: E2F; motif: NNTTTCGCGCN	6410
11019	duodenum; paneth cells[High]	"Enhanced"|"Supported"	AQP3|KRT8|CLDN4|CLDN3|ADGRG1|JUND|SLC2A1|PKM|TNNT1|CDKN2A	10	0.00135098	0.0925926	108	0.0598802	Human Protein Atlas	HPA:0151353	duodenum; paneth cells[High]	167
11019	skin 2; cells in granular layer[â‰¥Low]	"Enhanced"|"Supported"	SMARCB1|AQP3|PPP1CB|LGALS3|CLDN4|ADGRG1|SERF2|JUND|CDC6|TCF3|CALM1|H2AX|SLC2A1|DBI|CSRP2|PKM|CDC45|DDT|MBD3|GSN|KLF4	21	0.00135405	0.194444	108	0.0292072	Human Protein Atlas	HPA:0470181	skin 2; cells in granular layer[â‰¥Low]	719
20045	Factor: E2F; motif: TTTSGCGSG; match class: 1	"TF"	SMARCB1|YEATS4|SMC3|LPL|MCAM|HMGA1|CDC6|CDK4|TADA3|CDK1|CALM1|H2AX|TOP2A|FHL2|BRK1|PSIP1|CHAF1A|CASP2|MYBL2|ANXA5|CCNA2|TNNT1|MCM3|MCM4|SLC29A1|INA|PCNA|TYMS|GNG3|SLC4A7	30	0.0013796	0.230769	130	0.017321	Transfac transcription factor binding site predictions	TF:M00939_1	Factor: E2F; motif: TTTSGCGSG; match class: 1	1732
20045	Factor: E2F4; motif: YCCCGCCNCNNSSNNSNN; match class: 1	"TF"	CYFIP1|JPT1|SMARCB1|TNC|PEBP1|YEATS4|SMC3|AQP3|ACTB|IGF1R|PPP1CB|LGALS3|MT2A|TUBB3|FTH1|STMN1|PCLAF|CIRBP|KRT8|KRT5|SAP30|CLDN4|CLDN3|MAP1B|FSCN1|S100A6|ASF1B|CRABP1|LPL|PKMYT1|SLC9A3R2|SLC9A3R1|ADGRG1|CCNB1|BAG1|PMAIP1|SERF2|S100A10|JUND|MCAM|HMGA1|CDC6|DHFR|NASP|CDK4|TADA3|CDK1|PIN1|CALM1|CD24|SPRR1A|H2AX|TOP2A|TOP2B|MCM7|SLC2A1|FHL2|H__sapiens__4_-774108|BRK1|PSIP1|AKR1B1|DBI|FOXM1|CHAF1A|CSRP…	124	0.00151265	0.953846	130	0.00771336	Transfac transcription factor binding site predictions	TF:M12599_1	Factor: E2F4; motif: YCCCGCCNCNNSSNNSNN; match class: 1	16076
20045	Factor: E2F-4; motif: SNGGGCGGGAANN	"TF"	CYFIP1|JPT1|SMARCB1|TNC|PEBP1|YEATS4|SMC3|AQP3|ACTB|IGF1R|PPP1CB|LGALS3|MT2A|TUBB3|FTH1|STMN1|PCLAF|CIRBP|KRT8|KRT5|SAP30|CLDN4|CLDN3|MAP1B|FSCN1|S100A6|ASF1B|CRABP1|LPL|PKMYT1|SLC9A3R2|SLC9A3R1|ADGRG1|CCNB1|BAG1|PMAIP1|TAC3|SERF2|S100A10|JUND|MCAM|HMGA1|CDC6|DHFR|NASP|CDK4|TADA3|CDK1|PIN1|CALM1|CD24|SPRR1A|H2AX|TOP2A|TOP2B|MCM7|SLC2A1|FHL2|H__sapiens__4_-774108|BRK1|PSIP1|AKR1B1|DBI|FOXM1|CHAF1A…	126	0.00151405	0.969231	130	0.00758762	Transfac transcription factor binding site predictions	TF:M09894	Factor: E2F-4; motif: SNGGGCGGGAANN	16606
21031	"Any process that results in a change in state or activity of a cell or an organism (in terms of movement, secretion, enzyme production, gene expression, etc.) as a result of a mechanical stimulus." [GOC:hb]	"IEP"|"ISS"|"IEA"	TNC|IGF1R|KRT5|MAP1B|TOP2B|DBI|TUBA1A|PCNA|UHRF1|MBD3	10	0.00167636	0.0775194	129	0.0460829	Gene Ontology Biological Process	GO:0009612	response to mechanical stimulus	217
20045	Factor: E2F-3:HES-7; motif: NNNSGCGCSNNNNNCRCGYGNN	"TF"	CYFIP1|JPT1|SMARCB1|TNC|PEBP1|YEATS4|SMC3|AQP3|ACTB|IGF1R|PPP1CB|LGALS3|MT2A|TUBB3|FTH1|STMN1|PCLAF|S100A2|CIRBP|KRT8|KRT5|SAP30|CLDN4|CLDN3|MAP1B|FSCN1|S100A6|ASF1B|CRABP1|LPL|PKMYT1|SLC9A3R2|SLC9A3R1|ADGRG1|CCNB1|BAG1|PMAIP1|TAC3|SERF2|S100A10|JUND|MCAM|HMGA1|CDC6|DHFR|NASP|CDK4|TADA3|CDK1|PIN1|TCF3|CALM1|CD24|SPRR1A|H2AX|TOP2A|TOP2B|FEN1|MCM7|SLC2A1|FHL2|H__sapiens__4_-774108|BRK1|PSIP1|AKR1B1…	128	0.00180084	0.984615	130	0.00743063	Transfac transcription factor binding site predictions	TF:M08526	Factor: E2F-3:HES-7; motif: NNNSGCGCSNNNNNCRCGYGNN	17226
10842	Switching of origins to a post-replicative state	"REAC"	MCAM|TOP2A|ANXA5|CCNA2|PKM|TNNT1|MCM3|SLC29A1	8	0.00190593	0.0720721	111	0.0869565	Reactome pathways	REAC:R-HSA-69052	Switching of origins to a post-replicative state	92
21031	"Any process that activates or increases the frequency, rate or extent of multiplication or reproduction of fibroblast cells." [GOC:jid]	"NAS"|"IMP"|"IEA"	S100A6|SLC9A3R1|MCAM|DHFR|MCM7|ANXA5	6	0.00191735	0.0465116	129	0.109091	Gene Ontology Biological Process	GO:0048146	positive regulation of fibroblast proliferation	55
20045	Factor: Rb:E2F-1:DP-1; motif: TTTSGCGC; match class: 1	"TF"	SMARCB1|YEATS4|ACTB|IGF1R|PPP1CB|LGALS3|STMN1|PCLAF|CLDN3|CRABP1|LPL|SLC9A3R1|BAG1|SERF2|MCAM|HMGA1|CDC6|DHFR|NASP|CDK4|TADA3|CDK1|CALM1|H2AX|TOP2A|FHL2|BRK1|PSIP1|CHAF1A|SUMO2|PHGDH|MYBL2|ANXA5|CCNA2|PKM|TNNT1|MCM3|MCM4|SLC29A1|PTMA|INA|PCNA|HDAC1|GSTP1|TYMS|RAB25|PERP|UCP2|SAP18|RAD54L|H2AZ1|RRM2|GAD2|SLC4A7|KRT18|KRT17	56	0.00198545	0.430769	130	0.0118343	Transfac transcription factor binding site predictions	TF:M00740_1	Factor: Rb:E2F-1:DP-1; motif: TTTSGCGC; match class: 1	4732
10842	Cyclin A/B1/B2 associated events during G2/M transition	"REAC"	PKMYT1|SLC9A3R1|CDK4|BRK1|ANXA5	5	0.00206973	0.045045	111	0.2	Reactome pathways	REAC:R-HSA-69273	Cyclin A/B1/B2 associated events during G2/M transition	25
20045	Factor: E2F-4; motif: NNTTCCCGCCNN	"TF"	CYFIP1|SMARCB1|TNC|PEBP1|YEATS4|SMC3|AQP3|ACTB|IGF1R|PPP1CB|LGALS3|MT2A|TUBB3|FTH1|STMN1|PCLAF|CIRBP|KRT5|SAP30|CLDN4|CLDN3|MAP1B|FSCN1|S100A6|ASF1B|LPL|PKMYT1|SLC9A3R2|SLC9A3R1|ADGRG1|CCNB1|PMAIP1|TAC3|SERF2|S100A10|MCAM|HMGA1|CDC6|DHFR|NASP|CDK4|TADA3|CDK1|CD24|SPRR1A|H2AX|TOP2A|TOP2B|MCM7|SLC2A1|H__sapiens__4_-774108|PSIP1|AKR1B1|FOXM1|CHAF1A|CSRP2|TUBA1A|CSRP1|SUMO2|CASP2|CA9|PHGDH|MYBL2|TK1|…	110	0.00208018	0.846154	130	0.00838798	Transfac transcription factor binding site predictions	TF:M04823	Factor: E2F-4; motif: NNTTCCCGCCNN	13114
21031	"Any process that activates or increases the frequency, rate or extent of the chemical reactions and pathways resulting in the formation of substances, carried out by individual cells." [GOC:mah]	"IC"|"NAS"|"IGI"|"IMP"|"ISS"|"IBA"|"ISO"|"IEA"|"IDA"	SMARCB1|TNC|YEATS4|ACTB|IGF1R|CIRBP|CLDN3|LPL|TAC3|SERF2|JUND|NASP|CDK4|TADA3|CDK1|CD24|SPRR1A|SLC2A1|BRK1|CSRP2|SUMO2|PHGDH|ANXA5|DCK|MCM4|PTMA|INA|BLVRA|GSTP1|GNG3|PDLIM3|PERP|UCP2|MBD3|RRM1|GSN|KLF4	37	0.00213713	0.286822	129	0.0137803	Gene Ontology Biological Process	GO:0031328	positive regulation of cellular biosynthetic process	2685
22097	"The contents of a cell excluding the plasma membrane and nucleus, but including other subcellular structures." [ISBN:0198547684]	"IEP"|"IPI"|"NAS"|"TAS"|"IMP"|"ISS"|"IBA"|"IEA"|"IDA"|"HDA"	CYFIP1|JPT1|TNC|PEBP1|SMC3|AQP3|ACTB|PPP1CB|LGALS3|MT2A|TUBB3|FTH1|STMN1|PCLAF|CIRBP|KRT8|KRT5|MAP1B|FSCN1|S100A6|ASF1B|CRABP1|PKMYT1|SLC9A3R1|ADGRG1|CCNB1|PMAIP1|TAC3|JUND|MCAM|HMGA1|CDC6|DHFR|CDK4|TADA3|CDK1|TCF3|CD24|SPRR1A|H2AX|TOP2A|TOP2B|FEN1|MCM7|SLC2A1|FHL2|H__sapiens__4_-774108|AKR1B1|DBI|FOXM1|CHAF1A|TUBA1A|CSRP1|SUMO2|CASP2|CA9|MYBL2|TK1|ADAMTS7|RFC3|ANXA5|NGB|DCK|GCHFR|CCNA2|NDUFS8|MC…	97	0.0022781	0.746154	130	0.00785743	Gene Ontology Cellular Component branch	GO:0005737	cytoplasm	12345
20045	Factor: E2F-4:DP-1; motif: TTTSGCGC; match class: 1	"TF"	JPT1|SMARCB1|YEATS4|ACTB|IGF1R|PPP1CB|LGALS3|STMN1|PCLAF|CRABP1|LPL|SERF2|MCAM|HMGA1|CDC6|NASP|CDK4|TADA3|CDK1|CALM1|H2AX|TOP2A|FHL2|BRK1|PSIP1|CHAF1A|TUBA1A|SUMO2|PHGDH|MYBL2|ANXA5|CCNA2|PKM|TNNT1|MCM3|MCM4|SLC29A1|PTMA|INA|PCNA|HDAC1|TYMS|PERP|UCP2|SAP18|RAD54L|H2AZ1|GAD2|SLC4A7|KRT17|CENPH	51	0.00229718	0.392308	130	0.0123666	Transfac transcription factor binding site predictions	TF:M00738_1	Factor: E2F-4:DP-1; motif: TTTSGCGC; match class: 1	4124
20045	Factor: E2F-4; motif: NTTTCSCGCC; match class: 1	"TF"	CYFIP1|JPT1|SMARCB1|YEATS4|SMC3|ACTB|IGF1R|PPP1CB|LGALS3|TUBB3|FTH1|PCLAF|SAP30|CLDN3|MAP1B|S100A6|ASF1B|CRABP1|PKMYT1|SLC9A3R1|CCNB1|PMAIP1|SERF2|S100A10|JUND|MCAM|HMGA1|CDC6|NASP|TADA3|CDK1|CALM1|CD24|SPRR1A|TOP2A|TOP2B|MCM7|FHL2|H__sapiens__4_-774108|BRK1|PSIP1|AKR1B1|FOXM1|CSRP2|CSRP1|SUMO2|CASP2|PHGDH|MYBL2|RFC3|ANXA5|NGB|DCK|CCNA2|PKM|TNNT1|MCM3|BIRC5|MCM4|MCM6|SLC29A1|PTMA|INA|MCM2|HDAC1|G…	81	0.00233792	0.623077	130	0.00982652	Transfac transcription factor binding site predictions	TF:M07380_1	Factor: E2F-4; motif: NTTTCSCGCC; match class: 1	8243
20045	Factor: E2F-2; motif: GCGCGCGCNCS	"TF"	CYFIP1|JPT1|SMARCB1|TNC|PEBP1|YEATS4|SMC3|AQP3|ACTB|IGF1R|PPP1CB|LGALS3|MT2A|TUBB3|FTH1|STMN1|PCLAF|S100A2|CIRBP|KRT8|KRT5|SAP30|CLDN4|CLDN3|MAP1B|FSCN1|S100A6|ASF1B|CRABP1|LPL|PKMYT1|SLC9A3R2|SLC9A3R1|ADGRG1|CCNB1|PMAIP1|SERF2|S100A10|JUND|MCAM|HMGA1|CDC6|DHFR|NASP|CDK4|TADA3|CDK1|PIN1|TCF3|CALM1|CD24|SPRR1A|H2AX|TOP2A|TOP2B|MCM7|SLC2A1|FHL2|H__sapiens__4_-774108|BRK1|PSIP1|AKR1B1|DBI|FOXM1|CHAF…	126	0.00235293	0.969231	130	0.00755668	Transfac transcription factor binding site predictions	TF:M11529	Factor: E2F-2; motif: GCGCGCGCNCS	16674
21031	"The regrowth of neuronal processes such as axons or dendrites in response to their loss or damage." [GOC:dgh, GOC:dph, GOC:tb]	"ISS"|"ISO"|"IEA"	TNC|IGF1R|MAP1B|HMGA1|UHRF1|GSN	6	0.00237614	0.0465116	129	0.105263	Gene Ontology Biological Process	GO:0031102	neuron projection regeneration	57
21031	"Any process that activates or increases the frequency, rate or extent of the chemical reactions and pathways resulting in the formation of substances." [GOC:go_curators]	"IC"|"NAS"|"IGI"|"IMP"|"ISS"|"IBA"|"ISO"|"IEA"|"IDA"	SMARCB1|TNC|YEATS4|ACTB|IGF1R|CIRBP|CLDN3|LPL|TAC3|SERF2|JUND|NASP|CDK4|TADA3|CDK1|CD24|SPRR1A|SLC2A1|BRK1|CSRP2|SUMO2|PHGDH|ANXA5|DCK|MCM4|PTMA|INA|BLVRA|GSTP1|GNG3|PDLIM3|PERP|UCP2|MBD3|RRM1|GSN|KLF4	37	0.00258235	0.286822	129	0.0136733	Gene Ontology Biological Process	GO:0009891	positive regulation of biosynthetic process	2706
22097	"Organized structure of distinctive morphology and function, occurring within the cell. Includes the nucleus, mitochondria, plastids, vacuoles, vesicles, ribosomes and the cytoskeleton. Excludes the plasma membrane." [GOC:go_curators]	"IPI"|"NAS"|"TAS"|"EXP"|"IMP"|"ISS"|"ISA"|"IBA"|"IEA"|"ISO"|"IDA"|"HDA"	CYFIP1|JPT1|SMARCB1|TNC|PEBP1|YEATS4|SMC3|AQP3|ACTB|IGF1R|PPP1CB|LGALS3|MT2A|TUBB3|FTH1|STMN1|PCLAF|CIRBP|KRT8|KRT5|SAP30|MAP1B|FSCN1|S100A6|ASF1B|CRABP1|PKMYT1|SLC9A3R1|ADGRG1|CCNB1|PMAIP1|TAC3|SERF2|JUND|MCAM|HMGA1|CDC6|DHFR|NASP|CDK4|TADA3|CDK1|PIN1|CALM1|CD24|SPRR1A|H2AX|TOP2A|TOP2B|FEN1|MCM7|SLC2A1|FHL2|H__sapiens__4_-774108|BRK1|PSIP1|AKR1B1|DBI|FOXM1|CHAF1A|CSRP2|TUBA1A|SH3PXD2A|SUMO2|CASP…	115	0.00258517	0.884615	130	0.00717942	Gene Ontology Cellular Component branch	GO:0043229	intracellular organelle	16018
20212	"Binding to the DNA portion of a nucleosome." [GOC:mah]	"HDA"|"IDA"	SMARCB1|ACTB|BLVRA|PERP|UCP2	5	0.00259079	0.0387597	129	0.125	Gene Ontology Molecular Function	GO:0031492	nucleosomal DNA binding	40
21031	"Any process that results in a change in state or activity of a cell or an organism (in terms of movement, secretion, enzyme production, gene expression, etc.) as a result of a stimulus reflecting the presence, absence, or concentration of oxygen." [GOC:BHF, GOC:mah]	"IEP"|"IBA"|"IEA"|"IDA"	AQP3|CLDN3|CCNB1|TADA3|PIN1|TOP2B|SH3PXD2A|TK1|ANXA5|BIRC5|PCNA|RAB25	12	0.00263011	0.0930233	129	0.0347826	Gene Ontology Biological Process	GO:0070482	response to oxygen levels	345
8484	Pyrimidine metabolism	"KEGG"	CASP2|ADAMTS7|HDAC1|SAP18|RAD54L|H2AZ1	6	0.00267321	0.0659341	91	0.105263	KEGG	KEGG:00240	Pyrimidine metabolism	57
11019	skin 1; lymphocytes[â‰¥Medium]	"Enhanced"|"Supported"	SMARCB1|AQP3|PPP1CB|LGALS3|TAC3|SERF2|JUND|CALM1|H2AX|SLC2A1|DBI|CSRP2|PKM|UCP2|RAD54L|MBD3|GSN|KRT18	18	0.00270792	0.166667	108	0.0313589	Human Protein Atlas	HPA:0461472	skin 1; lymphocytes[â‰¥Medium]	574
20045	Factor: ZF5; motif: NRNGNGCGCGCWN; match class: 1	"TF"	CYFIP1|JPT1|SMARCB1|TNC|PEBP1|YEATS4|SMC3|AQP3|ACTB|IGF1R|PPP1CB|LGALS3|MT2A|TUBB3|FTH1|STMN1|PCLAF|CIRBP|KRT8|KRT5|SAP30|CLDN3|MAP1B|FSCN1|ASF1B|CRABP1|PKMYT1|SLC9A3R1|ADGRG1|CCNB1|PMAIP1|SERF2|S100A10|JUND|HMGA1|CDC6|DHFR|NASP|CDK4|TADA3|CDK1|PIN1|CALM1|SPRR1A|H2AX|TOP2A|TOP2B|MCM7|SLC2A1|FHL2|H__sapiens__4_-774108|BRK1|PSIP1|AKR1B1|DBI|FOXM1|CHAF1A|CSRP2|TUBA1A|SH3PXD2A|CSRP1|SUMO2|CASP2|CA9|P…	108	0.00273536	0.830769	130	0.00844806	Transfac transcription factor binding site predictions	TF:M00333_1	Factor: ZF5; motif: NRNGNGCGCGCWN; match class: 1	12784
20045	Factor: E2F-1:DP-1; motif: TTTCSCGC; match class: 1	"TF"	CYFIP1|SMARCB1|YEATS4|SMC3|IGF1R|PPP1CB|MT2A|TUBB3|STMN1|PCLAF|SAP30|FSCN1|ASF1B|CRABP1|LPL|PKMYT1|SERF2|HMGA1|CDC6|TADA3|CDK1|PIN1|CALM1|SPRR1A|TOP2A|FHL2|BRK1|PSIP1|CHAF1A|CSRP2|TUBA1A|CA9|PHGDH|MYBL2|ADAMTS7|RFC3|CCNA2|PKM|TNNT1|MCM3|MCM4|SLC29A1|PTMA|INA|HDAC1|GSTP1|PDLIM3|EPCAM|PERP|UCP2|SAP18|RAD54L|DUT|GSN|GAD2|SLC4A7	56	0.00278085	0.430769	130	0.0117179	Transfac transcription factor binding site predictions	TF:M00736_1	Factor: E2F-1:DP-1; motif: TTTCSCGC; match class: 1	4779
8484	ATP-dependent chromatin remodeling	"KEGG"	SMARCB1|YEATS4|ACTB|CALM1|BLVRA|PERP|UCP2|RAD51	8	0.00280776	0.0879121	91	0.0689655	KEGG	KEGG:03082	ATP-dependent chromatin remodeling	116
21031	"Any process that increases the rate, frequency or extent of the chemical reactions and pathways resulting in the formation of a macromolecule, any molecule of high relative molecular mass, the structure of which essentially comprises the multiple repetition of units derived, actually or conceptually, from molecules of low relative molecular mass." [GOC:dph, GOC:tb]	"IC"|"NAS"|"IGI"|"IMP"|"ISS"|"IBA"|"ISO"|"IEA"|"IDA"	SMARCB1|TNC|YEATS4|ACTB|CIRBP|CLDN3|LPL|TAC3|SERF2|JUND|NASP|CDK4|TADA3|CDK1|CD24|SPRR1A|SLC2A1|BRK1|CSRP2|SUMO2|PHGDH|ANXA5|DCK|MCM4|PTMA|INA|BLVRA|GSTP1|GNG3|PDLIM3|PERP|UCP2|MBD3|RRM1|GSN|KLF4	36	0.00288815	0.27907	129	0.0138302	Gene Ontology Biological Process	GO:0010557	positive regulation of macromolecule biosynthetic process	2603
22097	"A cellular component that consists of an indeterminate number of proteins or macromolecular complexes, organized into a regular, higher-order structure such as a polymer, sheet, network or a fiber." [GOC:dos]	"IPI"|"NAS"|"TAS"|"IMP"|"ISS"|"IBA"|"IEA"|"IDA"	SMARCB1|ACTB|TUBB3|STMN1|CIRBP|KRT8|KRT5|MAP1B|SLC9A3R1|CDK4|TOP2B|FEN1|AKR1B1|DBI|CHAF1A|GCHFR|NDUFS8|MCM5|PTN|CDKN2A|KLF4|SLC4A7|KRT17	23	0.00291934	0.176923	130	0.016129	Gene Ontology Cellular Component branch	GO:0099080	supramolecular complex	1426
21031	"Any process that results in a change in state or activity of a cell or an organism (in terms of movement, secretion, enzyme production, gene expression, etc.) as a result of a stimulus indicating damage to the organism." [GOC:go_curators]	"IEP"|"NAS"|"HMP"|"IMP"|"ISS"|"ISO"|"IEA"|"IDA"	TNC|ACTB|IGF1R|CLDN4|CLDN3|MAP1B|TAC3|S100A10|HMGA1|CDK4|CHAF1A|MYBL2|PCNA|UHRF1|GSN	15	0.00304641	0.116279	129	0.02693	Gene Ontology Biological Process	GO:0009611	response to wounding	557
21031	"Any process that results in a change in state or activity of a cell or an organism (in terms of movement, secretion, enzyme production, gene expression, etc.) as a result of a nitrogen compound stimulus." [GOC:pr, GOC:TermGenie]	"IGI"|"TAS"|"IMP"|"ISS"|"IBA"|"IEA"|"IDA"	CYFIP1|ACTB|IGF1R|MAP1B|LPL|CCNB1|MCAM|HMGA1|CDK4|SPRR1A|TOP2B|DBI|ANXA5|DCK|PTMA|PCNA|HDAC1|RAB25|GSN|GAD2|KRT18	21	0.00337648	0.162791	129	0.0198113	Gene Ontology Biological Process	GO:1901698	response to nitrogen compound	1060
11019	appendix; germinal center cells[â‰¥Medium]	"Enhanced"|"Supported"	ACTB|SLC9A3R1|ADGRG1|TAC3|TOP2A|SLC2A1|PKM|TNNT1|MCM3|SLC29A1|MBD3	11	0.00340567	0.101852	108	0.0484581	Human Protein Atlas	HPA:0030432	appendix; germinal center cells[â‰¥Medium]	227
20045	Factor: ETF; motif: CCCCGCCCCYN; match class: 1	"TF"	CYFIP1|JPT1|SMARCB1|TNC|PEBP1|SMC3|AQP3|ACTB|IGF1R|PPP1CB|LGALS3|TUBB3|FTH1|STMN1|PCLAF|S100A2|CIRBP|KRT8|KRT5|SAP30|CLDN3|MAP1B|FSCN1|S100A6|ASF1B|CRABP1|LPL|PKMYT1|SLC9A3R2|SLC9A3R1|ADGRG1|CCNB1|BAG1|PMAIP1|TAC3|SERF2|S100A10|JUND|MCAM|HMGA1|CDC6|DHFR|NASP|CDK4|TADA3|CDK1|PIN1|CALM1|SPRR1A|TOP2A|TOP2B|MCM7|SLC2A1|FHL2|H__sapiens__4_-774108|BRK1|PSIP1|AKR1B1|DBI|FOXM1|CHAF1A|CSRP2|TUBA1A|SH3PXD2…	114	0.0035355	0.876923	130	0.00814635	Transfac transcription factor binding site predictions	TF:M07039_1	Factor: ETF; motif: CCCCGCCCCYN; match class: 1	13994
11019	skin 1; eccrine glands[â‰¥Medium]	"Enhanced"|"Supported"	AQP3|PPP1CB|LGALS3|KRT5|FHL2|DBI|TNNT1|MCM3|PTMA|GSN	10	0.00366632	0.0925926	108	0.0534759	Human Protein Atlas	HPA:0461422	skin 1; eccrine glands[â‰¥Medium]	187
21031	"Any process that stops, prevents, or reduces the frequency, rate or extent of a biological process. Biological processes are regulated by many means; examples include the control of gene expression, protein modification or interaction with a protein or substrate molecule." [GOC:jid]	"IC"|"NAS"|"TAS"|"IGI"|"IMP"|"ISS"|"IBA"|"IEA"|"IDA"	CYFIP1|SMARCB1|TNC|PEBP1|ACTB|IGF1R|LGALS3|MT2A|FTH1|STMN1|CIRBP|SAP30|CLDN3|MAP1B|PKMYT1|SLC9A3R2|SLC9A3R1|ADGRG1|SERF2|JUND|MCAM|HMGA1|NASP|CDK4|TADA3|CDK1|PIN1|CALM1|CD24|FEN1|FHL2|H__sapiens__4_-774108|BRK1|TUBA1A|CA9|MYBL2|RFC3|GCHFR|NDUFS8|MCM4|SLC29A1|PTMA|INA|BLVRA|MCM2|UHRF1|HDAC1|TYMS|GNG3|PDLIM3|RAB25|DDT|PERP|MBD3|RRM1|GSN|CDKN2A|GAD2|KRT18|KRT17|CENPH	61	0.00387284	0.472868	129	0.0103847	Gene Ontology Biological Process	GO:0048519	negative regulation of biological process	5874
21031	"The creation of two or more organelles by division of one organelle." [GOC:jid]	"NAS"|"TAS"|"IMP"|"ISS"|"IBA"|"IEA"|"IDA"	SMC3|PKMYT1|SLC9A3R1|CDK4|TADA3|CD24|SPRR1A|SUMO2|NDUFS8|GSTP1|RAB25|EPCAM|GAD2|KRT17	14	0.00392017	0.108527	129	0.0282828	Gene Ontology Biological Process	GO:0048285	organelle fission	495
21031	"The process in which genetic material, in the form of chromosomes, is organized into specific structures and then physically separated and apportioned to two or more sets. In eukaryotes, chromosome segregation begins with the condensation of chromosomes, includes chromosome separation, and ends when chromosomes have completed movement to the spindle poles." [GOC:jl, GOC:mah, GOC:mtg_cell_cycle, …	"NAS"|"IMP"|"IBA"|"IEA"|"IDA"	SMARCB1|SMC3|ACTB|SLC9A3R1|MCAM|CDK4|CD24|SPRR1A|SUMO2|NDUFS8|GSTP1|SLC4A7|KRT17	13	0.00393058	0.100775	129	0.0305882	Gene Ontology Biological Process	GO:0007059	chromosome segregation	425
20045	Factor: E2F-1; motif: NTTTCGCGCS	"TF"	CYFIP1|JPT1|SMARCB1|YEATS4|SMC3|IGF1R|PPP1CB|LGALS3|MT2A|TUBB3|STMN1|PCLAF|CLDN4|FSCN1|S100A6|ASF1B|CRABP1|LPL|PKMYT1|SLC9A3R2|SLC9A3R1|ADGRG1|PMAIP1|TAC3|S100A10|JUND|MCAM|HMGA1|CDC6|DHFR|CDK4|TADA3|CDK1|PIN1|CALM1|SPRR1A|TOP2A|TOP2B|FHL2|BRK1|PSIP1|AKR1B1|FOXM1|CHAF1A|CSRP2|TUBA1A|SUMO2|CA9|PHGDH|MYBL2|TK1|ADAMTS7|RFC3|ANXA5|NGB|DCK|CCNA2|PKM|TNNT1|MCM3|MCM4|SLC29A1|PTMA|INA|PCNA|HDAC1|GSTP1|GN…	79	0.00394459	0.607692	130	0.00983566	Transfac transcription factor binding site predictions	TF:M00940	Factor: E2F-1; motif: NTTTCGCGCS	8032
20045	Factor: E2F; motif: NKCGCGCSAAAN; match class: 1	"TF"	SMARCB1|YEATS4|LPL|MCAM|HMGA1|CDC6|CDK4|TADA3|TOP2A|FHL2|PSIP1|CHAF1A|MYBL2|CCNA2|TNNT1|MCM3|MCM4|SLC29A1|INA|PCNA|TYMS|GNG3|H2AZ1|GAD2|SLC4A7	25	0.00394899	0.192308	130	0.0186706	Transfac transcription factor binding site predictions	TF:M00920_1	Factor: E2F; motif: NKCGCGCSAAAN; match class: 1	1339
21031	"Any DNA replication initiation involved in mitotic cell cycle DNA replication." [GO_REF:0000060, GOC:TermGenie]	"IBA"	CCNA2|PKM|SLC29A1	3	0.00399012	0.0232558	129	0.6	Gene Ontology Biological Process	GO:1902975	mitotic DNA replication initiation	5
21031	"Any DNA replication initiation that is involved in nuclear cell cycle DNA replication." [GOC:mtg_cell_cycle, GOC:TermGenie]	"IBA"	CCNA2|PKM|SLC29A1	3	0.00399012	0.0232558	129	0.6	Gene Ontology Biological Process	GO:1902315	nuclear cell cycle DNA replication initiation	5
21031	"Any DNA replication initiation that is involved in cell cycle DNA replication." [GOC:mtg_cell_cycle, GOC:TermGenie]	"IBA"	CCNA2|PKM|SLC29A1	3	0.00399012	0.0232558	129	0.6	Gene Ontology Biological Process	GO:1902292	cell cycle DNA replication initiation	5
21031	"Any signaling pathway that modulates the activity of a cell cycle cyclin-dependent protein kinase to modulate the switch from G1 phase to S phase of the cell cycle." [GO_REF:0000058, GOC:mtg_cell_cycle, GOC:TermGenie]	"NAS"|"TAS"|"IMP"|"IBA"|"IDA"	SMARCB1|ACTB|MCAM|CDK1|TUBA1A|SAP18|H2AZ1|RRM1|GSN	9	0.0041911	0.0697674	129	0.0481283	Gene Ontology Biological Process	GO:1902806	regulation of cell cycle G1/S phase transition	187
10842	Early Phase of HIV Life Cycle	"REAC"	JUND|H2AX|SLC2A1|PCNA	4	0.00429692	0.036036	111	0.285714	Reactome pathways	REAC:R-HSA-162594	Early Phase of HIV Life Cycle	14
20045	Factor: KLF15; motif: RCCMCRCCCMCN	"TF"	CYFIP1|JPT1|SMARCB1|TNC|PEBP1|YEATS4|SMC3|AQP3|ACTB|IGF1R|PPP1CB|LGALS3|TUBB3|FTH1|STMN1|PCLAF|S100A2|CIRBP|KRT8|SAP30|CLDN4|CLDN3|MAP1B|FSCN1|S100A6|ASF1B|CRABP1|LPL|PKMYT1|SLC9A3R2|SLC9A3R1|ADGRG1|CCNB1|PMAIP1|TAC3|SERF2|S100A10|JUND|HMGA1|CDC6|DHFR|NASP|CDK4|TADA3|CDK1|PIN1|CD24|SPRR1A|TOP2A|TOP2B|MCM7|SLC2A1|FHL2|BRK1|PSIP1|AKR1B1|DBI|FOXM1|CHAF1A|CSRP2|TUBA1A|CSRP1|SUMO2|CASP2|CA9|MYBL2|TK1|…	109	0.00444092	0.838462	130	0.00834609	Transfac transcription factor binding site predictions	TF:M12160	Factor: KLF15; motif: RCCMCRCCCMCN	13060
11019	skin 1; endothelial cells[â‰¥Low]	"Enhanced"|"Supported"	PPP1CB|LGALS3|FSCN1|S100A6|TAC3|SERF2|S100A10|JUND|CDC6|CALM1|TOP2A|FEN1|SLC2A1|DBI|CSRP2|PKM|DDT|UCP2|MBD3|GSN|RRM2|KRT18	22	0.00450631	0.203704	108	0.0261593	Human Protein Atlas	HPA:0460201	skin 1; endothelial cells[â‰¥Low]	841
21031	"The assembly or remodeling of chromatin composed of DNA complexed with histones, other associated proteins, and sometimes RNA." [PMID:20404130]	"IC"|"NAS"|"TAS"|"IGI"|"IMP"|"ISS"|"IBA"|"IEA"|"IDA"|"HDA"	SMARCB1|YEATS4|ACTB|ASF1B|JUND|CDC6|NASP|CDK4|CALM1|SLC2A1|PSIP1|DCK|SLC29A1|INA|BLVRA|EPCAM|PERP|UCP2	18	0.00453989	0.139535	129	0.0220588	Gene Ontology Biological Process	GO:0006325	chromatin organization	816
10842	G2/M DNA replication checkpoint	"REAC"	PKMYT1|SLC9A3R1|CDK4	3	0.0045938	0.027027	111	0.6	Reactome pathways	REAC:R-HSA-69478	G2/M DNA replication checkpoint	5
11019	rectum; peripheral nerve/ganglion[â‰¥Medium]	"Enhanced"|"Supported"	LGALS3|STMN1|MAP1B|S100A6|ADGRG1|TAC3|TOP2A|SLC2A1|TK1|PKM	10	0.00461296	0.0925926	108	0.0520833	Human Protein Atlas	HPA:0400242	rectum; peripheral nerve/ganglion[â‰¥Medium]	192
20045	Factor: TIEG1; motif: NCCCNSNCCCCGCCCCC	"TF"	CYFIP1|JPT1|SMARCB1|TNC|PEBP1|SMC3|AQP3|ACTB|IGF1R|PPP1CB|TUBB3|FTH1|STMN1|S100A2|CIRBP|KRT8|KRT5|SAP30|CLDN4|CLDN3|MAP1B|FSCN1|S100A6|CRABP1|LPL|PKMYT1|SLC9A3R2|SLC9A3R1|ADGRG1|CCNB1|PMAIP1|TAC3|SERF2|S100A10|JUND|HMGA1|CDC6|DHFR|NASP|CDK4|TADA3|CDK1|PIN1|CALM1|CD24|SPRR1A|TOP2A|TOP2B|MCM7|SLC2A1|FHL2|H__sapiens__4_-774108|BRK1|AKR1B1|DBI|FOXM1|CHAF1A|CSRP2|TUBA1A|CSRP1|SUMO2|CASP2|CA9|PHGDH|MYB…	107	0.00469454	0.823077	130	0.00842785	Transfac transcription factor binding site predictions	TF:M12351	Factor: TIEG1; motif: NCCCNSNCCCCGCCCCC	12696
21031	"Any process that decreases the rate, frequency or extent of a cellular process that is involved in the progression of biochemical and morphological phases and events that occur in a cell during successive cell replication or nuclear replication events." [GOC:dph, GOC:tb]	"NAS"|"TAS"|"IMP"|"IBA"|"IEA"|"IDA"	PKMYT1|SLC9A3R1|MCAM|CDK4|CALM1|TUBA1A|NDUFS8|TYMS|GSN|GAD2|KRT17	11	0.00472074	0.0852713	129	0.0364238	Gene Ontology Biological Process	GO:0010948	negative regulation of cell cycle process	302
20045	Factor: E2F-1:DP-2; motif: TTTSSCGC; match class: 1	"TF"	CYFIP1|IGF1R|PPP1CB|STMN1|PCLAF|ASF1B|LPL|PKMYT1|ADGRG1|HMGA1|CDC6|CDK4|CDK1|TOP2A|BRK1|FOXM1|CSRP2|TUBA1A|PHGDH|ADAMTS7|CCNA2|PKM|TNNT1|MCM3|MCM4|SLC29A1|PTMA|INA|HDAC1|GSTP1|PDLIM3|EPCAM|PERP|UCP2|SAP18|RAD54L|H2AZ1|DUT|GSN|GAD2|SLC4A7	41	0.00476962	0.315385	130	0.0135537	Transfac transcription factor binding site predictions	TF:M00737_1	Factor: E2F-1:DP-2; motif: TTTSSCGC; match class: 1	3025
20212	"Catalytic activity that acts to modify a nucleic acid." [GOC:pg]	"TAS"|"IMP"|"IBA"|"IEA"|"IDA"	SMC3|JUND|CD24|SPRR1A|H2AX|TOP2A|PHGDH|CCNA2|PKM|TNNT1|MCM3|SLC29A1|PTMA|EPCAM|GAD2	15	0.00510258	0.116279	129	0.024077	Gene Ontology Molecular Function	GO:0140640	catalytic activity, acting on a nucleic acid	623
21031	"Any process that modulates the frequency, rate or extent of the chemical reactions and pathways involving a protein." [GOC:ai]	"IC"|"NAS"|"TAS"|"IGI"|"IMP"|"ISS"|"IBA"|"IEA"|"IDA"	CYFIP1|ACTB|LGALS3|CIRBP|CLDN4|CLDN3|PKMYT1|CCNB1|TAC3|MCAM|HMGA1|NASP|TADA3|PIN1|H__sapiens__4_-774108|CSRP2|DCK|NDUFS8|INA|BLVRA|MCM2|HDAC1|CDC45|MBD3|RRM1|GSN|GAD2|KLF4|RAD51|KRT17|CENPH	31	0.00512379	0.24031	129	0.0147479	Gene Ontology Biological Process	GO:0051246	regulation of protein metabolic process	2102
21031	"The DNA metabolic process in which an existing DNA strand is extended by activities including the addition of nucleotides to the 3' end of the strand." [GOC:isa_complete, GOC:mah]	"TAS"|"IBA"	TOP2A|PHGDH|CCNA2|PKM|PTMA	5	0.00534106	0.0387597	129	0.135135	Gene Ontology Biological Process	GO:0022616	DNA strand elongation	37
20212	"Binding to a kinase, any enzyme that catalyzes the transfer of a phosphate group." [GOC:jl]	"IPI"|"ISS"|"IBA"|"IEA"	PEBP1|ACTB|PPP1CB|SLC9A3R1|MCAM|TADA3|CDK1|PIN1|CD24|TOP2B|BRK1|ANXA5|PTMA|MCM2|UHRF1|MBD3|RRM1	17	0.00552099	0.131783	129	0.021519	Gene Ontology Molecular Function	GO:0019900	kinase binding	790
21031	"Any process that modulates the frequency, rate or extent of a process involved in the formation, arrangement of constituent parts, or disassembly of a chromosome." [GOC:mah]	"NAS"|"IMP"|"IBA"|"IEA"|"IDA"	SMARCB1|ACTB|SLC9A3R1|MCAM|CDK4|CD24|H2AX|NDUFS8|SLC29A1|KRT17	10	0.00557777	0.0775194	129	0.0403226	Gene Ontology Biological Process	GO:0033044	regulation of chromosome organization	248
21031	"A dynamic process of chromatin reorganization resulting in changes to chromatin structure. These changes allow DNA metabolic processes such as transcriptional regulation, DNA recombination, DNA repair, and DNA replication." [GOC:jid, GOC:vw, PMID:12042764, PMID:12697820]	"IC"|"NAS"|"TAS"|"IGI"|"IMP"|"IBA"|"IEA"|"IDA"|"HDA"	SMARCB1|YEATS4|ACTB|ASF1B|JUND|CDC6|CDK4|CALM1|SLC2A1|PSIP1|DCK|SLC29A1|INA|BLVRA|EPCAM|PERP	16	0.00565416	0.124031	129	0.0240964	Gene Ontology Biological Process	GO:0006338	chromatin remodeling	664
11019	placenta; endothelial cells[â‰¥Medium]	"Enhanced"|"Supported"	ACTB|STMN1|MAP1B|TAC3|CALM1|TOP2A|TOP2B|DBI|RFC3|PKM|MCM3|DDT|CDKN2A	13	0.0056909	0.12037	108	0.0389222	Human Protein Atlas	HPA:0380202	placenta; endothelial cells[â‰¥Medium]	334
10842	Polo-like kinase mediated events	"REAC"	PKMYT1|SLC9A3R1|BRK1|SUMO2	4	0.00581328	0.036036	111	0.266667	Reactome pathways	REAC:R-HSA-156711	Polo-like kinase mediated events	15
10842	Transcription of E2F targets under negative control by p107 (RBL1) and p130 (RBL2) in complex with HDAC1	"REAC"	CDK4|SUMO2|ANXA5|BLVRA	4	0.00581328	0.036036	111	0.266667	Reactome pathways	REAC:R-HSA-1362300	Transcription of E2F targets under negative control by p107 (RBL1) and p130 (RBL2) in complex with HDAC1	15
11019	appendix; germinal center cells[â‰¥Low]	"Enhanced"|"Supported"	ACTB|CLDN4|SLC9A3R1|ADGRG1|TAC3|TOP2A|SLC2A1|PKM|TNNT1|MCM3|SLC29A1|MBD3	12	0.00595887	0.111111	108	0.0418118	Human Protein Atlas	HPA:0030431	appendix; germinal center cells[â‰¥Low]	287
21031	"Any process that results in a change in state or activity of a cell or an organism (in terms of movement, secretion, enzyme production, gene expression, etc.) as a result of a lipid stimulus." [GOC:sl]	"TAS"|"IMP"|"ISS"|"IEA"|"IDA"	TNC|AQP3|IGF1R|CLDN4|MAP1B|LPL|CDC6|DHFR|NASP|SH3PXD2A|ANXA5|PTMA|BLVRA|MCM2|HDAC1|RAB25|PERP|UCP2|GSN	19	0.00608543	0.147287	129	0.0206522	Gene Ontology Biological Process	GO:0033993	response to lipid	920
21031	"A DNA recombination process that results in the exchange of an equal amount of genetic material between highly homologous DNA molecules." [GOC:mah, PMID:11139492, PMID:17304215]	"TAS"|"IBA"|"IEA"|"IDA"	CD24|SPRR1A|INA|GSTP1|EPCAM|GAD2	6	0.00621536	0.0465116	129	0.0895522	Gene Ontology Biological Process	GO:0035825	homologous recombination	67
21031	"Any process that modulates the frequency, rate or extent of a molecular function, an elemental biological activity occurring at the molecular level, such as catalysis or binding." [GOC:isa_complete]	"IC"|"IGI"|"TAS"|"IMP"|"ISS"|"IEA"|"IDA"	SMARCB1|ACTB|LGALS3|STMN1|CLDN4|CLDN3|PKMYT1|CCNB1|TAC3|MCAM|HMGA1|TADA3|CDK1|PIN1|H__sapiens__4_-774108|PHGDH|SLC29A1|PTMA|INA|BLVRA|MCM2|CDC45|MBD3|RRM1|GSN|KRT18|KRT17|CENPH	28	0.00628754	0.217054	129	0.0155642	Gene Ontology Biological Process	GO:0065009	regulation of molecular function	1799
21031	"Any process that modulates the frequency, rate or extent of sister chromatid segregation." [GOC:mah]	"NAS"|"IMP"|"IBA"|"IEA"|"IDA"	SMARCB1|ACTB|SLC9A3R1|MCAM|CDK4|NDUFS8|KRT17	7	0.00642162	0.0542636	129	0.0673077	Gene Ontology Biological Process	GO:0033045	regulation of sister chromatid segregation	104
21031	"A signaling process that controls cell cycle progression by monitoring the integrity of specific cell cycle events. A cell cycle checkpoint begins with detection of deficiencies or defects and ends with signal transduction." [GOC:mtg_cell_cycle]	"NAS"|"TAS"|"IMP"|"IBA"|"IEA"|"IDA"	SLC9A3R1|MCAM|CDK4|CALM1|TUBA1A|NDUFS8|TYMS|GAD2|KRT17	9	0.00642703	0.0697674	129	0.0456853	Gene Ontology Biological Process	GO:0000075	cell cycle checkpoint signaling	197
21031	"The division of a cell nucleus into two nuclei, with DNA and other nuclear contents distributed between the daughter nuclei." [GOC:mah]	"NAS"|"TAS"|"IMP"|"IBA"|"IEA"|"IDA"	SMC3|PKMYT1|SLC9A3R1|CDK4|TADA3|CD24|SPRR1A|SUMO2|NDUFS8|GSTP1|EPCAM|GAD2|KRT17	13	0.00682383	0.100775	129	0.0290828	Gene Ontology Biological Process	GO:0000280	nuclear division	447
20045	Factor: p300; motif: ACNTCCG; match class: 1	"TF"	CYFIP1|JPT1|SMARCB1|TNC|PEBP1|YEATS4|SMC3|AQP3|ACTB|IGF1R|PPP1CB|LGALS3|MT2A|TUBB3|FTH1|STMN1|S100A2|CIRBP|KRT8|KRT5|SAP30|CLDN3|MAP1B|FSCN1|S100A6|ASF1B|CRABP1|LPL|PKMYT1|SLC9A3R1|ADGRG1|CCNB1|BAG1|PMAIP1|TAC3|SERF2|S100A10|JUND|MCAM|HMGA1|CDC6|DHFR|NASP|CDK4|TADA3|CDK1|PIN1|CALM1|CD24|SPRR1A|H2AX|TOP2A|TOP2B|FEN1|MCM7|SLC2A1|FHL2|H__sapiens__4_-774108|BRK1|PSIP1|AKR1B1|DBI|FOXM1|CHAF1A|CSRP2|TU…	121	0.00686846	0.930769	130	0.00775393	Transfac transcription factor binding site predictions	TF:M04826_1	Factor: p300; motif: ACNTCCG; match class: 1	15605
20045	Factor: E2F; motif: TTTSGCGSG; match class: 1	"TF"	YEATS4|LPL|MCAM|HMGA1|CDC6|CDK4|TADA3|CDK1|CALM1|TOP2A|FHL2|BRK1|PSIP1|PHGDH|ANXA5|CCNA2|TNNT1|MCM3|MCM4|SLC29A1|INA|PCNA|TYMS|SLC4A7	24	0.0068897	0.184615	130	0.0186335	Transfac transcription factor binding site predictions	TF:M00918_1	Factor: E2F; motif: TTTSGCGSG; match class: 1	1288
20045	Factor: E2F-1; motif: TWSGCGCGAAAAYKR; match class: 1	"TF"	YEATS4|IGF1R|PPP1CB|MT2A|ASF1B|LPL|BAG1|TAC3|HMGA1|CDC6|DHFR|CDK1|TCF3|H2AX|SLC2A1|BRK1|DBI|TUBA1A|SUMO2|CASP2|TK1|CCNA2|PKM|TNNT1|MCM3|MCM4|SLC29A1|INA|BLVRA|PCNA|GNG3|DDT|EPCAM|RAD54L|H2AZ1|GSN|SLC4A7|KRT17	38	0.00693467	0.292308	130	0.0139296	Transfac transcription factor binding site predictions	TF:M00024_1	Factor: E2F-1; motif: TWSGCGCGAAAAYKR; match class: 1	2728
20045	Factor: E2F; motif: TTTSGCGC	"TF"	JPT1|SMARCB1|YEATS4|SMC3|ACTB|IGF1R|PPP1CB|LGALS3|STMN1|PCLAF|CLDN4|ASF1B|CRABP1|LPL|PKMYT1|CCNB1|BAG1|TAC3|SERF2|MCAM|HMGA1|CDC6|DHFR|NASP|CDK4|TADA3|CDK1|SPRR1A|H2AX|TOP2A|FEN1|SLC2A1|FHL2|BRK1|PSIP1|AKR1B1|DBI|CHAF1A|TUBA1A|SUMO2|CASP2|PHGDH|MYBL2|TK1|ADAMTS7|RFC3|ANXA5|CCNA2|PKM|TNNT1|MCM3|MCM4|SLC29A1|PTMA|INA|PCNA|HDAC1|GSTP1|TYMS|PSMC3IP|GNG3|PDLIM3|EPCAM|PERP|UCP2|SAP18|RAD54L|H2AZ1|GSN|G…	73	0.00697938	0.561538	130	0.0100731	Transfac transcription factor binding site predictions	TF:M00050	Factor: E2F; motif: TTTSGCGC	7247
21031	"Any cellular process that modulates the frequency, rate or extent of the chemical reactions and pathways involving nucleobases, nucleosides, nucleotides and nucleic acids." [GOC:go_curators]	"IC"|"NAS"|"IGI"|"TAS"|"IMP"|"ISS"|"IBA"|"IEA"|"ISO"|"IDA"	SMARCB1|YEATS4|SMC3|ACTB|IGF1R|CIRBP|SAP30|TAC3|SERF2|JUND|MCAM|DHFR|NASP|CDK4|TADA3|CDK1|CALM1|CD24|SPRR1A|TOP2A|FEN1|SLC2A1|BRK1|CSRP2|SUMO2|PHGDH|ANXA5|DCK|CCNA2|NDUFS8|PKM|TNNT1|MCM3|MCM4|SLC29A1|PTMA|INA|BLVRA|GSTP1|PDLIM3|DDT|PERP|UCP2|RRM1|GSN|GAD2|RAD51	47	0.00700717	0.364341	129	0.0115678	Gene Ontology Biological Process	GO:0019219	regulation of nucleobase-containing compound metabolic process	4063
20212	"Binding to an adenyl nucleotide, an adenosine esterified with (ortho)phosphate." [ISBN:0198506732]	"NAS"|"IBA"|"IEA"|"IDA"	PEBP1|SMC3|ACTB|IGF1R|PKMYT1|ADGRG1|MCAM|HMGA1|DHFR|CDK4|CD24|SPRR1A|TOP2A|H__sapiens__4_-774108|CSRP1|CASP2|ADAMTS7|DCK|CCNA2|PKM|TNNT1|MCM3|SLC29A1|EPCAM|SAP18|GAD2	26	0.00739268	0.20155	129	0.0156532	Gene Ontology Molecular Function	GO:0030554	adenyl nucleotide binding	1661
22097	"The part of the cytoskeleton (the internal framework of a cell) composed of microtubules and associated proteins." [GOC:jl, ISBN:0395825172]	"IPI"|"NAS"|"TAS"|"ISS"|"IBA"|"IEA"|"IDA"	JPT1|SMC3|TUBB3|STMN1|PCLAF|MAP1B|SLC9A3R1|MCAM|NASP|CDK4|TADA3|CALM1|CD24|DBI|CCNA2|NDUFS8|PTMA|TYMS|GSN|CDKN2A|GAD2|KRT17	22	0.00742795	0.169231	130	0.0156584	Gene Ontology Cellular Component branch	GO:0015630	microtubule cytoskeleton	1405
21031	"Any process that modulates the frequency, rate or extent of programmed cell death, cell death resulting from activation of endogenous cellular processes." [GOC:jl]	"NAS"|"TAS"|"IMP"|"ISS"|"IBA"|"IEA"|"IDA"	YEATS4|ACTB|IGF1R|LGALS3|ADGRG1|CCNB1|CDK4|CD24|FEN1|FHL2|TUBA1A|SUMO2|MYBL2|NDUFS8|MCM4|BLVRA|MCM2|PCNA|RAB25|DDT|MBD3|RRM1|GSN|CDKN2A|KRT17	25	0.00762431	0.193798	129	0.0166003	Gene Ontology Biological Process	GO:0043067	regulation of programmed cell death	1506
21031	"Any process that increases the rate, frequency or extent of a cellular process that is involved in the progression of biochemical and morphological phases and events that occur in a cell during successive cell replication or nuclear replication events." [GOC:dph, GOC:tb]	"NAS"|"TAS"|"IMP"|"IEA"|"IDA"	IGF1R|SLC9A3R1|MCAM|DHFR|CDK4|H2AX|NDUFS8|SAP18|H2AZ1|KRT17	10	0.00765527	0.0775194	129	0.0389105	Gene Ontology Biological Process	GO:0090068	positive regulation of cell cycle process	257
21031	"The formation of nucleosomes on newly synthesized DNA, coupled to strand elongation." [GOC:mah, PMID:28053344]	"ISS"|"IBA"|"IDA"	ASF1B|CDC6|PSIP1	3	0.00794439	0.0232558	129	0.5	Gene Ontology Biological Process	GO:0006335	DNA replication-dependent chromatin assembly	6
11019	appendix; germinal center cells[High]	"Enhanced"|"Supported"	ACTB|TOP2A|SLC2A1|PKM|TNNT1|MCM3|SLC29A1	7	0.00809658	0.0648148	108	0.076087	Human Protein Atlas	HPA:0030433	appendix; germinal center cells[High]	92
22097	"Cyclin-dependent protein kinases (CDKs) are enzyme complexes that contain a kinase catalytic subunit associated with a regulatory cyclin partner." [GOC:krc, PMID:11602261]	"IPI"|"IMP"|"IBA"|"IEA"|"ISO"|"IDA"	SLC9A3R1|DHFR|CDK4|ANXA5|PTMA	5	0.00816699	0.0384615	130	0.0847458	Gene Ontology Cellular Component branch	GO:0000307	cyclin-dependent protein kinase holoenzyme complex	59
20045	Factor: E2F-3; motif: GGCGGGN	"TF"	CYFIP1|JPT1|SMARCB1|TNC|YEATS4|SMC3|AQP3|ACTB|IGF1R|PPP1CB|LGALS3|MT2A|TUBB3|FTH1|STMN1|PCLAF|CIRBP|KRT8|SAP30|CLDN4|CLDN3|MAP1B|FSCN1|S100A6|ASF1B|CRABP1|LPL|PKMYT1|SLC9A3R2|SLC9A3R1|ADGRG1|CCNB1|BAG1|PMAIP1|SERF2|S100A10|JUND|HMGA1|CDC6|DHFR|NASP|CDK4|TADA3|CDK1|PIN1|CALM1|CD24|SPRR1A|TOP2A|TOP2B|MCM7|SLC2A1|FHL2|H__sapiens__4_-774108|BRK1|AKR1B1|DBI|FOXM1|CHAF1A|CSRP2|TUBA1A|CSRP1|SUMO2|CASP2|…	111	0.00838361	0.853846	130	0.00818644	Transfac transcription factor binding site predictions	TF:M02089	Factor: E2F-3; motif: GGCGGGN	13559
20045	Factor: E2F; motif: GGCGSG; match class: 1	"TF"	CYFIP1|JPT1|SMARCB1|PEBP1|YEATS4|SMC3|ACTB|IGF1R|PPP1CB|LGALS3|TUBB3|FTH1|STMN1|KRT8|SAP30|CLDN3|MAP1B|FSCN1|ASF1B|CRABP1|LPL|PKMYT1|ADGRG1|CCNB1|PMAIP1|TAC3|SERF2|S100A10|JUND|MCAM|HMGA1|DHFR|CDK4|TADA3|CDK1|PIN1|CALM1|SPRR1A|H2AX|TOP2A|TOP2B|SLC2A1|FHL2|BRK1|PSIP1|AKR1B1|FOXM1|CHAF1A|CSRP2|TUBA1A|CSRP1|SUMO2|CA9|PHGDH|MYBL2|TK1|ADAMTS7|RFC3|DCK|CCNA2|NDUFS8|PKM|TNNT1|MCM3|BIRC5|MCM4|MCM5|SLC29A…	94	0.00848134	0.723077	130	0.00892264	Transfac transcription factor binding site predictions	TF:M00803_1	Factor: E2F; motif: GGCGSG; match class: 1	10535
21031	"Any apoptotic process in a hepatocyte, the main structural component of the liver." [CL:0000182, GOC:jc, GOC:mtg_apoptosis, PMID:15856020]	"IMP"|"IEA"	IGF1R|KRT8|MBD3|CDKN2A	4	0.0087063	0.0310078	129	0.210526	Gene Ontology Biological Process	GO:0097284	hepatocyte apoptotic process	19
21031	"Any process that results in a change in state or activity of a cell or an organism (in terms of movement, secretion, enzyme production, gene expression, etc.) as a result of an inorganic substance stimulus." [GOC:sm]	"IEP"|"TAS"|"ISS"|"IBA"|"IEA"	AQP3|MT2A|KRT8|MAP1B|SERF2|HMGA1|CDK4|SPRR1A|DBI|ANXA5|PTMA|RAB25|GSN|GAD2	14	0.00880895	0.108527	129	0.0263653	Gene Ontology Biological Process	GO:0010035	response to inorganic substance	531
21031	"Any process that stops, prevents or reduces the rate or extent of progression through the cell cycle." [GOC:dph, GOC:go_curators, GOC:tb]	"NAS"|"TAS"|"IMP"|"IBA"|"IEA"|"IDA"	PKMYT1|SLC9A3R1|MCAM|CDK4|CALM1|TUBA1A|NDUFS8|TYMS|RRM1|GSN|GAD2|KRT17	12	0.0088111	0.0930233	129	0.0309278	Gene Ontology Biological Process	GO:0045786	negative regulation of cell cycle	388
11019	duodenum; paneth cells[â‰¥Medium]	"Enhanced"|"Supported"	AQP3|KRT8|CLDN4|CLDN3|ADGRG1|JUND|SLC2A1|PKM|TNNT1|RRM2|CDKN2A	11	0.00898826	0.101852	108	0.0436508	Human Protein Atlas	HPA:0151352	duodenum; paneth cells[â‰¥Medium]	252
21031	"The chemical reactions and pathways involving a 2'-deoxyribonucleotide, a compound consisting of 2'-deoxyribonucleoside (a base linked to a 2'-deoxyribose sugar) esterified with a phosphate group at either the 3' or 5'-hydroxyl group of the sugar." [GOC:mah]	"IBA"|"IEA"|"IDA"	ADAMTS7|HDAC1|SAP18|RAD54L|H2AZ1	5	0.00900383	0.0387597	129	0.121951	Gene Ontology Biological Process	GO:0009394	2'-deoxyribonucleotide metabolic process	41
20045	Factor: Rb:E2F-1:DP-1; motif: TTTSGCGC	"TF"	CYFIP1|JPT1|SMARCB1|YEATS4|SMC3|ACTB|IGF1R|PPP1CB|LGALS3|MT2A|TUBB3|STMN1|PCLAF|SAP30|CLDN4|CLDN3|MAP1B|FSCN1|ASF1B|CRABP1|LPL|PKMYT1|SLC9A3R1|CCNB1|BAG1|PMAIP1|TAC3|SERF2|MCAM|HMGA1|CDC6|DHFR|NASP|CDK4|TADA3|CDK1|PIN1|CALM1|SPRR1A|H2AX|TOP2A|TOP2B|FEN1|SLC2A1|FHL2|H__sapiens__4_-774108|BRK1|PSIP1|AKR1B1|DBI|FOXM1|CHAF1A|TUBA1A|CSRP1|SUMO2|CASP2|PHGDH|MYBL2|TK1|ADAMTS7|RFC3|ANXA5|NGB|CCNA2|PKM|TN…	95	0.00960167	0.730769	130	0.00885781	Transfac transcription factor binding site predictions	TF:M00740	Factor: Rb:E2F-1:DP-1; motif: TTTSGCGC	10725
20045	Factor: NR1B1; motif: NRGGNCRTGACCTN	"TF"	JPT1|SMARCB1|TNC|PEBP1|IGF1R|PPP1CB|LGALS3|TUBB3|FTH1|STMN1|S100A2|CIRBP|KRT8|CLDN4|CLDN3|MAP1B|FSCN1|S100A6|CRABP1|LPL|PKMYT1|SLC9A3R2|ADGRG1|BAG1|PMAIP1|TAC3|SERF2|JUND|MCAM|HMGA1|CDC6|DHFR|CDK4|TADA3|TCF3|CALM1|CD24|TOP2A|TOP2B|FEN1|MCM7|FHL2|H__sapiens__4_-774108|BRK1|PSIP1|AKR1B1|DBI|FOXM1|CHAF1A|CSRP2|SH3PXD2A|CSRP1|SUMO2|CASP2|CA9|MYBL2|TK1|ADAMTS7|ANXA5|NGB|DCK|GCHFR|PKM|TNNT1|BIRC5|MCM4|…	96	0.00961441	0.738462	130	0.008813	Transfac transcription factor binding site predictions	TF:M11796	Factor: NR1B1; motif: NRGGNCRTGACCTN	10893
20212	"Binding to an anion, a charged atom or group of atoms with a net negative charge." [GOC:jl]	"IPI"|"IC"|"NAS"|"IBA"|"IEA"|"IDA"	PEBP1|SMC3|ACTB|IGF1R|TUBB3|CRABP1|PKMYT1|MCAM|HMGA1|DHFR|CDK4|CD24|SPRR1A|TOP2A|H__sapiens__4_-774108|DBI|FOXM1|CASP2|ADAMTS7|DCK|CCNA2|PKM|TNNT1|MCM3|SLC29A1|MCM2|HDAC1|PSMC3IP|EPCAM|SAP18|MBD3|DUT|GAD2	33	0.00997882	0.255814	129	0.0134584	Gene Ontology Molecular Function	GO:0043168	anion binding	2452
8484	Platinum drug resistance	"KEGG"	CCNB1|CD24|SPRR1A|NDUFS8|MCM2|RRM1	6	0.0101186	0.0659341	91	0.0833333	KEGG	KEGG:01524	Platinum drug resistance	72
21031	"The chemical reactions and pathways involving deoxyribose phosphate, the phosphorylated sugar 2-deoxy-erythro-pentose." [ISBN:0198506732]	"IBA"|"IEA"|"IDA"	ADAMTS7|HDAC1|SAP18|RAD54L|H2AZ1	5	0.0101705	0.0387597	129	0.119048	Gene Ontology Biological Process	GO:0019692	deoxyribose phosphate metabolic process	42
21031	"The chemical reactions and pathways involving a deoxyribonucleotide, a compound consisting of deoxyribonucleoside (a base linked to a deoxyribose sugar) esterified with a phosphate group at either the 3' or 5'-hydroxyl group of the sugar." [GOC:go_curators, ISBN:0198506732]	"ISS"|"IBA"|"IEA"|"IDA"	ADAMTS7|HDAC1|SAP18|RAD54L|H2AZ1	5	0.0101705	0.0387597	129	0.119048	Gene Ontology Biological Process	GO:0009262	deoxyribonucleotide metabolic process	42
22097	"A dispersed and relatively uncompacted form of chromatin that is in a transcription-competent conformation." [PMID:32017156]	"ISS"|"IEA"|"IDA"	CDK1|SLC2A1|INA|UCP2|GSN	5	0.0104084	0.0384615	130	0.0806452	Gene Ontology Cellular Component branch	GO:0000791	euchromatin	62
3383	ALL-1 supercomplex	"CORUM"	SMARCB1|SAP30|BLVRA|DDT|PERP	5	0.0108164	0.0980392	51	0.178571	Manually annotated protein complexes from mammalian organisms	CORUM:1257	ALL-1 supercomplex	28
22097	"A protein complex consisting of cyclin A2 and cyclin-dependent kinase 1 (CDK1). Cyclins are characterized by periodicity in protein abundance throughout the cell cycle. Cyclin-dependent kinases represent a family of serine/threonine protein kinases that become active upon binding to a cyclin regulatory partner." [GOC:so, PMID:15935619]	"ISO"|"IEA"	CDK4|ANXA5	2	0.0110796	0.0153846	130	1	Gene Ontology Cellular Component branch	GO:0097122	cyclin A2-CDK1 complex	2
22097	"A protein complex consisting of cyclin B1 and cyclin-dependent kinase 1 (CDK1). Cyclins are characterized by periodicity in protein abundance throughout the cell cycle. Cyclin-dependent kinases represent a family of serine/threonine protein kinases that become active upon binding to a cyclin regulatory partner." [GOC:so, PMID:15935619]	"IPI"|"IMP"|"IBA"|"IDA"	SLC9A3R1|CDK4	2	0.0110796	0.0153846	130	1	Gene Ontology Cellular Component branch	GO:0097125	cyclin B1-CDK1 complex	2
20212	"Binding to a purine nucleotide, a compound consisting of a purine nucleoside esterified with (ortho)phosphate." [GOC:ai]	"NAS"|"IBA"|"IEA"|"IDA"	PEBP1|SMC3|ACTB|IGF1R|TUBB3|PKMYT1|ADGRG1|MCAM|HMGA1|DHFR|CDK4|CD24|SPRR1A|TOP2A|H__sapiens__4_-774108|DBI|CSRP1|CASP2|ADAMTS7|DCK|CCNA2|PKM|TNNT1|MCM3|SLC29A1|PSMC3IP|EPCAM|SAP18|GAD2	29	0.0112297	0.224806	129	0.0143493	Gene Ontology Molecular Function	GO:0017076	purine nucleotide binding	2021
21031	"The chemical reactions and pathways resulting in the formation of organic cyclic compound." [GOC:TermGenie]	"IC"|"NAS"|"IGI"|"TAS"|"IMP"|"ISS"|"IBA"|"IEA"|"ISO"|"IDA"	SMARCB1|YEATS4|ACTB|IGF1R|PCLAF|SAP30|TAC3|SERF2|JUND|HMGA1|DHFR|NASP|CDK4|TADA3|CDK1|CD24|SPRR1A|FEN1|SLC2A1|FHL2|BRK1|CSRP2|SUMO2|CASP2|PHGDH|ADAMTS7|ANXA5|NGB|DCK|NDUFS8|MCM4|PTMA|INA|BLVRA|HDAC1|GSTP1|GNG3|PDLIM3|DDT|PERP|UCP2|SAP18|RAD54L|H2AZ1|RRM1|GSN|RRM2|RAD51	48	0.0113334	0.372093	129	0.011257	Gene Ontology Biological Process	GO:1901362	organic cyclic compound biosynthetic process	4264
20045	Factor: NF-YA; motif: NYRRCCAATCAGAR; match class: 1	"TF"	ASF1B|MCAM|CALM1|CASP2|RFC3|NGB|CCNA2|INA|BLVRA|RAB25|CENPH	11	0.0113337	0.0846154	130	0.0367893	Transfac transcription factor binding site predictions	TF:M10005_1	Factor: NF-YA; motif: NYRRCCAATCAGAR; match class: 1	299
22097	"A protein complex which is capable of catalytic activity." [GOC:bhm, GOC:TermGenie, PMID:8077207]	"IPI"|"NAS"|"TAS"|"IMP"|"ISS"|"IBA"|"IEA"|"ISO"|"IDA"	SMARCB1|YEATS4|ACTB|IGF1R|PPP1CB|SAP30|LPL|SLC9A3R1|DHFR|NASP|CDK4|CD24|TUBA1A|ANXA5|NGB|CCNA2|PTMA|BLVRA|CXCR4|DDT|PERP|SAP18|H2AZ1|GAD2|RAD51	25	0.0114249	0.192308	130	0.0140766	Gene Ontology Cellular Component branch	GO:1902494	catalytic complex	1776
21031	"The chemical reactions and pathways resulting in the formation of a pyrimidine-containing compound, i.e. any compound that contains pyrimidine or a formal derivative thereof." [GOC:mah]	"IMP"|"IBA"|"IEA"|"IDA"	CASP2|ADAMTS7|HDAC1|RAD54L|RRM2	5	0.0114524	0.0387597	129	0.116279	Gene Ontology Biological Process	GO:0072528	pyrimidine-containing compound biosynthetic process	43
20045	Factor: E2F-4:DP-1; motif: TTTSGCGC	"TF"	CYFIP1|JPT1|SMARCB1|PEBP1|YEATS4|SMC3|ACTB|IGF1R|PPP1CB|LGALS3|TUBB3|STMN1|PCLAF|SAP30|CLDN4|CLDN3|FSCN1|ASF1B|CRABP1|LPL|PKMYT1|SLC9A3R1|CCNB1|BAG1|PMAIP1|TAC3|SERF2|JUND|MCAM|HMGA1|CDC6|DHFR|NASP|CDK4|TADA3|CDK1|PIN1|CALM1|SPRR1A|H2AX|TOP2A|TOP2B|FEN1|SLC2A1|FHL2|BRK1|PSIP1|AKR1B1|DBI|CHAF1A|TUBA1A|SUMO2|CASP2|PHGDH|MYBL2|TK1|ADAMTS7|RFC3|ANXA5|NGB|CCNA2|PKM|TNNT1|MCM3|MCM4|SLC29A1|PTMA|INA|PCN…	91	0.0115021	0.7	130	0.0090099	Transfac transcription factor binding site predictions	TF:M00738	Factor: E2F-4:DP-1; motif: TTTSGCGC	10100
21031	"Any process that activates or increases the rate or extent of cell proliferation." [GOC:go_curators]	"NAS"|"TAS"|"IMP"|"ISS"|"IEA"|"IDA"	TNC|ACTB|IGF1R|S100A6|SLC9A3R2|SLC9A3R1|MCAM|DHFR|CDK4|CDK1|PIN1|MCM7|BRK1|ANXA5|NDUFS8|BLVRA|UHRF1|PSMC3IP|PDLIM3	19	0.0115555	0.147287	129	0.0197505	Gene Ontology Biological Process	GO:0008284	positive regulation of cell population proliferation	962
11019	skin 2	"Approved"|"Enhanced"|"Supported"	CYFIP1|JPT1|SMARCB1|PEBP1|SMC3|AQP3|ACTB|IGF1R|PPP1CB|LGALS3|FTH1|STMN1|S100A2|KRT8|KRT5|SAP30|CLDN4|CLDN3|MAP1B|FSCN1|S100A6|SLC9A3R1|ADGRG1|TAC3|SERF2|S100A10|JUND|MCAM|CDC6|DHFR|NASP|CDK4|CDK1|PIN1|TCF3|CALM1|CD24|SPRR1A|H2AX|TOP2A|TOP2B|FEN1|SLC2A1|FHL2|H__sapiens__4_-774108|PSIP1|DBI|FOXM1|CSRP2|TUBA1A|CSRP1|CASP2|PHGDH|MYBL2|ADAMTS7|ANXA5|NDUFS8|PKM|TNNT1|MCM3|BIRC5|MCM4|MCM6|SLC29A1|PTMA|I…	88	0.01181	0.814815	108	0.0125071	Human Protein Atlas	HPA:0470000	skin 2	7036
21031	"Any process that results in a change in state or activity of a cell or an organism (in terms of movement, secretion, enzyme production, gene expression, etc.) as a result of an organonitrogen stimulus. An organonitrogen compound is formally a compound containing at least one carbon-nitrogen bond." [PMID:9869419]	"IGI"|"TAS"|"IMP"|"ISS"|"IBA"|"IEA"|"IDA"	CYFIP1|ACTB|IGF1R|MAP1B|LPL|MCAM|HMGA1|CDK4|SPRR1A|TOP2B|DBI|ANXA5|DCK|PTMA|PCNA|HDAC1|RAB25|GSN|GAD2	19	0.0119025	0.147287	129	0.0197095	Gene Ontology Biological Process	GO:0010243	response to organonitrogen compound	964
11019	rectum; peripheral nerve/ganglion[â‰¥Low]	"Enhanced"|"Supported"	PEBP1|LGALS3|STMN1|MAP1B|S100A6|ADGRG1|TAC3|TOP2A|SLC2A1|TK1|PKM	11	0.0119587	0.101852	108	0.0423077	Human Protein Atlas	HPA:0400241	rectum; peripheral nerve/ganglion[â‰¥Low]	260
11019	skin 2; fibrohistiocytic cells[High]	"Enhanced"|"Supported"	ACTB|STMN1|TAC3|SERF2|S100A10|DHFR|CALM1|TOP2A|SLC2A1|DBI|CSRP2|TNNT1|MCM3|TYMS|MBD3	15	0.0121752	0.138889	108	0.0321199	Human Protein Atlas	HPA:0471443	skin 2; fibrohistiocytic cells[High]	467
11019	kidney; distal tubules[â‰¥Low]	"Enhanced"|"Supported"	PEBP1|AQP3|LGALS3|S100A2|CLDN4|CLDN3|S100A6|SERF2|S100A10|JUND|CALM1|TOP2A|TOP2B|MCM3|PDLIM3|SAP18|RRM2|CDKN2A|KRT18	19	0.0124185	0.175926	108	0.0269504	Human Protein Atlas	HPA:0271131	kidney; distal tubules[â‰¥Low]	705
10842	Transcription of E2F targets under negative control by DREAM complex	"REAC"	MCAM|CD24|PTMA|BLVRA	4	0.0127266	0.036036	111	0.222222	Reactome pathways	REAC:R-HSA-1362277	Transcription of E2F targets under negative control by DREAM complex	18
20212	"Binding to a small molecule, any low molecular weight, monomeric, non-encoded molecule." [GOC:curators, GOC:pde, GOC:pm]	"IPI"|"IC"|"NAS"|"TAS"|"EXP"|"IMP"|"ISS"|"IBA"|"IEA"|"IDA"	PEBP1|SMC3|ACTB|IGF1R|PPP1CB|MT2A|TUBB3|FTH1|S100A2|SAP30|S100A6|CRABP1|LPL|PKMYT1|ADGRG1|TAC3|MCAM|HMGA1|DHFR|CDK4|CD24|SPRR1A|H2AX|TOP2A|FEN1|H__sapiens__4_-774108|AKR1B1|DBI|FOXM1|CHAF1A|SH3PXD2A|CSRP1|CASP2|CA9|MYBL2|TK1|ADAMTS7|NGB|DCK|CCNA2|NDUFS8|PKM|TNNT1|MCM3|MCM4|MCM6|SLC29A1|INA|BLVRA|MCM2|PCNA|HDAC1|PTN|PSMC3IP|EPCAM|PERP|SAP18|RAD54L|MBD3|H2AZ1|DUT|GSN|GAD2	63	0.0130755	0.488372	129	0.00991034	Gene Ontology Molecular Function	GO:0036094	small molecule binding	6357
22097	"A cell-substrate junction that anchors the cell to the extracellular matrix and that forms a point of termination of actin filaments. In insects focal adhesion has also been referred to as hemi-adherens junction (HAJ)." [GOC:aruk, GOC:bc, ISBN:0124325653, ISBN:0815316208, PMID:10419689, PMID:12191915, PMID:15246682, PMID:1643657, PMID:16805308, PMID:19197329, PMID:23033047, PMID:26923917, PMID:2…	"ISS"|"IEA"|"HDA"	CYFIP1|TNC|ACTB|PPP1CB|S100A10|JUND|FEN1|AKR1B1|CHAF1A|MYBL2|MBD3	11	0.0132564	0.0846154	130	0.0260664	Gene Ontology Cellular Component branch	GO:0005925	focal adhesion	422
21031	"Any signaling pathway that modulates the activity of a cell cycle cyclin-dependent protein kinase to modulate the switch from G2 phase to M phase of the cell cycle." [GO_REF:0000058, GOC:jl, GOC:TermGenie]	"IMP"|"IBA"|"IEA"|"IDA"	PKMYT1|SLC9A3R1|MCAM|DHFR|CDK4|SAP18|RRM1	7	0.0132633	0.0542636	129	0.0603448	Gene Ontology Biological Process	GO:1902749	regulation of cell cycle G2/M phase transition	116
20045	Factor: E2F; motif: TTTSGCGC; match class: 1	"TF"	YEATS4|IGF1R|PPP1CB|STMN1|PCLAF|LPL|MCAM|HMGA1|CDC6|NASP|CDK4|CDK1|TOP2A|SUMO2|PHGDH|CCNA2|PKM|TNNT1|MCM3|MCM4|SLC29A1|PTMA|INA|PERP|UCP2|SAP18|RAD54L|H2AZ1|GAD2|SLC4A7	30	0.0133361	0.230769	130	0.0155199	Transfac transcription factor binding site predictions	TF:M00050_1	Factor: E2F; motif: TTTSGCGC; match class: 1	1933
21031	"Any process that modulates the frequency, rate or extent of DNA repair." [GOC:go_curators]	"NAS"|"IMP"|"IEA"|"IDA"	SMARCB1|YEATS4|ACTB|NASP|CALM1|SPRR1A|BRK1|PTMA|GAD2	9	0.0135736	0.0697674	129	0.0416667	Gene Ontology Biological Process	GO:0006282	regulation of DNA repair	216
21031	"Any process that modulates the frequency, rate or extent of the chemical reactions and pathways by which individual cells transform chemical substances." [GOC:mah]	"IC"|"NAS"|"IGI"|"TAS"|"IMP"|"ISS"|"IBA"|"IEA"|"ISO"|"IDA"	CYFIP1|SMARCB1|TNC|YEATS4|SMC3|ACTB|IGF1R|PPP1CB|LGALS3|CIRBP|SAP30|CLDN3|LPL|PKMYT1|SLC9A3R1|TAC3|SERF2|JUND|MCAM|HMGA1|DHFR|NASP|CDK4|TADA3|CDK1|PIN1|CALM1|CD24|SPRR1A|TOP2A|FEN1|SLC2A1|H__sapiens__4_-774108|BRK1|CSRP2|CSRP1|SUMO2|PHGDH|ANXA5|DCK|CCNA2|NDUFS8|PKM|TNNT1|MCM3|MCM4|SLC29A1|PTMA|INA|BLVRA|MCM2|HDAC1|GSTP1|GNG3|PDLIM3|DDT|PERP|UCP2|MBD3|RRM1|GSN|GAD2|KLF4|RAD51|CENPH	65	0.0137761	0.503876	129	0.00974075	Gene Ontology Biological Process	GO:0031323	regulation of cellular metabolic process	6673
11019	colon; mucosal lymphoid cells[â‰¥Medium]	"Enhanced"|"Supported"	PEBP1|LGALS3|STMN1|S100A6|ADGRG1|TAC3|JUND|DHFR|TOP2A|SLC2A1|PKM|TNNT1|MBD3	13	0.0143061	0.12037	108	0.0356164	Human Protein Atlas	HPA:0131332	colon; mucosal lymphoid cells[â‰¥Medium]	365
20045	Factor: E2F-2; motif: GCGCGCGCGYW	"TF"	CYFIP1|JPT1|SMARCB1|TNC|PEBP1|YEATS4|SMC3|AQP3|ACTB|IGF1R|PPP1CB|LGALS3|MT2A|TUBB3|FTH1|STMN1|PCLAF|KRT8|KRT5|SAP30|CLDN4|CLDN3|MAP1B|FSCN1|S100A6|ASF1B|CRABP1|LPL|PKMYT1|ADGRG1|CCNB1|PMAIP1|SERF2|S100A10|JUND|MCAM|HMGA1|CDC6|DHFR|NASP|CDK4|TADA3|CDK1|PIN1|CALM1|SPRR1A|H2AX|TOP2A|TOP2B|MCM7|SLC2A1|FHL2|H__sapiens__4_-774108|BRK1|PSIP1|AKR1B1|DBI|FOXM1|CHAF1A|CSRP2|TUBA1A|CSRP1|SUMO2|CASP2|CA9|PHG…	111	0.0143138	0.853846	130	0.00812651	Transfac transcription factor binding site predictions	TF:M11531	Factor: E2F-2; motif: GCGCGCGCGYW	13659
21031	"A response that results in a state of tolerance to ketone." [GOC:mengo_curators, PMID:23356676]	"IEA"	TNC|IGF1R|CLDN4|CDC6|DHFR|SH3PXD2A|PTMA|HDAC1|GSN	9	0.0146197	0.0697674	129	0.0412844	Gene Ontology Biological Process	GO:1901654	response to ketone	218
22097	"A polymer consisting of an indefinite number of protein or protein complex subunits that have polymerised to form a fiber-shaped structure." [GOC:dos]	"IPI"|"TAS"|"IMP"|"ISS"|"IBA"|"IEA"|"IDA"	ACTB|TUBB3|STMN1|KRT8|KRT5|MAP1B|CDK4|TOP2B|FEN1|AKR1B1|DBI|CHAF1A|GCHFR|NDUFS8|MCM5|PTN|CDKN2A|KLF4	18	0.0148746	0.138462	130	0.0170778	Gene Ontology Cellular Component branch	GO:0099512	supramolecular fiber	1054
21031	"Any process that modulates the occurrence or rate of cell death by apoptotic process." [GOC:jl, GOC:mtg_apoptosis]	"NAS"|"TAS"|"IMP"|"ISS"|"IBA"|"IEA"|"IDA"	YEATS4|ACTB|IGF1R|LGALS3|ADGRG1|CCNB1|CDK4|CD24|FEN1|FHL2|TUBA1A|SUMO2|MYBL2|NDUFS8|MCM4|BLVRA|MCM2|RAB25|DDT|MBD3|RRM1|GSN|CDKN2A|KRT17	24	0.0149909	0.186047	129	0.0164046	Gene Ontology Biological Process	GO:0042981	regulation of apoptotic process	1463
22097	"A stable assembly of two or more macromolecules, i.e. proteins, nucleic acids, carbohydrates or lipids, in which at least one component is a protein and the constituent parts function together." [GOC:dos, GOC:mah]	"IPI"|"NAS"|"TAS"|"EXP"|"IMP"|"ISS"|"ISA"|"IBA"|"IEA"|"ISO"|"IDA"|"HDA"	CYFIP1|SMARCB1|TNC|YEATS4|SMC3|ACTB|IGF1R|PPP1CB|LGALS3|FTH1|CIRBP|KRT8|SAP30|CLDN4|CLDN3|MAP1B|ASF1B|LPL|SLC9A3R1|CCNB1|TAC3|SERF2|JUND|CDC6|DHFR|NASP|CDK4|CDK1|CALM1|CD24|SPRR1A|H2AX|TOP2A|TOP2B|MCM7|SLC2A1|H__sapiens__4_-774108|BRK1|PSIP1|TUBA1A|SUMO2|PHGDH|ANXA5|NGB|GCHFR|CCNA2|NDUFS8|PKM|TNNT1|MCM3|SLC29A1|PTMA|INA|BLVRA|MCM2|PCNA|UHRF1|GSTP1|CXCR4|PTN|TYMS|DDT|EPCAM|PERP|UCP2|SAP18|H2AZ1|RR…	73	0.0150571	0.561538	130	0.00850023	Gene Ontology Cellular Component branch	GO:0032991	protein-containing complex	8588
11019	skin 1; endothelial cells[â‰¥Medium]	"Enhanced"|"Supported"	PPP1CB|LGALS3|FSCN1|TAC3|SERF2|S100A10|CDC6|CALM1|TOP2A|FEN1|SLC2A1|DBI|CSRP2|PKM|UCP2|MBD3|KRT18	17	0.0153085	0.157407	108	0.0286678	Human Protein Atlas	HPA:0460202	skin 1; endothelial cells[â‰¥Medium]	593
21031	"Any process that stops, prevents, or reduces the frequency, rate or extent of a cellular process, any of those that are carried out at the cellular level, but are not necessarily restricted to a single cell. For example, cell communication occurs among more than one cell, but occurs at the cellular level." [GOC:jid]	"IC"|"NAS"|"TAS"|"IGI"|"IMP"|"ISS"|"IBA"|"IEA"|"IDA"	SMARCB1|TNC|PEBP1|ACTB|IGF1R|LGALS3|FTH1|STMN1|CIRBP|SAP30|CLDN3|MAP1B|PKMYT1|SLC9A3R2|SLC9A3R1|ADGRG1|SERF2|JUND|MCAM|HMGA1|NASP|CDK4|TADA3|CDK1|PIN1|CALM1|CD24|FEN1|FHL2|H__sapiens__4_-774108|BRK1|TUBA1A|CA9|MYBL2|NDUFS8|MCM4|SLC29A1|PTMA|INA|BLVRA|MCM2|UHRF1|HDAC1|TYMS|GNG3|PDLIM3|RAB25|DDT|PERP|MBD3|RRM1|GSN|CDKN2A|GAD2|KRT18|KRT17|CENPH	57	0.0155643	0.44186	129	0.010287	Gene Ontology Biological Process	GO:0048523	negative regulation of cellular process	5541
10842	DNA Replication Pre-Initiation	"REAC"	MCAM|CALM1|TOP2A|CCNA2|PKM|TNNT1|MCM3|SLC29A1|TYMS	9	0.0157476	0.0810811	111	0.0566038	Reactome pathways	REAC:R-HSA-69002	DNA Replication Pre-Initiation	159
10842	Resolution of Sister Chromatid Cohesion	"REAC"	SMC3|TUBB3|SLC9A3R1|CDK4|DBI|NDUFS8|SLC4A7|KRT17	8	0.0162236	0.0720721	111	0.0650407	Reactome pathways	REAC:R-HSA-2500257	Resolution of Sister Chromatid Cohesion	123
3383	SIN3-ING1b complex II	"CORUM"	SMARCB1|SAP30|BLVRA|DDT	4	0.0163694	0.0784314	51	0.25	Manually annotated protein complexes from mammalian organisms	CORUM:739	SIN3-ING1b complex II	16
21031	"Any process that results in a change in state or activity of a cell or an organism (in terms of movement, secretion, enzyme production, gene expression, etc.) as a result of a stimulus arising within the organism." [GOC:sm]	"IEP"|"NAS"|"IGI"|"TAS"|"IMP"|"ISS"|"IBA"|"IEA"|"IDA"	CYFIP1|TNC|ACTB|IGF1R|SAP30|CLDN4|MAP1B|LPL|MCAM|NASP|TADA3|PIN1|SPRR1A|TOP2B|FEN1|CA9|ANXA5|DCK|PTMA|BLVRA|PCNA|HDAC1|RAB25|GSN|RRM2|GAD2	26	0.01637	0.20155	129	0.0154946	Gene Ontology Biological Process	GO:0009719	response to endogenous stimulus	1678
22097	"A cell junction that forms a connection between a cell and the extracellular matrix." [GOC:aruk, GOC:bc, GOC:hb, GOC:mah, PMID:10419689, PMID:1643657, PMID:16805308, PMID:26923917, PMID:8314002]	"ISS"|"IEA"|"HDA"	CYFIP1|TNC|ACTB|PPP1CB|S100A10|JUND|FEN1|AKR1B1|CHAF1A|MYBL2|MBD3	11	0.0163732	0.0846154	130	0.025463	Gene Ontology Cellular Component branch	GO:0030055	cell-substrate junction	432
22097	"A polymeric supramolecular structure." [GOC:dos]	"IPI"|"TAS"|"IMP"|"ISS"|"IBA"|"IEA"|"IDA"	ACTB|TUBB3|STMN1|KRT8|KRT5|MAP1B|CDK4|TOP2B|FEN1|AKR1B1|DBI|CHAF1A|GCHFR|NDUFS8|MCM5|PTN|CDKN2A|KLF4	18	0.0164005	0.138462	130	0.0169492	Gene Ontology Cellular Component branch	GO:0099081	supramolecular polymer	1062
8286	Serine metabolism	"WP"	HMGA1|CSRP1|HDAC1	3	0.0167792	0.0294118	102	0.375	WikiPathways	WP:WP4688	Serine metabolism	8
21031	"Any microtubule cytoskeleton organization that is involved in mitosis." [GO_REF:0000060, GOC:TermGenie, PMID:18799626]	"NAS"|"IMP"|"IBA"|"IEA"|"IDA"	SMC3|STMN1|SLC9A3R1|CDK4|SUMO2|NDUFS8|SLC4A7|KRT17	8	0.0168208	0.0620155	129	0.047619	Gene Ontology Biological Process	GO:1902850	microtubule cytoskeleton organization involved in mitosis	168
20045	Factor: E2F-1; motif: NKTSSCGC	"TF"	CYFIP1|JPT1|SMARCB1|YEATS4|SMC3|AQP3|ACTB|IGF1R|PPP1CB|LGALS3|TUBB3|STMN1|PCLAF|KRT8|SAP30|CLDN3|MAP1B|FSCN1|S100A6|ASF1B|CRABP1|LPL|PKMYT1|SLC9A3R1|CCNB1|BAG1|PMAIP1|SERF2|MCAM|HMGA1|CDC6|CDK4|TADA3|CDK1|PIN1|CALM1|CD24|H2AX|TOP2A|TOP2B|SLC2A1|FHL2|BRK1|PSIP1|AKR1B1|DBI|CHAF1A|TUBA1A|PHGDH|MYBL2|ADAMTS7|ANXA5|NGB|DCK|CCNA2|PKM|TNNT1|MCM3|MCM4|MCM5|MCM6|SLC29A1|PTMA|INA|PCNA|HDAC1|GSTP1|CXCR4|TYM…	85	0.0172623	0.653846	130	0.00921909	Transfac transcription factor binding site predictions	TF:M00428	Factor: E2F-1; motif: NKTSSCGC	9220
20045	Factor: E2F1; motif: GSGCGGGAAN; match class: 1	"TF"	CYFIP1|TNC|PEBP1|YEATS4|SMC3|AQP3|ACTB|IGF1R|PPP1CB|LGALS3|TUBB3|FTH1|STMN1|PCLAF|CIRBP|SAP30|CLDN4|CLDN3|MAP1B|FSCN1|S100A6|ASF1B|LPL|SLC9A3R2|CCNB1|PMAIP1|S100A10|JUND|HMGA1|CDC6|DHFR|NASP|TADA3|CDK1|CALM1|CD24|SPRR1A|H2AX|TOP2A|TOP2B|MCM7|SLC2A1|H__sapiens__4_-774108|PSIP1|AKR1B1|FOXM1|CHAF1A|CSRP2|TUBA1A|CSRP1|SUMO2|CASP2|CA9|PHGDH|MYBL2|TK1|ADAMTS7|RFC3|ANXA5|NGB|DCK|CCNA2|NDUFS8|PKM|BIRC5|M…	91	0.0174493	0.7	130	0.0089391	Transfac transcription factor binding site predictions	TF:M12597_1	Factor: E2F1; motif: GSGCGGGAAN; match class: 1	10180
21031	"The cellular developmental process in which a specific cell progresses from an immature to a mature state. Cell development start once cell commitment has taken place." [GOC:go_curators]	"NAS"|"TAS"|"IMP"|"ISS"|"IBA"|"IEA"|"ISO"|"IDA"	CYFIP1|SMARCB1|TNC|ACTB|IGF1R|TUBB3|STMN1|KRT8|CLDN3|MAP1B|S100A6|TAC3|SERF2|HMGA1|CDK4|CDK1|CD24|SPRR1A|FEN1|FHL2|AKR1B1|DBI|FOXM1|CHAF1A|TUBA1A|CSRP1|GCHFR|BLVRA|PCNA|UHRF1|HDAC1|PSMC3IP|RAB25|RRM1|GSN|RRM2	36	0.0181887	0.27907	129	0.0127705	Gene Ontology Biological Process	GO:0048468	cell development	2819
21031	"Any process that activates or increases the rate or extent of progression through the cell cycle." [GOC:go_curators]	"NAS"|"TAS"|"IMP"|"IEA"|"IDA"	IGF1R|SLC9A3R1|MCAM|DHFR|CDK4|CDK1|H2AX|NDUFS8|SAP18|H2AZ1|KRT17	11	0.0186427	0.0852713	129	0.0315186	Gene Ontology Biological Process	GO:0045787	positive regulation of cell cycle	349
22097	"A cell junction that forms a connection between two or more cells of an organism; excludes direct cytoplasmic intercellular bridges, such as ring canals in insects." [GOC:aruk, GOC:bc, GOC:dgh, GOC:hb, GOC:mah, PMID:21422226, PMID:28096264]	"IMP"|"ISS"|"IBA"|"IEA"|"IDA"|"HDA"	AQP3|ACTB|KRT8|CLDN4|CLDN3|FSCN1|DHFR|TOP2B|PTN|PDLIM3|CDC45|CDKN2A	12	0.0187509	0.0923077	130	0.0231214	Gene Ontology Cellular Component branch	GO:0005911	cell-cell junction	519
20212	"Binding to a carbohydrate derivative." [GOC:pr]	"NAS"|"TAS"|"IMP"|"IBA"|"IEA"|"IDA"	TNC|PEBP1|SMC3|ACTB|IGF1R|TUBB3|LPL|PKMYT1|SLC9A3R2|MCAM|DHFR|CDK4|CD24|SPRR1A|TOP2A|H__sapiens__4_-774108|DBI|CASP2|ADAMTS7|DCK|CCNA2|PKM|TNNT1|MCM3|SLC29A1|UHRF1|PSMC3IP|EPCAM|SAP18|RAD54L|GAD2	31	0.0192439	0.24031	129	0.0134549	Gene Ontology Molecular Function	GO:0097367	carbohydrate derivative binding	2304
20045	Factor: E2F-4; motif: GCGGGAAANA; match class: 1	"TF"	JPT1|TNC|YEATS4|SMC3|AQP3|ACTB|IGF1R|PPP1CB|LGALS3|FTH1|PCLAF|CIRBP|SAP30|MAP1B|FSCN1|ASF1B|LPL|SLC9A3R1|CCNB1|TAC3|S100A10|JUND|HMGA1|CDC6|NASP|TADA3|CDK1|CALM1|CD24|TOP2A|TOP2B|MCM7|FHL2|H__sapiens__4_-774108|BRK1|FOXM1|CHAF1A|CSRP2|TUBA1A|CSRP1|SUMO2|CASP2|CA9|PHGDH|MYBL2|TK1|ADAMTS7|RFC3|ANXA5|DCK|CCNA2|PKM|MCM3|MCM4|SLC29A1|INA|MCM2|HDAC1|GSTP1|PTN|GNG3|UCP2|SAP18|DUT|RRM2|SLC4A7|KRT18	67	0.019956	0.515385	130	0.0101948	Transfac transcription factor binding site predictions	TF:M02090_1	Factor: E2F-4; motif: GCGGGAAANA; match class: 1	6572
20045	Factor: HA95; motif: CCSNSSCCNSCNCCWSCCNS; match class: 1	"TF"	CYFIP1|JPT1|SMARCB1|PEBP1|SMC3|AQP3|ACTB|IGF1R|PPP1CB|LGALS3|TUBB3|FTH1|STMN1|S100A2|CIRBP|SAP30|CLDN4|CLDN3|MAP1B|FSCN1|ASF1B|CRABP1|LPL|PKMYT1|ADGRG1|CCNB1|BAG1|SERF2|S100A10|JUND|HMGA1|CDC6|TADA3|CDK1|PIN1|CALM1|SPRR1A|TOP2A|TOP2B|SLC2A1|BRK1|AKR1B1|DBI|FOXM1|CSRP2|SH3PXD2A|CSRP1|SUMO2|CA9|MYBL2|TK1|ADAMTS7|RFC3|ANXA5|DCK|GCHFR|CCNA2|TNNT1|BIRC5|MCM4|MCM5|MCM6|PTMA|INA|BLVRA|MCM2|HDAC1|PTN|TYM…	81	0.0202416	0.623077	130	0.00938478	Transfac transcription factor binding site predictions	TF:M13127_1	Factor: HA95; motif: CCSNSSCCNSCNCCWSCCNS; match class: 1	8631
8286	ATM signaling pathway	"WP"	SLC9A3R1|CDK4|CALM1|TUBA1A|GAD2	5	0.0207136	0.0490196	102	0.125	WikiPathways	WP:WP2516	ATM signaling pathway	40
20045	Factor: ZF5; motif: GSGCGCGR; match class: 1	"TF"	CYFIP1|JPT1|SMARCB1|TNC|PEBP1|YEATS4|SMC3|AQP3|ACTB|IGF1R|PPP1CB|LGALS3|MT2A|TUBB3|FTH1|STMN1|PCLAF|KRT8|KRT5|SAP30|CLDN3|MAP1B|FSCN1|S100A6|ASF1B|CRABP1|LPL|PKMYT1|SLC9A3R1|ADGRG1|CCNB1|PMAIP1|TAC3|SERF2|S100A10|JUND|HMGA1|CDC6|DHFR|NASP|CDK4|TADA3|CDK1|PIN1|CALM1|SPRR1A|H2AX|TOP2A|TOP2B|MCM7|SLC2A1|FHL2|H__sapiens__4_-774108|BRK1|PSIP1|AKR1B1|DBI|FOXM1|CHAF1A|CSRP2|TUBA1A|CSRP1|SUMO2|CASP2|CA9|…	115	0.0208258	0.884615	130	0.00792066	Transfac transcription factor binding site predictions	TF:M00716_1	Factor: ZF5; motif: GSGCGCGR; match class: 1	14519
20045	Factor: NF-YA; motif: CRGCCAATCAGNRN	"TF"	PEBP1|ACTB|FTH1|ASF1B|MCAM|CDK4|CALM1|CD24|TOP2A|FHL2|H__sapiens__4_-774108|PSIP1|CASP2|RFC3|NGB|CCNA2|TNNT1|MCM4|MCM6|INA|BLVRA|GSTP1|GNG3|RAB25|PERP|UCP2|RRM2|CENPH	28	0.0208718	0.215385	130	0.0158192	Transfac transcription factor binding site predictions	TF:M02106	Factor: NF-YA; motif: CRGCCAATCAGNRN	1770
21031	"Any process that activates or increases the rate or extent of a molecular function, an elemental biological activity occurring at the molecular level, such as catalysis or binding." [GO:jl]	"IC"|"IMP"|"ISS"|"IEA"|"IDA"	SMARCB1|STMN1|CLDN4|CLDN3|CCNB1|TAC3|HMGA1|TADA3|CDK1|PIN1|H__sapiens__4_-774108|PHGDH|PTMA|INA|BLVRA|CDC45|MBD3|RRM1|GSN|KRT18	20	0.0209447	0.155039	129	0.0182315	Gene Ontology Biological Process	GO:0044093	positive regulation of molecular function	1097
8484	Cellular senescence	"KEGG"	PPP1CB|SLC9A3R1|DHFR|CDK4|BRK1|SUMO2|ANXA5|RRM1	8	0.0216279	0.0879121	91	0.0516129	KEGG	KEGG:04218	Cellular senescence	155
21031	"Any process that activates or increases the frequency, rate or extent of RNA biosynthetic process." [GO:jl, GO_REF:0000058, GOC:TermGenie]	"IC"|"NAS"|"IGI"|"IMP"|"ISS"|"IBA"|"ISO"|"IEA"|"IDA"	SMARCB1|YEATS4|ACTB|TAC3|SERF2|JUND|NASP|TADA3|CDK1|CD24|SPRR1A|SLC2A1|BRK1|CSRP2|SUMO2|ANXA5|DCK|MCM4|INA|BLVRA|GSTP1|PDLIM3|PERP|UCP2|RRM1|GSN	26	0.021931	0.20155	129	0.0152403	Gene Ontology Biological Process	GO:1902680	positive regulation of RNA biosynthetic process	1706
21031	"The process whose specific outcome is the progression of an organismal system over time, from its formation to the mature structure. A system is a regularly interacting or interdependent group of organs or tissues that work together to carry out a given biological process." [GOC:dph, GOC:jid]	"HEP"|"IEP"|"NAS"|"TAS"|"IGI"|"IMP"|"ISS"|"IBA"|"IEA"|"ISO"|"IDA"	CYFIP1|SMARCB1|TNC|ACTB|IGF1R|TUBB3|STMN1|CLDN3|MAP1B|S100A6|SLC9A3R2|TAC3|S100A10|HMGA1|CDC6|CDK4|TADA3|CDK1|PIN1|CALM1|SPRR1A|TOP2B|FEN1|FHL2|DBI|TUBA1A|CSRP1|CA9|DCK|MCM5|PTMA|BLVRA|MCM2|PCNA|UHRF1|HDAC1|PTN|PDLIM3|RAB25|PERP|SAP18|RAD54L|MBD3|GSN|RRM2	45	0.0223147	0.348837	129	0.0113265	Gene Ontology Biological Process	GO:0048731	system development	3973
22097	"Organized structure of distinctive morphology and function, bounded by a single or double lipid bilayer membrane and occurring within the cell. Includes the nucleus, mitochondria, plastids, vacuoles, and vesicles. Excludes the plasma membrane." [GOC:go_curators]	"IPI"|"NAS"|"TAS"|"EXP"|"IMP"|"ISS"|"IBA"|"IEA"|"IDA"|"HDA"	CYFIP1|JPT1|SMARCB1|TNC|PEBP1|YEATS4|SMC3|AQP3|ACTB|IGF1R|PPP1CB|LGALS3|MT2A|TUBB3|FTH1|PCLAF|CIRBP|KRT8|KRT5|SAP30|S100A6|ASF1B|CRABP1|PKMYT1|SLC9A3R1|ADGRG1|CCNB1|PMAIP1|TAC3|SERF2|JUND|MCAM|HMGA1|CDC6|DHFR|NASP|CDK4|TADA3|CDK1|PIN1|CALM1|CD24|SPRR1A|H2AX|TOP2A|TOP2B|FEN1|SLC2A1|FHL2|H__sapiens__4_-774108|BRK1|PSIP1|AKR1B1|DBI|CHAF1A|CSRP2|TUBA1A|SH3PXD2A|SUMO2|CASP2|CA9|PHGDH|MYBL2|TK1|ADAMTS7…	106	0.0224713	0.815385	130	0.00725779	Gene Ontology Cellular Component branch	GO:0043231	intracellular membrane-bounded organelle	14605
20212	"Catalysis of the hydrolysis of a pyrophosphate bond (diphosphate bond) between two phosphate groups." [GOC:curators, https://en.wikipedia.org/wiki/Pyrophosphatase]	"TAS"|"IBA"|"IEA"|"IDA"	SMC3|TUBB3|MCAM|TOP2A|PHGDH|CCNA2|PKM|TNNT1|MCM3|SLC29A1|CXCR4|PSMC3IP|EPCAM|RAD54L|GAD2|KRT18	16	0.0224921	0.124031	129	0.0201511	Gene Ontology Molecular Function	GO:0016462	pyrophosphatase activity	794
21031	"The chemical reactions and pathways resulting in the formation of heterocyclic compounds, those with a cyclic molecular structure and at least two different atoms in the ring (or rings)." [ISBN:0198547684]	"IC"|"NAS"|"IGI"|"TAS"|"IMP"|"ISS"|"IBA"|"IEA"|"ISO"|"IDA"	SMARCB1|YEATS4|ACTB|PCLAF|SAP30|TAC3|SERF2|JUND|HMGA1|DHFR|NASP|CDK4|TADA3|CDK1|CD24|SPRR1A|FEN1|SLC2A1|FHL2|BRK1|CSRP2|SUMO2|CASP2|PHGDH|ADAMTS7|ANXA5|NGB|DCK|NDUFS8|MCM4|PTMA|INA|BLVRA|HDAC1|GSTP1|PDLIM3|DDT|PERP|UCP2|SAP18|RAD54L|H2AZ1|RRM1|GSN|RRM2|RAD51	46	0.0225189	0.356589	129	0.0112058	Gene Ontology Biological Process	GO:0018130	heterocycle biosynthetic process	4105
21031	"Any process involved in the controlled self-propelled movement of a cell that results in translocation of the cell from one place to another." [GOC:dgh, GOC:dph, GOC:isa_complete, GOC:mlg]	"NAS"|"TAS"|"IMP"|"ISS"|"IBA"|"IEA"|"IDA"	TNC|ACTB|IGF1R|LGALS3|STMN1|S100A2|KRT5|SAP30|CLDN4|CLDN3|MAP1B|FSCN1|SLC9A3R2|S100A10|CDK4|TADA3|PIN1|SPRR1A|MCM7|DBI|BLVRA|PCNA|UHRF1|PSMC3IP|GNG3|GSN	26	0.0226192	0.20155	129	0.0152136	Gene Ontology Biological Process	GO:0048870	cell motility	1709
20212	"Catalysis of the hydrolysis of any acid anhydride." [GOC:jl]	"TAS"|"IBA"|"IEA"|"IDA"	SMC3|TUBB3|MCAM|TOP2A|PHGDH|CCNA2|PKM|TNNT1|MCM3|SLC29A1|CXCR4|PSMC3IP|EPCAM|RAD54L|GAD2|KRT18	16	0.022831	0.124031	129	0.0201258	Gene Ontology Molecular Function	GO:0016817	hydrolase activity, acting on acid anhydrides	795
20212	"Catalysis of the hydrolysis of any acid anhydride which contains phosphorus." [GOC:jl]	"TAS"|"IBA"|"IEA"|"IDA"	SMC3|TUBB3|MCAM|TOP2A|PHGDH|CCNA2|PKM|TNNT1|MCM3|SLC29A1|CXCR4|PSMC3IP|EPCAM|RAD54L|GAD2|KRT18	16	0.022831	0.124031	129	0.0201258	Gene Ontology Molecular Function	GO:0016818	hydrolase activity, acting on acid anhydrides, in phosphorus-containing anhydrides	795
20045	Factor: NF-Y; motif: NNNRRCCAATSRGNNN	"TF"	SMARCB1|PEBP1|ACTB|FTH1|ASF1B|MCAM|CDK4|CALM1|CD24|TOP2A|FHL2|H__sapiens__4_-774108|CASP2|RFC3|NGB|CCNA2|MCM4|MCM6|INA|BLVRA|GSTP1|GNG3|RAB25|PERP|UCP2|RRM2|CENPH	27	0.0228517	0.207692	130	0.0161002	Transfac transcription factor binding site predictions	TF:M00287	Factor: NF-Y; motif: NNNRRCCAATSRGNNN	1677
21031	"The chemical reactions and pathways involving a deoxyribonucleoside monophosphate, a compound consisting of a nucleobase linked to a deoxyribose sugar esterified with phosphate on the sugar." [GOC:go_curators, ISBN:0198506732]	"IBA"|"IEA"|"IDA"	CASP2|ADAMTS7|HDAC1|RAD54L	4	0.0233075	0.0310078	129	0.166667	Gene Ontology Biological Process	GO:0009162	deoxyribonucleoside monophosphate metabolic process	24
11019	kidney; distal tubules[â‰¥Medium]	"Enhanced"|"Supported"	PEBP1|AQP3|LGALS3|S100A2|CLDN4|CLDN3|S100A6|SERF2|S100A10|JUND|CALM1|TOP2A|MCM3|SAP18|RRM2|CDKN2A	16	0.0237014	0.148148	108	0.0288809	Human Protein Atlas	HPA:0271132	kidney; distal tubules[â‰¥Medium]	554
8484	Nucleotide metabolism	"KEGG"	CASP2|ADAMTS7|HDAC1|SAP18|RAD54L|H2AZ1	6	0.0237513	0.0659341	91	0.0714286	KEGG	KEGG:01232	Nucleotide metabolism	84
20045	Factor: Sp1; motif: NGGGGGCGGGGYN	"TF"	CYFIP1|JPT1|SMARCB1|SMC3|AQP3|ACTB|IGF1R|LGALS3|MT2A|TUBB3|FTH1|STMN1|PCLAF|CIRBP|KRT8|SAP30|CLDN4|CLDN3|MAP1B|S100A6|CRABP1|PKMYT1|SLC9A3R1|ADGRG1|CCNB1|PMAIP1|SERF2|S100A10|JUND|HMGA1|CDC6|DHFR|NASP|TADA3|CDK1|PIN1|CALM1|CD24|SPRR1A|TOP2A|TOP2B|SLC2A1|FHL2|H__sapiens__4_-774108|BRK1|AKR1B1|DBI|FOXM1|CHAF1A|CSRP2|TUBA1A|CSRP1|SUMO2|CA9|MYBL2|TK1|ADAMTS7|RFC3|ANXA5|GCHFR|PKM|MCM3|BIRC5|MCM4|MCM5|…	93	0.0241047	0.715385	130	0.00879765	Transfac transcription factor binding site predictions	TF:M00196	Factor: Sp1; motif: NGGGGGCGGGGYN	10571
21031	"The chemical reactions and pathways resulting in the formation of aromatic compounds, any substance containing an aromatic carbon ring." [GOC:ai]	"IC"|"NAS"|"IGI"|"TAS"|"IMP"|"ISS"|"IBA"|"IEA"|"ISO"|"IDA"	SMARCB1|YEATS4|ACTB|PCLAF|SAP30|TAC3|SERF2|JUND|HMGA1|DHFR|NASP|CDK4|TADA3|CDK1|CD24|SPRR1A|FEN1|SLC2A1|BRK1|CSRP2|SUMO2|CASP2|PHGDH|ADAMTS7|ANXA5|NGB|DCK|NDUFS8|MCM4|PTMA|INA|BLVRA|HDAC1|GSTP1|GNG3|PDLIM3|DDT|PERP|UCP2|SAP18|RAD54L|H2AZ1|RRM1|GSN|RRM2|RAD51	46	0.0242003	0.356589	129	0.0111759	Gene Ontology Biological Process	GO:0019438	aromatic compound biosynthetic process	4116
3383	Sin3 complex	"CORUM"	SAP30|BLVRA|DDT	3	0.0242863	0.0588235	51	0.428571	Manually annotated protein complexes from mammalian organisms	CORUM:283	Sin3 complex	7
3383	SIN3 complex	"CORUM"	SAP30|BLVRA|DDT	3	0.0242863	0.0588235	51	0.428571	Manually annotated protein complexes from mammalian organisms	CORUM:732	SIN3 complex	7
3383	SIN3 complex	"CORUM"	SAP30|BLVRA|DDT	3	0.0242863	0.0588235	51	0.428571	Manually annotated protein complexes from mammalian organisms	CORUM:54	SIN3 complex	7
22097	"A protein complex that possesses histone deacetylase activity." [GOC:mah]	"NAS"|"TAS"|"IBA"|"IEA"|"IDA"	SAP30|BLVRA|DDT|PERP|RAD51	5	0.0244907	0.0384615	130	0.0675676	Gene Ontology Cellular Component branch	GO:0000118	histone deacetylase complex	74
22097	"The Y-shaped region of a replicating DNA molecule, resulting from the separation of the DNA strands and in which the synthesis of new strands takes place. Also includes associated protein complexes." [GOC:mah, ISBN:0198547684]	"IPI"|"TAS"|"IBA"|"IEA"|"IDA"	CALM1|PHGDH|CCNA2|PTMA|INA	5	0.0244907	0.0384615	130	0.0675676	Gene Ontology Cellular Component branch	GO:0005657	replication fork	74
20045	Factor: E2F-3:HES-7; motif: NNNSGCGCSNNNNNCRCGYGNN; match class: 1	"TF"	CYFIP1|JPT1|SMARCB1|TNC|PEBP1|YEATS4|SMC3|AQP3|ACTB|IGF1R|PPP1CB|LGALS3|MT2A|TUBB3|FTH1|STMN1|PCLAF|S100A2|KRT8|SAP30|CLDN3|MAP1B|FSCN1|S100A6|ASF1B|CRABP1|LPL|PKMYT1|SLC9A3R2|SLC9A3R1|ADGRG1|CCNB1|BAG1|PMAIP1|TAC3|SERF2|S100A10|JUND|MCAM|HMGA1|CDC6|DHFR|NASP|CDK4|TADA3|CDK1|PIN1|CALM1|CD24|SPRR1A|H2AX|TOP2A|TOP2B|MCM7|SLC2A1|FHL2|H__sapiens__4_-774108|BRK1|PSIP1|AKR1B1|DBI|FOXM1|CHAF1A|CSRP2|TUB…	119	0.0246685	0.915385	130	0.0077343	Transfac transcription factor binding site predictions	TF:M08526_1	Factor: E2F-3:HES-7; motif: NNNSGCGCSNNNNNCRCGYGNN; match class: 1	15386
21031	"The chemical reactions and pathways involving a pyrimidine-containing compound, i.e. any compound that contains pyrimidine or a formal derivative thereof." [GOC:mah]	"TAS"|"IMP"|"IBA"|"IEA"|"IDA"	CASP2|ADAMTS7|HDAC1|SAP18|RAD54L|RRM2	6	0.0248928	0.0465116	129	0.0705882	Gene Ontology Biological Process	GO:0072527	pyrimidine-containing compound metabolic process	85
21031	"Any process that results in a change in state or activity of a cell or an organism (in terms of movement, secretion, enzyme production, gene expression, etc.) as a result of a stimulus from a xenobiotic, a compound foreign to the organim exposed to it. It may be synthesized by another organism (like ampicilin) or it can be a synthetic chemical." [GOC:jl, GOC:krc]	"IEP"|"TAS"|"IEA"|"IDA"	MAP1B|DHFR|CDK4|TOP2A|SH3PXD2A|BIRC5|PTMA|MCM2|PCNA|HDAC1|EPCAM|DUT	12	0.0259279	0.0930233	129	0.0277778	Gene Ontology Biological Process	GO:0009410	response to xenobiotic stimulus	432
20045	Factor: E2F-1; motif: NNNNGGCGGGAARN; match class: 1	"TF"	CYFIP1|TNC|YEATS4|SMC3|ACTB|IGF1R|PPP1CB|MT2A|TUBB3|FTH1|STMN1|PCLAF|SAP30|CLDN3|MAP1B|FSCN1|S100A6|ASF1B|LPL|CCNB1|PMAIP1|S100A10|JUND|HMGA1|CDC6|NASP|TADA3|CDK1|PIN1|CD24|SPRR1A|H2AX|TOP2A|TOP2B|MCM7|SLC2A1|H__sapiens__4_-774108|PSIP1|AKR1B1|FOXM1|CSRP2|TUBA1A|CSRP1|SUMO2|CASP2|CA9|PHGDH|MYBL2|TK1|ADAMTS7|RFC3|ANXA5|NGB|DCK|CCNA2|NDUFS8|PKM|BIRC5|MCM4|MCM6|SLC29A1|PTMA|INA|BLVRA|MCM2|UHRF1|HDAC…	86	0.0264987	0.661538	130	0.00909091	Transfac transcription factor binding site predictions	TF:M09892_1	Factor: E2F-1; motif: NNNNGGCGGGAARN; match class: 1	9460
21031	"Any process that modulates the frequency, rate or extent of chromosome segregation, the process in which genetic material, in the form of chromosomes, is organized and then physically separated and apportioned to two or more sets." [GOC:ai]	"NAS"|"IMP"|"IBA"|"IEA"|"IDA"	SMARCB1|ACTB|SLC9A3R1|MCAM|CDK4|NDUFS8|KRT17	7	0.0266193	0.0542636	129	0.0542636	Gene Ontology Biological Process	GO:0051983	regulation of chromosome segregation	129
11019	tonsil; germinal center cells[High]	"Approved"|"Enhanced"|"Supported"	SMARCB1|IGF1R|STMN1|SLC9A3R1|JUND|CDC6|CDK4|CDK1|CD24|SPRR1A|H2AX|TOP2A|SLC2A1|PSIP1|DBI|CSRP1|CASP2|ADAMTS7|PKM|TNNT1|MCM3|PTMA|BLVRA|HDAC1|SAP18|RAD54L	26	0.0267334	0.240741	108	0.0211726	Human Protein Atlas	HPA:0600433	tonsil; germinal center cells[High]	1228
4958	A tumor (abnormal growth of tissue) of the skin.	"HP"	SMARCB1|KRT5|DHFR|CDK1|PCNA|HDAC1|PDLIM3|CDC45|RRM1|KLF4	10	0.0269233	0.212766	47	0.0473934	Human Phenotype Ontology	HP:0008069	Neoplasm of the skin	211
20212	"Catalysis of the reaction: ATP + H2O = ADP + H+ phosphate. ATP hydrolysis is used in some reactions as an energy source, for example to catalyze a reaction or drive transport against a concentration gradient." [RHEA:13065]	"IEA"	SMC3|MCAM|TOP2A|PHGDH|CCNA2|PKM|TNNT1|MCM3|SLC29A1|EPCAM|GAD2	11	0.0275382	0.0852713	129	0.0272277	Gene Ontology Molecular Function	GO:0016887	ATP hydrolysis activity	404
11019	bone marrow; hematopoietic cells[High]	"Approved"|"Enhanced"|"Supported"	SMARCB1|FTH1|STMN1|S100A6|SLC9A3R1|CDK1|PIN1|CALM1|CD24|SPRR1A|H2AX|TOP2A|PSIP1|DBI|CSRP2|CASP2|CCNA2|PKM|TNNT1|MCM3|SLC29A1|PTMA|BLVRA|HDAC1|RAB25|PERP|UCP2|RAD54L|KRT18	29	0.0276668	0.268519	108	0.0199587	Human Protein Atlas	HPA:0040083	bone marrow; hematopoietic cells[High]	1453
21031	"Any process pertinent to the generation and maintenance of rhythms in the physiology of an organism." [GOC:jid]	"IMP"|"ISS"|"IBA"|"IEA"	IGF1R|PPP1CB|CLDN4|CDK4|CD24|TUBA1A|PTMA|BLVRA|UHRF1|HDAC1	10	0.0279095	0.0775194	129	0.033557	Gene Ontology Biological Process	GO:0048511	rhythmic process	298
21031	"A process that is carried out at the cellular level which results in the assembly, arrangement of constituent parts, or disassembly of a supramolecular fiber, a polymer consisting of an indefinite number of protein or protein complex subunits that have polymerised to form a fiber-shaped structure." [GOC:pr]	"TAS"|"IGI"|"IMP"|"ISS"|"IBA"|"IEA"|"IDA"	CYFIP1|STMN1|KRT8|KRT5|MAP1B|FSCN1|TAC3|MCM7|AKR1B1|DBI|CHAF1A|CA9|GCHFR|MCM5|MBD3|RRM1|KLF4	17	0.0280436	0.131783	129	0.02019	Gene Ontology Biological Process	GO:0097435	supramolecular fiber organization	842
20045	Factor: E2F-1; motif: NTTSGCGG	"TF"	SMARCB1|YEATS4|SMC3|PPP1CB|LGALS3|TUBB3|STMN1|PCLAF|KRT8|SAP30|CLDN3|MAP1B|FSCN1|S100A6|ASF1B|CRABP1|LPL|PKMYT1|SLC9A3R1|ADGRG1|TAC3|SERF2|JUND|MCAM|HMGA1|CDC6|NASP|CDK4|TADA3|CDK1|SPRR1A|H2AX|TOP2A|SLC2A1|PSIP1|AKR1B1|CHAF1A|CSRP2|CSRP1|SUMO2|CASP2|CA9|MYBL2|ADAMTS7|RFC3|ANXA5|PKM|TNNT1|MCM3|MCM4|MCM5|MCM6|PTMA|INA|BLVRA|MCM2|PCNA|UHRF1|GSTP1|CXCR4|PTN|TYMS|GNG3|RAB25|EPCAM|PERP|UCP2|RAD54L|DUT|…	78	0.0287237	0.6	130	0.00946372	Transfac transcription factor binding site predictions	TF:M00430	Factor: E2F-1; motif: NTTSGCGG	8242
11019	lung; alveolar cells type I[â‰¥Low]	"Enhanced"|"Supported"	SMARCB1|AQP3|PPP1CB|CLDN4|S100A6|ADGRG1|TAC3|SERF2|JUND|CDC6|CALM1|SPRR1A|H2AX|SLC2A1|PKM|MCM3|BLVRA|PSMC3IP|PDLIM3|DDT|UCP2|MBD3|CDKN2A|KRT18	24	0.0292336	0.222222	108	0.0219982	Human Protein Atlas	HPA:0301361	lung; alveolar cells type I[â‰¥Low]	1091
21031	"Any process that activates or increases the frequency, rate or extent of DNA repair." [GOC:go_curators]	"NAS"|"IMP"|"IEA"|"IDA"	SMARCB1|YEATS4|ACTB|CALM1|SPRR1A|BRK1|PTMA	7	0.029423	0.0542636	129	0.0534351	Gene Ontology Biological Process	GO:0045739	positive regulation of DNA repair	131
21031	"The aggregation, arrangement and bonding together of proteins and DNA molecules to form a protein-DNA complex." [GOC:jl]	"NAS"|"IMP"|"IBA"|"IEA"|"IDA"	SMARCB1|ASF1B|CDC6|CALM1|PSIP1|SLC29A1|TYMS|GAD2|SLC4A7	9	0.0294856	0.0697674	129	0.0378151	Gene Ontology Biological Process	GO:0065004	protein-DNA complex assembly	238
11019	skin 1; lymphocytes[High]	"Enhanced"|"Supported"	SMARCB1|AQP3|LGALS3|TAC3|SERF2|JUND|CALM1|SLC2A1|DBI|CSRP2|PKM|UCP2|GSN	13	0.0310147	0.12037	108	0.0329949	Human Protein Atlas	HPA:0461473	skin 1; lymphocytes[High]	394
20045	Factor: HMGXB3; motif: NRGCCAATSRGNRNNS	"TF"	PEBP1|ACTB|TUBB3|FTH1|PCLAF|ASF1B|SLC9A3R1|MCAM|CDK4|CALM1|CD24|TOP2A|TOP2B|FHL2|H__sapiens__4_-774108|BRK1|PSIP1|CSRP2|TUBA1A|CASP2|RFC3|NGB|CCNA2|TNNT1|MCM4|MCM6|PTMA|INA|BLVRA|GSTP1|TYMS|PSMC3IP|GNG3|RAB25|PERP|UCP2|RRM2|CENPH	38	0.0320938	0.292308	130	0.0130629	Transfac transcription factor binding site predictions	TF:M12616	Factor: HMGXB3; motif: NRGCCAATSRGNRNNS	2909
21031	"Any process that activates or increases the frequency, rate or extent of the chemical reactions and pathways involving RNA." [GOC:ai]	"IC"|"NAS"|"IGI"|"IMP"|"ISS"|"IBA"|"ISO"|"IEA"|"IDA"	SMARCB1|YEATS4|ACTB|CIRBP|TAC3|SERF2|JUND|NASP|TADA3|CDK1|CD24|SPRR1A|SLC2A1|BRK1|CSRP2|SUMO2|ANXA5|DCK|MCM4|INA|BLVRA|GSTP1|PDLIM3|PERP|UCP2|RRM1|GSN	27	0.032109	0.209302	129	0.0145788	Gene Ontology Biological Process	GO:0051254	positive regulation of RNA metabolic process	1852
10842	SUMOylation of DNA replication proteins	"REAC"	CD24|SPRR1A|CSRP2|NDUFS8|PTMA	5	0.0323844	0.045045	111	0.116279	Reactome pathways	REAC:R-HSA-4615885	SUMOylation of DNA replication proteins	43
21031	"Any process that activates or increases the frequency, rate or extent of mitotic cell cycle phase transition." [GOC:mtg_cell_cycle, GOC:TermGenie, PMID:22841721]	"TAS"|"IMP"|"IDA"	SLC9A3R1|MCAM|DHFR|CDK4|SAP18|H2AZ1	6	0.03242	0.0465116	129	0.0674157	Gene Ontology Biological Process	GO:1901992	positive regulation of mitotic cell cycle phase transition	89
22097	"The space external to the outermost structure of a cell. For cells without external protective or external encapsulating structures this refers to space outside of the plasma membrane. This term covers the host cell environment outside an intracellular parasite." [GOC:go_curators]	"NAS"|"TAS"|"IBA"|"IEA"|"HDA"|"IDA"	CYFIP1|TNC|PEBP1|ACTB|PPP1CB|LGALS3|TUBB3|FTH1|STMN1|KRT8|KRT5|FSCN1|S100A6|LPL|SLC9A3R2|BAG1|TAC3|S100A10|CDK4|CALM1|TOP2B|MCM7|FHL2|H__sapiens__4_-774108|DBI|CHAF1A|CSRP1|CA9|MYBL2|DCK|MCM5|MCM6|PTMA|MCM2|PCNA|UHRF1|PSMC3IP|GNG3|PDLIM3|UCP2|RAD54L|MBD3|CDKN2A	43	0.0326816	0.330769	130	0.0102065	Gene Ontology Cellular Component branch	GO:0005576	extracellular region	4213
10842	Transcriptional Regulation by TP53	"REAC"	SLC9A3R1|CCNB1|CDK4|TADA3|TUBA1A|PHGDH|ANXA5|NDUFS8|PTMA|BLVRA|CDC45|PERP|RRM1	13	0.0330233	0.117117	111	0.0362117	Reactome pathways	REAC:R-HSA-3700989	Transcriptional Regulation by TP53	359
22097	"A transcriptionally-silent heterochromatin structure present in senescent cells. Contains the condensed chromatin of one chromosome and is enriched for histone modifications. Thought to repress expression of proliferation-promoting genes." [GOC:yaf, PMID:15621527, PMID:21248468]	"IDA"	JUND|RRM1	2	0.0331105	0.0153846	130	0.666667	Gene Ontology Cellular Component branch	GO:0035985	senescence-associated heterochromatin focus	3
22097	"An enzyme complex composed of 2-4 or more subunits, which usually contains nonheme iron and requires ATP for catalysis. Catalyzes the formation of 2'-deoxyribonucleoside diphosphate from ribonucleoside diphosphate, using either thioredoxin disulfide or glutaredoxin disulfide as an acceptor." [BRENDA:1.17.4.1]	"IPI"|"ISS"|"IBA"|"IEA"	SAP18|H2AZ1	2	0.0331105	0.0153846	130	0.666667	Gene Ontology Cellular Component branch	GO:0005971	ribonucleoside-diphosphate reductase complex	3
8286	DNA damage response	"WP"	SLC9A3R1|CCNB1|DHFR|CDK4|CALM1|GAD2	6	0.0332494	0.0588235	102	0.0869565	WikiPathways	WP:WP707	DNA damage response	69
3383	LARC complex (LCR-associated remodeling complex)	"CORUM"	SMARCB1|ACTB|BLVRA|PERP	4	0.0337141	0.0784314	51	0.210526	Manually annotated protein complexes from mammalian organisms	CORUM:778	LARC complex (LCR-associated remodeling complex)	19
20212	"Catalysis of the reaction: a ribonucleoside triphosphate + H2O = a ribonucleoside diphosphate + H+ + phosphate." [RHEA:23680]	"TAS"|"IBA"|"IEA"	SMC3|TUBB3|MCAM|TOP2A|PHGDH|CCNA2|PKM|TNNT1|MCM3|SLC29A1|CXCR4|PSMC3IP|EPCAM|GAD2|KRT18	15	0.0337238	0.116279	129	0.020436	Gene Ontology Molecular Function	GO:0017111	ribonucleoside triphosphate phosphatase activity	734
22097	"A SWI/SNF-type complex that contains a subunit from the CHD(Chromodomain helicase DNA-binding) family. The CHD family is characterized by two signature sequence motifs: tandem chromodomains located in the N-terminal region, and the SNF2-like ATPase domain located in the central region of the protein structure." [GOC:krc, GOC:tb, PMID:17350655]	"NAS"|"IBA"|"IEA"|"IDA"	BLVRA|PERP|RAD51	3	0.0339839	0.0230769	130	0.1875	Gene Ontology Cellular Component branch	GO:0090545	CHD-type complex	16
22097	"An approximately 2 MDa multi-subunit complex that exhibits ATP-dependent chromatin remodeling activity in addition to histone deacetylase (HDAC) activity, and has been shown to establish transcriptional repression of a number of target genes in vertebrates, invertebrates and fungi. Amongst its subunits, the NuRD complex contains histone deacetylases, histone binding proteins and Mi-2-like protei…	"NAS"|"IBA"|"IEA"|"IDA"	BLVRA|PERP|RAD51	3	0.0339839	0.0230769	130	0.1875	Gene Ontology Cellular Component branch	GO:0016581	NuRD complex	16
21031	"Any process that modulates the frequency, rate or extent of a process involved in the formation, arrangement of constituent parts, or disassembly of cell structures, including the plasma membrane and any external encapsulating structures such as the cell wall and cell envelope." [GOC:ai]	"NAS"|"TAS"|"IMP"|"ISS"|"IBA"|"IEA"|"IDA"	CYFIP1|SMARCB1|TNC|ACTB|IGF1R|LGALS3|STMN1|CLDN3|MAP1B|FSCN1|PKMYT1|SLC9A3R1|CCNB1|TAC3|MCAM|CDK4|TADA3|CD24|H2AX|MCM7|BRK1|DBI|NDUFS8|SLC29A1|PCNA|UHRF1|RAD54L|MBD3|RRM1|GSN|KLF4|KRT17	32	0.0345102	0.248062	129	0.0131959	Gene Ontology Biological Process	GO:0051128	regulation of cellular component organization	2425
21031	"Any process that modulates the frequency, rate or extent of the cell cycle process in which a cell progresses from metaphase to anaphase during mitosis, triggered by the activation of the anaphase promoting complex by Cdc20/Sleepy homolog which results in the degradation of Securin." [GOC:mah]	"NAS"|"IMP"|"IBA"|"IEA"|"IDA"	SMARCB1|ACTB|SLC9A3R1|MCAM|NDUFS8|KRT17	6	0.0345625	0.0465116	129	0.0666667	Gene Ontology Biological Process	GO:0030071	regulation of mitotic metaphase/anaphase transition	90
20212	"Binding to a DNA-binding transcription factor, a protein that interacts with a specific DNA sequence (sometimes referred to as a motif) within the regulatory region of a gene to modulate transcription." [GOC:txnOH-2018]	"IPI"|"TAS"|"ISS"|"IEA"|"IDA"	SMARCB1|ACTB|JUND|NASP|CDK1|FEN1|SLC2A1|MCM4|PTMA|BLVRA|RRM1|GSN	12	0.034809	0.0930233	129	0.0244898	Gene Ontology Molecular Function	GO:0140297	DNA-binding transcription factor binding	490
21031	"A biological process that directly contributes to the process of producing new individuals by one or two organisms. The new individuals inherit some proportion of their genetic material from the parent or parents." [GOC:dph, GOC:isa_complete]	"TAS"|"ISS"|"IBA"|"IEA"|"IDA"	TNC|SMC3|IGF1R|KRT8|CLDN4|ASF1B|PKMYT1|SLC9A3R2|BAG1|CDC6|CDK4|CALM1|CD24|SPRR1A|TOP2B|TUBA1A|NDUFS8|PTMA|UHRF1|GSTP1|RAB25|EPCAM|SAP18|GAD2	24	0.0354583	0.186047	129	0.0155743	Gene Ontology Biological Process	GO:0022414	reproductive process	1541
21031	"A process that is carried out at the cellular level which results in the assembly, arrangement of constituent parts, or disassembly of one or more nucleosomes." [GOC:mah]	"NAS"|"TAS"|"IBA"|"IEA"|"IDA"	SMARCB1|ASF1B|JUND|CDC6|CALM1|PSIP1|SLC29A1	7	0.0357654	0.0542636	129	0.0518519	Gene Ontology Biological Process	GO:0034728	nucleosome organization	135
11019	skin 2; lymphocytes[High]	"Enhanced"|"Supported"	SMARCB1|STMN1|TAC3|SERF2|JUND|CALM1|H2AX|SLC2A1|DBI|CSRP2|PKM|MCM3|SLC29A1|KRT18	14	0.0358725	0.12963	108	0.0307018	Human Protein Atlas	HPA:0471473	skin 2; lymphocytes[High]	456
11019	appendix; enterocytes - Microvilli[â‰¥Low]	"Enhanced"|"Supported"	PEBP1|ACTB|PPP1CB|KRT8|CLDN3|S100A6|TAC3|TNNT1|PDLIM3	9	0.0365949	0.0833333	108	0.0452261	Human Protein Atlas	HPA:0031321	appendix; enterocytes - Microvilli[â‰¥Low]	199
20045	Factor: NFYB; motif: RGCCAATSRGNRNNNNSNG	"TF"	PEBP1|ACTB|TUBB3|FTH1|MCAM|CDK4|TADA3|CALM1|CD24|TOP2A|FHL2|H__sapiens__4_-774108|PSIP1|CSRP2|TUBA1A|CASP2|RFC3|NGB|TNNT1|MCM4|MCM6|INA|BLVRA|GSTP1|TYMS|GNG3|EPCAM|PERP|UCP2|RRM2	30	0.0368803	0.230769	130	0.014742	Transfac transcription factor binding site predictions	TF:M12643	Factor: NFYB; motif: RGCCAATSRGNRNNNNSNG	2035
21031	"Any process that modulates the frequency, rate or extent of a response to stress. Response to stress is a change in state or activity of a cell or an organism (in terms of movement, secretion, enzyme production, gene expression, etc.) as a result of a disturbance in organismal or cellular homeostasis, usually, but not necessarily, exogenous (e.g. temperature, humidity, ionizing radiation)." [GOC…	"IC"|"NAS"|"TAS"|"IMP"|"ISS"|"ISO"|"IEA"|"IDA"	SMARCB1|TNC|YEATS4|ACTB|IGF1R|CLDN4|CLDN3|LPL|CCNB1|HMGA1|NASP|CALM1|SPRR1A|BRK1|PTMA|MCM2|PCNA|UHRF1|GNG3|RRM1|GSN|GAD2	22	0.0373498	0.170543	129	0.0164179	Gene Ontology Biological Process	GO:0080134	regulation of response to stress	1340
21031	"Any process that modulates the frequency, rate or extent of hydrolase activity, the catalysis of the hydrolysis of various bonds, e.g. C-O, C-N, C-C, phosphoric anhydride bonds, etc. Hydrolase is the systematic name for any enzyme of EC class 3." [GOC:ai]	"IC"|"IMP"|"IEA"|"IDA"	LGALS3|STMN1|CLDN4|CLDN3|CCNB1|TAC3|TADA3|PTMA|BLVRA|CDC45|MBD3|RRM1|GSN|KRT18	14	0.0374486	0.108527	129	0.0231788	Gene Ontology Biological Process	GO:0051336	regulation of hydrolase activity	604
21031	"Any process that activates or increases the activity of an enzyme." [GOC:ebc, GOC:jl, GOC:tb, GOC:vw]	"IC"|"IMP"|"ISS"|"IEA"|"IDA"	CLDN4|CLDN3|CCNB1|TAC3|HMGA1|TADA3|PIN1|H__sapiens__4_-774108|PHGDH|PTMA|INA|CDC45|MBD3|RRM1|GSN|KRT18	16	0.0376469	0.124031	129	0.0206986	Gene Ontology Biological Process	GO:0043085	positive regulation of catalytic activity	773
20045	Factor: ZF5; motif: NRNGNGCGCGCWN	"TF"	CYFIP1|JPT1|SMARCB1|TNC|PEBP1|YEATS4|SMC3|AQP3|ACTB|IGF1R|PPP1CB|LGALS3|MT2A|TUBB3|FTH1|STMN1|PCLAF|CIRBP|KRT8|KRT5|SAP30|CLDN3|MAP1B|FSCN1|ASF1B|CRABP1|LPL|PKMYT1|SLC9A3R1|ADGRG1|CCNB1|PMAIP1|TAC3|SERF2|S100A10|JUND|MCAM|HMGA1|CDC6|DHFR|NASP|CDK4|TADA3|CDK1|PIN1|CALM1|CD24|SPRR1A|H2AX|TOP2A|TOP2B|FEN1|MCM7|SLC2A1|FHL2|H__sapiens__4_-774108|BRK1|PSIP1|AKR1B1|DBI|FOXM1|CHAF1A|CSRP2|TUBA1A|SH3PXD2A…	119	0.0378005	0.915385	130	0.00769529	Transfac transcription factor binding site predictions	TF:M00333	Factor: ZF5; motif: NRNGNGCGCGCWN	15464
3383	Histone H3.1 complex	"CORUM"	ASF1B|CDC6|PSIP1	3	0.0384449	0.0588235	51	0.375	Manually annotated protein complexes from mammalian organisms	CORUM:1149	Histone H3.1 complex	8
11019	skin 1; langerhans cells[â‰¥Medium]	"Enhanced"|"Supported"	AQP3|PPP1CB|LGALS3|ADGRG1|TAC3|SERF2|JUND|CDC6|CALM1|SLC2A1|DBI|CSRP2|UCP2|MBD3|GSN|GAD2	16	0.0387999	0.148148	108	0.0276817	Human Protein Atlas	HPA:0461462	skin 1; langerhans cells[â‰¥Medium]	578
21031	"The production of new individuals that contain some portion of genetic material inherited from one or more parent organisms." [GOC:go_curators, GOC:isa_complete, GOC:jl, ISBN:0198506732]	"TAS"|"ISS"|"IBA"|"IEA"|"IDA"	TNC|SMC3|IGF1R|KRT8|CLDN4|ASF1B|PKMYT1|SLC9A3R2|BAG1|CDC6|CDK4|CALM1|CD24|SPRR1A|TOP2B|TUBA1A|NDUFS8|PTMA|UHRF1|GSTP1|RAB25|EPCAM|SAP18|GAD2	24	0.0398259	0.186047	129	0.0154639	Gene Ontology Biological Process	GO:0000003	reproduction	1552
11019	placenta; endothelial cells[â‰¥Low]	"Enhanced"|"Supported"	ACTB|STMN1|MAP1B|TAC3|CALM1|TOP2A|TOP2B|DBI|RFC3|PKM|MCM3|DDT|CDKN2A	13	0.0407841	0.12037	108	0.0320988	Human Protein Atlas	HPA:0380201	placenta; endothelial cells[â‰¥Low]	405
20212	"Binding to a nucleosome, a complex comprised of DNA wound around a multisubunit core and associated proteins, which forms the primary packing unit of DNA into higher order structures." [GOC:mah]	"HDA"|"IDA"	SMARCB1|ACTB|BLVRA|PERP|UCP2	5	0.0408939	0.0387597	129	0.0714286	Gene Ontology Molecular Function	GO:0031491	nucleosome binding	70
20045	Factor: sp4; motif: NNGNARGRGGCGGRGCNNRR	"TF"	CYFIP1|JPT1|SMARCB1|SMC3|AQP3|ACTB|IGF1R|LGALS3|MT2A|TUBB3|STMN1|CIRBP|KRT8|SAP30|CLDN3|MAP1B|FSCN1|S100A6|ASF1B|CRABP1|LPL|PKMYT1|SLC9A3R1|ADGRG1|CCNB1|PMAIP1|SERF2|S100A10|JUND|HMGA1|CDC6|DHFR|NASP|TADA3|CDK1|PIN1|CALM1|CD24|SPRR1A|TOP2A|TOP2B|SLC2A1|FHL2|AKR1B1|DBI|FOXM1|CHAF1A|CSRP2|TUBA1A|CSRP1|SUMO2|CASP2|CA9|MYBL2|TK1|ADAMTS7|RFC3|ANXA5|DCK|GCHFR|CCNA2|NDUFS8|PKM|MCM3|BIRC5|MCM4|MCM5|MCM6|…	94	0.0412245	0.723077	130	0.00866839	Transfac transcription factor binding site predictions	TF:M10072	Factor: sp4; motif: NNGNARGRGGCGGRGCNNRR	10844
20045	Factor: ZF5; motif: GGSGCGCGS	"TF"	CYFIP1|JPT1|SMARCB1|TNC|PEBP1|YEATS4|SMC3|AQP3|ACTB|IGF1R|PPP1CB|LGALS3|MT2A|TUBB3|FTH1|STMN1|PCLAF|CIRBP|KRT8|KRT5|SAP30|CLDN4|CLDN3|MAP1B|FSCN1|S100A6|ASF1B|CRABP1|LPL|PKMYT1|SLC9A3R2|SLC9A3R1|ADGRG1|CCNB1|PMAIP1|TAC3|SERF2|S100A10|JUND|MCAM|HMGA1|CDC6|DHFR|NASP|CDK4|TADA3|CDK1|PIN1|CALM1|CD24|SPRR1A|H2AX|TOP2A|TOP2B|MCM7|SLC2A1|FHL2|H__sapiens__4_-774108|BRK1|PSIP1|AKR1B1|DBI|FOXM1|CHAF1A|CSRP…	124	0.0412939	0.953846	130	0.00746044	Transfac transcription factor binding site predictions	TF:M10438	Factor: ZF5; motif: GGSGCGCGS	16621
3383	Emerin complex 32	"CORUM"	SMARCB1|ACTB|BLVRA|DDT	4	0.0416753	0.0784314	51	0.2	Manually annotated protein complexes from mammalian organisms	CORUM:5614	Emerin complex 32	20
21031	"Any process that modulates the frequency, rate or extent of metaphase/anaphase transition of cell cycle." [GOC:mtg_cell_cycle, GOC:TermGenie]	"NAS"|"IMP"|"IBA"|"IEA"|"IDA"	SMARCB1|ACTB|SLC9A3R1|MCAM|NDUFS8|KRT17	6	0.041684	0.0465116	129	0.0645161	Gene Ontology Biological Process	GO:1902099	regulation of metaphase/anaphase transition of cell cycle	93
20212	"The action of a molecule that contributes to the structural integrity of a cytoskeletal structure." [GOC:mah]	"NAS"|"EXP"|"TAS"|"IMP"|"IBA"|"IEA"|"IDA"	YEATS4|ACTB|TUBB3|KRT5|DBI|MCM5	6	0.0418074	0.0465116	129	0.0530973	Gene Ontology Molecular Function	GO:0005200	structural constituent of cytoskeleton	113
11019	kidney; collecting ducts[â‰¥Medium]	"Enhanced"|"Supported"	PEBP1|AQP3|LGALS3|STMN1|CLDN4|CLDN3|S100A6|SERF2|JUND|CALM1|TOP2B|PDLIM3|RRM2|CDKN2A	14	0.0420697	0.12963	108	0.0302376	Human Protein Atlas	HPA:0271122	kidney; collecting ducts[â‰¥Medium]	463
20212	"Binding to a DNA replication origin, a unique DNA sequence of a replicon at which DNA replication is initiated and proceeds bidirectionally or unidirectionally." [GOC:curators]	"IBA"|"IEA"	TNNT1|SLC29A1|TYMS	3	0.0422199	0.0232558	129	0.214286	Gene Ontology Molecular Function	GO:0003688	DNA replication origin binding	14
20212	"Unwinding a DNA helix in the direction 5' to 3', driven by ATP hydrolysis." [EC:5.6.2.4, GOC:jl]	"IBA"	TNNT1|MCM3|SLC29A1	3	0.0422199	0.0232558	129	0.214286	Gene Ontology Molecular Function	GO:0043138	3'-5' DNA helicase activity	14
20212	"A molecular function characterized by the coupling of ATP hydrolysis to other steps of a reaction mechanism to make the reaction energetically favorable, for example to catalyze a reaction or drive transport against a concentration gradient." [PMID:24878343, PMID:25750732, PMID:32933017, PMID:33818025, PMID:33873056, PMID:33988324]	"NAS"|"TAS"|"IMP"|"IBA"|"IEA"|"IDA"	SMC3|MCAM|CD24|SPRR1A|TOP2A|PHGDH|CCNA2|PKM|TNNT1|MCM3|SLC29A1|EPCAM|GAD2	13	0.0422979	0.100775	129	0.0224138	Gene Ontology Molecular Function	GO:0140657	ATP-dependent activity	580
14819	hsa-miR-133b	"MIRNA"	IGF1R|FSCN1|DCK|MCM4|MCM2|PCNA	6	0.0427999	0.0495868	121	0.0705882	mirTarBase miRNA targets	MIRNA:hsa-miR-133b	hsa-miR-133b	85
8484	Oocyte meiosis	"KEGG"	SMC3|IGF1R|PPP1CB|PKMYT1|SLC9A3R1|CDK4|KRT17	7	0.0435691	0.0769231	91	0.0534351	KEGG	KEGG:04114	Oocyte meiosis	131
21031	"Any process that activates or increases the frequency, rate or extent of chromosome segregation, the process in which genetic material, in the form of chromosomes, is organized and then physically separated and apportioned to two or more sets." [GOC:ai]	"NAS"|"IMP"|"IDA"	SLC9A3R1|MCAM|CDK4|NDUFS8	4	0.0440655	0.0310078	129	0.142857	Gene Ontology Biological Process	GO:0051984	positive regulation of chromosome segregation	28
20045	Factor: HA95; motif: CCSNSSCCNSCNCCWSCCNS	"TF"	CYFIP1|JPT1|SMARCB1|PEBP1|SMC3|AQP3|ACTB|IGF1R|PPP1CB|LGALS3|MT2A|TUBB3|FTH1|STMN1|PCLAF|S100A2|CIRBP|KRT8|SAP30|CLDN4|CLDN3|MAP1B|FSCN1|S100A6|ASF1B|CRABP1|LPL|PKMYT1|SLC9A3R2|ADGRG1|CCNB1|BAG1|TAC3|SERF2|S100A10|JUND|MCAM|HMGA1|CDC6|DHFR|CDK4|TADA3|CDK1|PIN1|TCF3|CALM1|SPRR1A|TOP2A|TOP2B|SLC2A1|H__sapiens__4_-774108|BRK1|PSIP1|AKR1B1|DBI|FOXM1|CHAF1A|CSRP2|TUBA1A|SH3PXD2A|CSRP1|SUMO2|CASP2|CA9|…	104	0.0440934	0.8	130	0.00826643	Transfac transcription factor binding site predictions	TF:M13127	Factor: HA95; motif: CCSNSSCCNSCNCCWSCCNS	12581
21031	"The biosynthetic process resulting in the formation of DNA." [GOC:mah]	"IC"|"NAS"|"TAS"|"IMP"|"IBA"|"IEA"|"IDA"	PCLAF|CASP2|PHGDH|ANXA5|PTMA|HDAC1|SAP18|GSN	8	0.0442466	0.0620155	129	0.0416667	Gene Ontology Biological Process	GO:0071897	DNA biosynthetic process	192
21031	"The cell cycle process in which a cell progresses from metaphase to anaphase during mitosis, triggered by the activation of the anaphase promoting complex by Cdc20/Sleepy homolog which results in the degradation of Securin." [GOC:mtg_cell_cycle, PMID:10465783]	"NAS"|"IMP"|"IBA"|"IEA"|"IDA"	SMARCB1|ACTB|SLC9A3R1|MCAM|NDUFS8|KRT17	6	0.0443042	0.0465116	129	0.0638298	Gene Ontology Biological Process	GO:0007091	metaphase/anaphase transition of mitotic cell cycle	94
14819	hsa-miR-99b-5p	"MIRNA"	IGF1R|PPP1CB|HMGA1|CCNA2|UCP2	5	0.0443523	0.0413223	121	0.0943396	mirTarBase miRNA targets	MIRNA:hsa-miR-99b-5p	hsa-miR-99b-5p	53
20045	Factor: MAZ; motif: GGGMGGGGSSGGGGGGGGGGGG	"TF"	CYFIP1|JPT1|SMARCB1|TNC|PEBP1|YEATS4|SMC3|AQP3|ACTB|IGF1R|PPP1CB|LGALS3|MT2A|TUBB3|FTH1|STMN1|PCLAF|S100A2|CIRBP|KRT8|SAP30|CLDN4|CLDN3|MAP1B|FSCN1|S100A6|ASF1B|CRABP1|LPL|PKMYT1|SLC9A3R2|SLC9A3R1|ADGRG1|CCNB1|BAG1|PMAIP1|TAC3|SERF2|S100A10|JUND|HMGA1|CDC6|DHFR|NASP|CDK4|TADA3|CDK1|PIN1|TCF3|CALM1|CD24|SPRR1A|H2AX|TOP2A|TOP2B|FEN1|MCM7|SLC2A1|FHL2|H__sapiens__4_-774108|BRK1|PSIP1|AKR1B1|DBI|FOXM1…	124	0.0448011	0.953846	130	0.00745416	Transfac transcription factor binding site predictions	TF:M09636	Factor: MAZ; motif: GGGMGGGGSSGGGGGGGGGGGG	16635
10842	Assembly of the pre-replicative complex	"REAC"	MCAM|CALM1|TOP2A|CCNA2|PKM|TNNT1|MCM3|SLC29A1	8	0.0450036	0.0720721	111	0.056338	Reactome pathways	REAC:R-HSA-68867	Assembly of the pre-replicative complex	142
8484	Viral life cycle - HIV-1	"KEGG"	SMARCB1|MAP1B|TADA3|SLC2A1|PCNA	5	0.0450427	0.0549451	91	0.0806452	KEGG	KEGG:03250	Viral life cycle - HIV-1	62
21031	"A process that contributes to the first meiotic division. The first meiotic division is the reductive division resulting in the separation of homologous chromosome pairs." [PMID:29385397]	"TAS"|"IBA"|"IEA"|"IDA"	PKMYT1|CD24|SPRR1A|NDUFS8|GSTP1|EPCAM|GAD2	7	0.0452402	0.0542636	129	0.05	Gene Ontology Biological Process	GO:0061982	meiosis I cell cycle process	140
8286	miRNA regulation of DNA damage response	"WP"	SLC9A3R1|CCNB1|DHFR|CDK4|CALM1|GAD2	6	0.0453803	0.0588235	102	0.0821918	WikiPathways	WP:WP1530	miRNA regulation of DNA damage response	73
22097	"Platelike region of a muscle sarcomere to which the plus ends of actin filaments are attached." [GOC:mtg_muscle, ISBN:0815316194]	"IBA"|"IEA"	KRT8|TOP2B|FEN1|AKR1B1|CHAF1A|PTN	6	0.0462151	0.0461538	130	0.0447761	Gene Ontology Cellular Component branch	GO:0030018	Z disc	134
20045	Factor: Sp1; motif: NGGGGCGGGGN; match class: 1	"TF"	CYFIP1|JPT1|SMARCB1|AQP3|ACTB|IGF1R|LGALS3|TUBB3|FTH1|STMN1|KRT8|SAP30|CLDN4|CLDN3|MAP1B|PKMYT1|ADGRG1|CCNB1|PMAIP1|SERF2|S100A10|JUND|HMGA1|CDC6|NASP|TADA3|CDK1|PIN1|SPRR1A|TOP2B|SLC2A1|FHL2|AKR1B1|DBI|FOXM1|CSRP2|CSRP1|SUMO2|CA9|MYBL2|ADAMTS7|RFC3|ANXA5|GCHFR|MCM3|BIRC5|MCM4|MCM6|PTMA|INA|BLVRA|MCM2|PCNA|HDAC1|PTN|TYMS|RAB25|DDT|EPCAM|PERP|RAD54L|H2AZ1|GSN|CDKN2A|SLC4A7|KRT18	66	0.0463403	0.507692	130	0.0100289	Transfac transcription factor binding site predictions	TF:M07395_1	Factor: Sp1; motif: NGGGGCGGGGN; match class: 1	6581
10842	Evasion of Oxidative Stress Induced Senescence Due to Defective p16INK4A binding to CDK4	"REAC"	DHFR|RRM1	2	0.0463755	0.018018	111	1	Reactome pathways	REAC:R-HSA-9632697	Evasion of Oxidative Stress Induced Senescence Due to Defective p16INK4A binding to CDK4	2
10842	Evasion of Oncogene Induced Senescence Due to Defective p16INK4A binding to CDK4	"REAC"	DHFR|RRM1	2	0.0463755	0.018018	111	1	Reactome pathways	REAC:R-HSA-9630791	Evasion of Oncogene Induced Senescence Due to Defective p16INK4A binding to CDK4	2
20212	"Any molecular function by which a gene product interacts selectively and non-covalently with DNA (deoxyribonucleic acid)." [GOC:dph, GOC:jl, GOC:tb, GOC:vw]	"IPI"|"IC"|"NAS"|"EXP"|"TAS"|"IGI"|"IMP"|"ISS"|"IBA"|"IEA"|"IDA"|"HDA"	SMARCB1|SMC3|ACTB|SAP30|SERF2|JUND|CDK1|CALM1|CD24|SPRR1A|H2AX|TOP2A|SLC2A1|BRK1|SUMO2|PHGDH|CCNA2|PKM|TNNT1|MCM3|SLC29A1|PTMA|INA|BLVRA|GSTP1|TYMS|EPCAM|PERP|UCP2|RRM1|GSN|GAD2	32	0.0471303	0.248062	129	0.0126382	Gene Ontology Molecular Function	GO:0003677	DNA binding	2532
14819	hsa-miR-138-5p	"MIRNA"	IGF1R|LPL|ADGRG1|JUND|CALM1|AKR1B1|SUMO2	7	0.0486813	0.0578512	121	0.0555556	mirTarBase miRNA targets	MIRNA:hsa-miR-138-5p	hsa-miR-138-5p	126
11019	skin 1; hair follicles[High]	"Enhanced"|"Supported"	AQP3|S100A2|KRT5|SERF2|DBI|CSRP2|PDLIM3	7	0.0486833	0.0648148	108	0.057377	Human Protein Atlas	HPA:0461453	skin 1; hair follicles[High]	122
22097	"The region of a chromosome that includes the centromeric DNA and associated proteins. In monocentric chromosomes, this region corresponds to a single area of the chromosome, whereas in holocentric chromosomes, it is evenly distributed along the chromosome." [GOC:cjm, GOC:elh, GOC:kmv, GOC:pr]	"IPI"|"NAS"|"TAS"|"IMP"|"IBA"|"IEA"|"IDA"	SMARCB1|SMC3|ACTB|SLC9A3R1|CD24|NDUFS8|SLC4A7|KRT17	8	0.0489123	0.0615385	130	0.030888	Gene Ontology Cellular Component branch	GO:0000775	chromosome, centromeric region	259
20045	Factor: ZXDL; motif: GSGSCNNGGGMRGCNCCGGGS	"TF"	CYFIP1|JPT1|SMARCB1|PEBP1|YEATS4|SMC3|AQP3|ACTB|IGF1R|LGALS3|MT2A|TUBB3|FTH1|STMN1|S100A2|CIRBP|KRT8|SAP30|CLDN3|MAP1B|FSCN1|ASF1B|CRABP1|LPL|PKMYT1|SLC9A3R2|ADGRG1|CCNB1|TAC3|SERF2|S100A10|JUND|HMGA1|DHFR|NASP|TADA3|CDK1|PIN1|CALM1|SPRR1A|H2AX|TOP2A|TOP2B|SLC2A1|FHL2|BRK1|PSIP1|AKR1B1|DBI|FOXM1|CHAF1A|CSRP2|TUBA1A|CSRP1|SUMO2|CASP2|CA9|PHGDH|MYBL2|TK1|ADAMTS7|RFC3|CCNA2|NDUFS8|PKM|TNNT1|MCM3|BIR…	94	0.0494389	0.723077	130	0.00863891	Transfac transcription factor binding site predictions	TF:M12722	Factor: ZXDL; motif: GSGSCNNGGGMRGCNCCGGGS	10881
20045	Factor: E2F-1; motif: NNNSSCGCSAANN	"TF"	CYFIP1|JPT1|SMARCB1|PEBP1|YEATS4|SMC3|ACTB|IGF1R|PPP1CB|LGALS3|TUBB3|FTH1|STMN1|PCLAF|KRT5|SAP30|CLDN3|FSCN1|S100A6|ASF1B|CRABP1|LPL|PKMYT1|SLC9A3R1|ADGRG1|CCNB1|PMAIP1|SERF2|S100A10|JUND|MCAM|HMGA1|CDC6|DHFR|NASP|CDK4|TADA3|CDK1|PIN1|CALM1|SPRR1A|H2AX|TOP2A|TOP2B|SLC2A1|FHL2|BRK1|PSIP1|AKR1B1|FOXM1|CHAF1A|CSRP2|TUBA1A|CSRP1|SUMO2|CASP2|CA9|PHGDH|MYBL2|ADAMTS7|RFC3|ANXA5|NGB|CCNA2|PKM|TNNT1|MCM3|…	95	0.04972	0.730769	130	0.00859806	Transfac transcription factor binding site predictions	TF:M07250	Factor: E2F-1; motif: NNNSSCGCSAANN	11049
3383	MCM2-MCM6-MCM7 complex	"CORUM"	MCM3|SLC29A1	2	0.0499723	0.0392157	51	1	Manually annotated protein complexes from mammalian organisms	CORUM:1452	MCM2-MCM6-MCM7 complex	2
3383	MCM2-MCM4-MCM6-MCM7 complex	"CORUM"	MCM3|SLC29A1	2	0.0499723	0.0392157	51	1	Manually annotated protein complexes from mammalian organisms	CORUM:2792	MCM2-MCM4-MCM6-MCM7 complex	2
3383	CDC2-CCNA2 complex	"CORUM"	CDK4|ANXA5	2	0.0499723	0.0392157	51	1	Manually annotated protein complexes from mammalian organisms	CORUM:5557	CDC2-CCNA2 complex	2
3383	CDC2-CCNA2-CDK2 complex	"CORUM"	CDK4|ANXA5	2	0.0499723	0.0392157	51	1	Manually annotated protein complexes from mammalian organisms	CORUM:5559	CDC2-CCNA2-CDK2 complex	2
3383	MCM complex	"CORUM"	MCM3|SLC29A1	2	0.0499723	0.0392157	51	1	Manually annotated protein complexes from mammalian organisms	CORUM:387	MCM complex	2
