# Supplementary material for: High-resolution spatial transcriptomics uncover epidermal-dermal divergences in Merkel cell carcinoma: spatial context reshapes the gene expression landscape
Source: Oncogene. 2025 Oct 23;44(47):4615–25. doi: 10.1038/s41388-025-03608-5 (PMC12623243; doi:10.1038/s41388-025-03608-5)
Supplement: Supplementary file 8 — Supplementary Table S6 [file 41388_2025_3608_MOESM8_ESM.xlsx]

## Sheet: Table 6
Supplemental Table S6: Average Cq values of PERP, TP53, ΔNP63, TAP63, and the
reference gene RPL10A in in 5 MCPyV-positive (WaGa, MKL-1, MKL-2, UM-MCC002,
UM-MCC005) and one MCPyV-negative (UM-MCC034) MCC cell lines.
Gene	WaGa	MKL-1	MKL-2	UM-MCC002	UM-MCC005	UM-MCC034
PERP	22.1275	22.51	21.28	21.7	22.4	27.52
TP53	23.4975	24.715	21.89	23.955	24.355	27.475
∆NP63	12.45	13.505	13.52	15.05	12.425	12.6
TAP63	≥38.9	≥40	≥34.2	≥40	≥40	≥40
RPL10A	20.295	21.775	16.55	20.0375	20.4575	19.8275
