# Supplementary material for: High-resolution spatial transcriptomics uncover epidermal-dermal divergences in Merkel cell carcinoma: spatial context reshapes the gene expression landscape
Source: Oncogene. 2025 Oct 23;44(47):4615–25. doi: 10.1038/s41388-025-03608-5 (PMC12623243; doi:10.1038/s41388-025-03608-5)
Supplement: Supplementary file 9 — Supplementary Table S7 [file 41388_2025_3608_MOESM9_ESM.xlsx]

## Sheet: Table 7
Supplemental Table S7: Average Cq values of PERP, TP53, ΔNP63, TAP63,
and reference gene RPL10A in WaGa cells with TAP63 overexpression
(TAP63-OE), with empty vector (Control) and untransfected wildtype (WT).
Gene	WT	Control	TAP63-OE
PERP	23.0967	23.1	22.2767
TP53	24.31	24.3967	23.2867
∆NP63	22.4933	22.7033	21.86
TAP63	38.0733	37.32	21.9033
RPL10A	21.2267	21.2267	21.1
