# Supplementary material for: High-resolution spatial transcriptomics uncover epidermal-dermal divergences in Merkel cell carcinoma: spatial context reshapes the gene expression landscape
Source: Oncogene. 2025 Oct 23;44(47):4615–25. doi: 10.1038/s41388-025-03608-5 (PMC12623243; doi:10.1038/s41388-025-03608-5)
Supplement: Supplementary file 10 — Supplementary Table S8 [file 41388_2025_3608_MOESM10_ESM.xlsx]

## Sheet: Table 8
Supplemental Table S8: Primer sequences used to perform qPCR.
Gene	Direction	Primer name	Sequence	Reference
TAP63	F	TAtP63Fch1	TGACCCTTACATCCAGCGTTTCGTAG	This study
TAP63	R	qTAtP63R1	TGAACTGAACATATAGGCTGTTCCAG	This study
PERP	F	qPERP_F	GGCTTCATCATCCTGGTGAT	Davies et al., 2011, doi.org/10.1038/cddis.2011.19
PERP	R	qPERP_R	ACAGCAGCCAAGGCAAGGAG	Davies et al., 2011, doi.org/10.1038/cddis.2011.19
TP53	F	qP53_F	ATCTACAAGCAGTCACAGCAC	Davies et al., 2011, doi.org/10.1038/cddis.2011.19
TP53	R	qP53_R	TTCCTTCCACTCGGATAAGATGC	Davies et al., 2011, doi.org/10.1038/cddis.2011.19
DNP63	F	qdNtP63F	ACTCAATTTAGTGAGCCACAGTACAC	This study
DNP63	R	qdNtP63R	TGTTCTGCGCGTGGTCTGTG	This study
RPL10A	F	hRPL10A.qPCR1.F	TGAGAAGCCATGAGCAGCAAA	This study
RPL10A	R	hRPL10A.qPCR1.R	ACACAGAGAACTTAGGGCGG	This study
